# Supplementary material for: A single-cell atlas of the developing Drosophila ovary identifies follicle stem cell progenitors
Source: Genes Dev. 2020 Feb 1;34(3-4):239–49. doi: 10.1101/gad.330464.119 (PMC7000915; doi:10.1101/gad.330464.119)
Supplement: Supplemental Material [file supp_gad.330464.119_Supplemental_Table_3_GLAD.csv]

	Cell type	gene	FBgn	Group(s)	Sub-group (if any)	Sub-sub-group (if any)	Confidence	Comments
1	GC	14-3-3epsilon	FBgn0020238	Autophagy-related	NA
2	GC	14-3-3epsilon	FBgn0020238	Cytoskeletal	NA
3	GC	14-3-3epsilon	FBgn0020238	Mitochondrial	NA
4	GC	A16	FBgn0028965	None
5	GC	ABCB7	FBgn0035244	Human Disease	HuDis670
6	GC	ABCB7	FBgn0035244	Mitochondrial	NA
7	GC	ABCB7	FBgn0035244	Trans-membrane proteins	NA
8	GC	ABCB7	FBgn0035244	Transporters	ATP-Dependent	The ATP-binding Cassette (ABC) Superfamily
9	GC	Acer	FBgn0016122	Secreted proteins	NA
10	GC	Acer	FBgn0016122	lysosomal				Source: human2fly;
11	GC	Acf1	FBgn0027620	Transcription factor/DNA binding	DNA-binding with transcription factor activity		High
12	GC	Acf1	FBgn0027620	Ubiquitin-related	NA
13	GC	Act42A	FBgn0000043	Cytoskeletal	NA
14	GC	Acyp2	FBgn0038363	Metabolic	enzyme
15	GC	Acyp2	FBgn0038363	Phosphatases	Non-protein Phosphatase
16	GC	Acyp2	FBgn0038363
17	GC	Acyp2	FBgn0038363	Metabolic vs2
18	GC	AdenoK	FBgn0036337	Human Disease	HuDis670
19	GC	AdenoK	FBgn0036337	Kinases	Non-protein Kinase
20	GC	AdenoK	FBgn0036337	Metabolic	enzyme
21	GC	AdenoK	FBgn0036337
22	GC	AdenoK	FBgn0036337	Metabolic vs2
23	GC	AGO3	FBgn0250816	RNA-binding	NA
24	GC	agt	FBgn0024912	Methyltransferase				Source: GO and domain annotation
25	GC	CG8235	FBgn0033351	Human Disease	HuDis670
26	GC	CG8235	FBgn0033351	RNA-binding	NA
27	GC	AIMP1	FBgn0033351
28	GC	AIMP1	FBgn0033351	Metabolic vs2
29	GC	AIMP3	FBgn0050185	None
30	GC	akirin	FBgn0082598	None
31	GC	Aldh	FBgn0012036	Autophagy-related	NA
32	GC	Aldh	FBgn0012036	Human Disease	HuDis670
33	GC	Aldh	FBgn0012036	Metabolic	enzyme
34	GC	Aldh	FBgn0012036	Mitochondrial	NA
35	GC	Aldh	FBgn0012036
36	GC	Aldh	FBgn0012036	Metabolic vs2
37	GC	alph	FBgn0086361	Phosphatases	Protein Phosphatase
38	GC	alphaSnap	FBgn0250791	None
39	GC	alphaTub84D	FBgn0003885	Cytoskeletal	NA
40	GC	alphaTub84D	FBgn0003885	Mitochondrial	NA
41	GC	Amun	FBgn0030328	None
42	GC	angel	FBgn0016762	Phosphatases	Non-protein Phosphatase
43	GC	Ant2	FBgn0025111	Mitochondrial	NA
44	GC	Ant2	FBgn0025111	Trans-membrane proteins	NA
45	GC	Ant2	FBgn0025111	Transporters	Secondary Transporter	The Mitochondrial Carrier (MC) Family
46	GC	Ant2	FBgn0025111
47	GC	Ant2	FBgn0025111	Metabolic vs2
48	GC	Aos1	FBgn0029512	Ubiquitin-related	NA
49	GC	AP-1-2beta	FBgn0010380	lysosomal			High	Source: human2fly;Uniprot;
50	GC	AP-1sigma	FBgn0039132	Human Disease	HuDis670
51	GC	AP-1sigma	FBgn0039132	lysosomal			High	Source: human2fly;Uniprot;
52	GC	AP-2sigma	FBgn0043012	None
53	GC	Aps	FBgn0036111	Metabolic	enzyme
54	GC	Aps	FBgn0036111	Phosphatases	Non-protein Phosphatase
55	GC	Aps	FBgn0036111
56	GC	Aps	FBgn0036111	Metabolic vs2
57	GC	Arf102F	FBgn0013749	None
58	GC	Arfrp1	FBgn0030088	None
59	GC	Arl5	FBgn0035866	None
60	GC	Arp10	FBgn0031050	Cytoskeletal	NA
61	GC	Arp2	FBgn0011742	Cytoskeletal	NA
62	GC	Arpc2	FBgn0032859	Cytoskeletal	NA
63	GC	Art8	FBgn0032329	Methyltransferase				Source: GO and domain annotation
64	GC	aru	FBgn0029095	Ribosome	NA
65	GC	asf1	FBgn0029094	Spliceosome	NA
66	GC	Asph	FBgn0034075	Trans-membrane proteins	NA
67	GC	asrij	FBgn0034793	Mitochondrial	NA
68	GC	asrij	FBgn0034793	lysosomal			High	Source: FlyBase;Uniprot;
69	GC	Atg3	FBgn0036813	Autophagy-related	NA
70	GC	Atg3	FBgn0036813	Ubiquitin-related	NA
71	GC	Atg8a	FBgn0052672	Autophagy-related	NA
72	GC	Atg8a	FBgn0052672	lysosomal			High	Source: FlyBase;human2fly;
73	GC	atms	FBgn0010750	None
74	GC	ATPsynB	FBgn0019644	Metabolic	enzyme
75	GC	ATPsynB	FBgn0019644	Mitochondrial	NA
76	GC	ATPsynB	FBgn0019644	Nuclear-encoded oxidative phosphorylation	NA
77	GC	ATPsynB	FBgn0019644	Transporters	ATP-Dependent	The H+- or Na+-translocating F-type, V-type and A-type ATPase (F-ATPase) Superfamily
78	GC	ATPsynB	FBgn0019644
79	GC	ATPsynB	FBgn0019644	Metabolic vs2
80	GC	ATPsynCF6	FBgn0016119	Metabolic	enzyme
81	GC	ATPsynCF6	FBgn0016119	Mitochondrial	NA
82	GC	ATPsynCF6	FBgn0016119	Nuclear-encoded oxidative phosphorylation	NA
83	GC	ATPsynCF6	FBgn0016119
84	GC	ATPsynCF6	FBgn0016119	Metabolic vs2
85	GC	ATPsynE	FBgn0038224	Metabolic	enzyme
86	GC	ATPsynE	FBgn0038224	Mitochondrial	NA
87	GC	ATPsynE	FBgn0038224	Nuclear-encoded oxidative phosphorylation	NA
88	GC	ATPsynE	FBgn0038224
89	GC	ATPsynE	FBgn0038224	Metabolic vs2
90	GC	Atx2	FBgn0041188	Human Disease	HuDis670
91	GC	aub	FBgn0000146	RNA-binding	NA
92	GC	aub	FBgn0000146	Spliceosome	NA
93	GC	aurA	FBgn0000147	Kinases	Protein Kinase
94	GC	aurB	FBgn0024227	Cytoskeletal	NA
95	GC	aurB	FBgn0024227	Kinases	Protein Kinase
96	GC	baf	FBgn0031977	Human Disease	HuDis670
97	GC	Baldspot	FBgn0260960	Metabolic	other
98	GC	Baldspot	FBgn0260960	Trans-membrane proteins	NA
99	GC	Baldspot	FBgn0260960
100	GC	Baldspot	FBgn0260960	Metabolic vs2
101	GC	ball	FBgn0027889	Human Disease	HuDis670
102	GC	ball	FBgn0027889	Kinases	Protein Kinase
103	GC	bam	FBgn0000158	None
104	GC	Bap55	FBgn0025716	Cytoskeletal	NA
105	GC	Bap55	FBgn0025716	Transcription factor/DNA binding	Co-factor
106	GC	barc	FBgn0037081	RNA-binding	NA
107	GC	bcn92	FBgn0013432	Mitochondrial	NA
108	GC	bcn92	FBgn0013432
109	GC	bcn92	FBgn0013432	Metabolic vs2
110	GC	Bdbt	FBgn0038857	None
111	GC	bel	FBgn0263231	RNA-binding	NA
112	GC	Bgb	FBgn0013753	Human Disease	HuDis670
113	GC	Bgb	FBgn0013753	Transcription factor/DNA binding	Co-factor	CBF-beta		TFscore=NA
114	GC	bgcn	FBgn0004581	None
115	GC	BicD	FBgn0000183	Cytoskeletal	NA
116	GC	BicD	FBgn0000183	RNA-binding	NA
117	GC	BigH1	FBgn0038252	None
118	GC	Bin1	FBgn0024491	Spliceosome	NA
119	GC	bin3	FBgn0263144	RNA-binding	NA
120	GC	bin3	FBgn0263144	Methyltransferase				Source: GO and domain annotation
121	GC	bip2	FBgn0026262	Transcription factor/DNA binding	DNA-binding with transcription factor activity
122	GC	bip2	FBgn0026262	Ubiquitin-related	NA
123	GC	blanks	FBgn0035608	RNA-binding	NA
124	GC	blp	FBgn0038387	Mitochondrial	NA
125	GC	bol	FBgn0011206	RNA-binding	NA
126	GC	bonsai	FBgn0026261	Mitochondrial	NA
127	GC	bonsai	FBgn0026261	Ribosome	NA
128	GC	bonsai	FBgn0026261	Conserved in bilaterians/lost in nematodes
129	GC	Brms1	FBgn0030434	None
130	GC	aret	FBgn0000114	RNA-binding	NA
131	GC	aret	FBgn0000114	Spliceosome	NA
132	GC	Bsg	FBgn0261822	Cytoskeletal	NA
133	GC	Bsg	FBgn0261822	Mitochondrial	NA
134	GC	Bsg	FBgn0261822	Trans-membrane proteins	NA
135	GC	BthD	FBgn0030501	Secreted proteins	NA
136	GC	bves	FBgn0031150	Trans-membrane proteins	NA
137	GC	bves	FBgn0031150	Conserved in bilaterians/lost in nematodes
138	GC	Bx42	FBgn0004856	Spliceosome	NA
139	GC	c(3)G	FBgn0000246	None
140	GC	c12.1	FBgn0040235	RNA-binding	NA
141	GC	c12.1	FBgn0040235	Spliceosome	NA
142	GC	Caf1-180	FBgn0030054	None
143	GC	Cam	FBgn0000253	Autophagy-related	NA
144	GC	Cam	FBgn0000253	Mitochondrial	NA
145	GC	CaMKII	FBgn0264607	Kinases	Protein Kinase
146	GC	cav	FBgn0026257	None
147	GC	Cbp20	FBgn0022943	RNA-binding	NA
148	GC	Cbp20	FBgn0022943	Spliceosome	NA
149	GC	Cchl	FBgn0038925	Human Disease	HuDis670
150	GC	Cchl	FBgn0038925	Metabolic	enzyme
151	GC	Cchl	FBgn0038925	Mitochondrial	NA
152	GC	Cchl	FBgn0038925
153	GC	Cchl	FBgn0038925	Metabolic vs2
154	GC	Ccm3	FBgn0038331	Human Disease	HuDis670
155	GC	Cdc6	FBgn0035918	Human Disease	HuDis670
156	GC	Cdk1	FBgn0004106	Kinases	Protein Kinase
157	GC	Cdk7	FBgn0263237	Kinases	Protein Kinase
158	GC	Cdk7	FBgn0263237	Transcription factor/DNA binding	DNA-binding with transcription factor activity
159	GC	Cdk8	FBgn0015618	Kinases	Protein Kinase
160	GC	Cdk8	FBgn0015618	Transcription factor/DNA binding	Co-factor
161	GC	Cenp-C	FBgn0266916	Transcription factor/DNA binding	DNA-binding with transcription factor activity	AT_hook		TFscore=NA
162	GC	CG10013	FBgn0038012	None
163	GC	CG10063	FBgn0035727	Mitochondrial	NA
164	GC	CG10063	FBgn0035727	Trans-membrane proteins	NA
165	GC	CG10077	FBgn0035720	RNA-binding	NA
166	GC	CG10133	FBgn0036366	Metabolic	enzyme
167	GC	JMJD7	FBgn0036366
168	GC	JMJD7	FBgn0036366	Metabolic vs2
169	GC	CG10214	FBgn0039115	Mitochondrial	NA
170	GC	CG10333	FBgn0032690	RNA-binding	NA
171	GC	CG10333	FBgn0032690	Spliceosome	NA
172	GC	CG10336	FBgn0032698	None
173	GC	CG10340	FBgn0022344	Mitochondrial	NA
174	GC	CG10405	FBgn0038431	Serine proteases	NA
175	GC	CG10417	FBgn0033021	Phosphatases	Protein Phosphatase
176	GC	CG10462	FBgn0032815	Transcription factor/DNA binding	DNA-binding with transcription factor activity	zf-C2H2	Medium	TFscore=6
177	GC	CG10565	FBgn0037051	Chaperone and heat shock proteins	NA
178	GC	CG10565	FBgn0037051	Transcription factor/DNA binding	DNA-binding with transcription factor activity	Myb_DNA-binding	Medium	TFscore=6
179	GC	CG10803	FBgn0029666	RNA-binding	NA
180	GC	CG10880	FBgn0031398	Trans-membrane proteins	NA
181	GC	CG10898	FBgn0037911
182	GC	CG10898	FBgn0037911	Metabolic vs2
183	GC	CG10939	FBgn0010620	Cytoskeletal	NA
184	GC	CG11076	FBgn0039929	None
185	GC	CG11077	FBgn0039930	Human Disease	HuDis670
186	GC	CG11077	FBgn0039930	Mitochondrial	NA
187	GC	CG11077	FBgn0039930	Peroxisomal	NA
188	GC	CG11077	FBgn0039930	Trans-membrane proteins	NA
189	GC	CG1109	FBgn0046222	Spliceosome	NA
190	GC	CG11134	FBgn0030518	Metabolic	other
191	GC	CG11134	FBgn0030518
192	GC	CG11134	FBgn0030518	Metabolic vs2
193	GC	CG11307	FBgn0037106	None
194	GC	CG11417	FBgn0024364	None
195	GC	CG11505	FBgn0035424	RNA-binding	NA
196	GC	CG11583	FBgn0035524	None
197	GC	CG11586	FBgn0035520	None
198	GC	CG11674	FBgn0030551	Spliceosome	NA
199	GC	CG11699	FBgn0030311	Trans-membrane proteins	NA
200	GC	CG11699	FBgn0030311	Conserved in bilaterians/lost in nematodes
201	GC	CG11722	FBgn0037777	Human Disease	HuDis670
202	GC	CG11722	FBgn0037777	Mitochondrial	NA
203	GC	CG11722	FBgn0037777
204	GC	CG11722	FBgn0037777	Metabolic vs2
205	GC	CG11752	FBgn0030292	Mitochondrial	NA
206	GC	CG11755	FBgn0037611	None
207	GC	CG11788	FBgn0034495	None
208	GC	CG11811	FBgn0036099	Kinases	Non-protein Kinase
209	GC	CG11811	FBgn0036099	Metabolic	enzyme
210	GC	CG11811	FBgn0036099	Mitochondrial	NA
211	GC	CG11811	FBgn0036099
212	GC	CG11811	FBgn0036099	Metabolic vs2
213	GC	CG11964	FBgn0037644	None
214	GC	CG12018	FBgn0027903	Metabolic	enzyme
215	GC	CG12018	FBgn0027903
216	GC	CG12018	FBgn0027903	Metabolic vs2
217	GC	CG12081	FBgn0030053	None
218	GC	CG12096	FBgn0030457	None
219	GC	CG12118	FBgn0030101
220	GC	CG12118	FBgn0030101	Metabolic vs2
221	GC	CG12129	FBgn0033475	Human Disease	HuDis670
222	GC	CG12129	FBgn0033475	Metabolic	other
223	GC	CG12129	FBgn0033475	RNA-binding	NA
224	GC	CG12129	FBgn0033475
225	GC	CG12129	FBgn0033475	Metabolic vs2
226	GC	CG12170	FBgn0037356	Kinases	Protein Kinase
227	GC	CG12170	FBgn0037356	Metabolic	enzyme
228	GC	CG12170	FBgn0037356	Mitochondrial	NA
229	GC	CG12170	FBgn0037356
230	GC	CG12170	FBgn0037356	Metabolic vs2
231	GC	CG12200	FBgn0031018	None
232	GC	CG12204	FBgn0031022	None
233	GC	CG12264	FBgn0032393	Metabolic	enzyme
234	GC	CG12264	FBgn0032393	Mitochondrial	NA
235	GC	Nfs1	FBgn0032393
236	GC	Nfs1	FBgn0032393	Metabolic vs2
237	GC	CG12288	FBgn0032620	RNA-binding	NA
238	GC	CG1234	FBgn0037489	None
239	GC	CG12391	FBgn0033581	Transcription factor/DNA binding	DNA-binding with transcription factor activity	zf-C2H2	Medium	TFscore=6
240	GC	CG12393	FBgn0031768	Conserved in bilaterians/lost in nematodes
241	GC	CG12428	FBgn0039543	Metabolic	enzyme
242	GC	CG12428	FBgn0039543	Peroxisomal	NA
243	GC	CG12428	FBgn0039543
244	GC	CG12428	FBgn0039543	Metabolic vs2
245	GC	CG12493	FBgn0035571	RNA-binding	NA
246	GC	CG12608	FBgn0030630	None
247	GC	CG1265	FBgn0035517	Trans-membrane proteins	NA
248	GC	CG1265	FBgn0035517	Conserved in bilaterians/lost in nematodes
249	GC	moon	FBgn0030373	None
250	GC	CG12744	FBgn0033459	Transcription factor/DNA binding	DNA-binding with transcription factor activity	zf-C2H2	Medium	TFscore=6
251	GC	CG12782	FBgn0034838	None
252	GC	CG12818	FBgn0037809	None
253	GC	CG12822	FBgn0033229	None
254	GC	CG12851	FBgn0035086	None
255	GC	CG12877	FBgn0039544	None
256	GC	CG12895	FBgn0033523	Human Disease	HuDis670
257	GC	CG12895	FBgn0033523	Mitochondrial	NA
258	GC	CG12895	FBgn0033523
259	GC	CG12895	FBgn0033523	Metabolic vs2
260	GC	CG12909	FBgn0033507	None
261	GC	CG12948	FBgn0037739	None
262	GC	CG13029	FBgn0036670	Trans-membrane proteins	NA
263	GC	CG13097	FBgn0032051	None
264	GC	CG13192	FBgn0033653	Conserved in bilaterians/lost in nematodes
265	GC	CG13364	FBgn0026879	None
266	GC	CG13369	FBgn0025640	Kinases	Non-protein Kinase
267	GC	CG13369	FBgn0025640	Metabolic	enzyme
268	GC	CG13369	FBgn0025640
269	GC	CG13369	FBgn0025640	Metabolic vs2
270	GC	CG13373	FBgn0029522	None
271	GC	CG1344	FBgn0027507	Kinases	Protein Kinase
272	GC	CG13540	FBgn0034839	None
273	GC	CG13807	FBgn0035323	None
274	GC	CG13901	FBgn0035164	Conserved in bilaterians/lost in nematodes
275	GC	CG13949	FBgn0031288	None
276	GC	CG13994	FBgn0031772	None
277	GC	CG14036	FBgn0031677	None
278	GC	CG14057	FBgn0036696	None
279	GC	CG1416	FBgn0032961	Chaperone and heat shock proteins	NA
280	GC	CG1418	FBgn0033468	Trans-membrane proteins	NA
281	GC	CG1418	FBgn0033468	Conserved in bilaterians/lost in nematodes
282	GC	CG14210	FBgn0031040	None
283	GC	CG14232	FBgn0031061	Trans-membrane proteins	NA
284	GC	CG14341	FBgn0031315	None
285	GC	CG14346	FBgn0031337	None
286	GC	CG14411	FBgn0030582	Phosphatases	Protein Phosphatase
287	GC	CG14411	FBgn0030582
288	GC	CG14411	FBgn0030582	Metabolic vs2
289	GC	CG14434	FBgn0029915	Metabolic	other
290	GC	CG14434	FBgn0029915
291	GC	CG14434	FBgn0029915	Metabolic vs2
292	GC	CG14441	FBgn0029895	Transcription factor/DNA binding	DNA-binding with transcription factor activity	zf-C2H2	Medium	TFscore=6
293	GC	CG14483	FBgn0034248	Conserved in bilaterians/lost in nematodes
294	GC	CG14516	FBgn0039640	Glycoproteins	NA
295	GC	CG14516	FBgn0039640	Metabolic	enzyme
296	GC	CG14516	FBgn0039640	Trans-membrane proteins	NA
297	GC	CG14516	FBgn0039640
298	GC	CG14516	FBgn0039640	Metabolic vs2
299	GC	CG14516	FBgn0039640	lysosomal				Source: DeepLoc;
300	GC	CG14543	FBgn0039404	None
301	GC	CG14545	FBgn0040602	None
302	GC	CG14561	FBgn0037149	None
303	GC	CG14647	FBgn0037244	Trans-membrane proteins	NA
304	GC	CG14647	FBgn0037244	Ubiquitin-related	NA
305	GC	CG14647	FBgn0037244	Conserved in bilaterians/lost in nematodes
306	GC	CG14657	FBgn0037282	None
307	GC	CG14671	FBgn0037340	lysosomal				Source: human2fly;
308	GC	CG14721	FBgn0037942	Human Disease	HuDis670
309	GC	CG14721	FBgn0037942	Kinases	Non-protein Kinase
310	GC	CG14721	FBgn0037942	Metabolic	enzyme
311	GC	CG14721	FBgn0037942
312	GC	CG14721	FBgn0037942	Metabolic vs2
313	GC	CG14805	FBgn0023514	None
314	GC	CG14806	FBgn0029594	Mitochondrial	NA
315	GC	CG14812	FBgn0026090	lysosomal				Source: human2fly;
316	GC	CG14817	FBgn0026089	None
317	GC	CG14864	FBgn0038311	None
318	GC	CG14868	FBgn0038330	None
319	GC	CG14881	FBgn0038425	Conserved in bilaterians/lost in nematodes
320	GC	CG14905	FBgn0038452	Conserved in bilaterians/lost in nematodes
321	GC	CG14931	FBgn0032374	None
322	GC	CG14932	FBgn0032375	None
323	GC	CG14966	FBgn0035415	None
324	GC	CG15014	FBgn0035532	RNA-binding	NA
325	GC	CG1503	FBgn0031157	Ubiquitin-related	NA
326	GC	CG15047	FBgn0030938	Ubiquitin-related	NA
327	GC	CG15093	FBgn0034390	Metabolic	enzyme
328	GC	CG15093	FBgn0034390	Mitochondrial	NA
329	GC	CG15093	FBgn0034390
330	GC	CG15093	FBgn0034390	Metabolic vs2
331	GC	CG15172	FBgn0032740	None
332	GC	CG15237	FBgn0033104	None
333	GC	CG15398	FBgn0031446	Transcription factor/DNA binding	DNA-binding with transcription factor activity
334	GC	CG15398	FBgn0031446	Trans-membrane proteins	NA
335	GC	CG15440	FBgn0031607	RNA-binding	NA
336	GC	CG15440	FBgn0031607	Spliceosome	NA
337	GC	CG15443	FBgn0031609	None
338	GC	CG15484	FBgn0032452	None
339	GC	CG15536	FBgn0039766	None
340	GC	CG15601	FBgn0030673	None
341	GC	Lsm12	FBgn0030364	None
342	GC	CG15760	FBgn0030508	Trans-membrane proteins	NA
343	GC	CG15771	FBgn0029801	Phosphatases	Non-protein Phosphatase
344	GC	CG15771	FBgn0029801
345	GC	CG15771	FBgn0029801	Metabolic vs2
346	GC	CG15891	FBgn0029860	None
347	GC	CG15908	FBgn0033085	Mitochondrial	NA
348	GC	CG15922	FBgn0040575	Trans-membrane proteins	NA
349	GC	CG1598	FBgn0033191	Transporters	ATP-Dependent	The Arsenite-Antimonite (ArsAB) Efflux Family
350	GC	CG1622	FBgn0030468	Spliceosome	NA
351	GC	CG1677	FBgn0029941	RNA-binding	NA
352	GC	CG1677	FBgn0029941	Spliceosome	NA
353	GC	CG1677	FBgn0029941	Conserved in bilaterians/lost in nematodes
354	GC	CG16935	FBgn0033883	Metabolic	enzyme
355	GC	CG16935	FBgn0033883	Mitochondrial	NA
356	GC	CG16935	FBgn0033883
357	GC	CG16935	FBgn0033883	Metabolic vs2
358	GC	CG16986	FBgn0035356	Mitochondrial	NA
359	GC	CG16986	FBgn0035356
360	GC	CG16986	FBgn0035356	Metabolic vs2
361	GC	CG1703	FBgn0030321	None
362	GC	CG17333	FBgn0030239	Metabolic	enzyme
363	GC	CG17333	FBgn0030239
364	GC	CG17333	FBgn0030239	Metabolic vs2
365	GC	CG17337	FBgn0259979	Metabolic	enzyme
366	GC	CG17337	FBgn0259979
367	GC	CG17337	FBgn0259979	Metabolic vs2
368	GC	CG17343	FBgn0032751	None
369	GC	CG1738	FBgn0030291	None
370	GC	CG17385	FBgn0033934	Transcription factor/DNA binding	DNA-binding with transcription factor activity	zf-C2H2	Medium	TFscore=6
371	GC	CG17486	FBgn0032997	Metabolic	enzyme
372	GC	CG17486	FBgn0032997
373	GC	CG17486	FBgn0032997	Metabolic vs2
374	GC	CG17598	FBgn0031194	Phosphatases	Protein Phosphatase
375	GC	CG17680	FBgn0062440	Trans-membrane proteins	NA
376	GC	CG17680	FBgn0062440	Conserved in bilaterians/lost in nematodes
377	GC	EMRE	FBgn0062440	Ion channel		Y
378	GC	CG17776	FBgn0040899	Trans-membrane proteins	NA
379	GC	CG1789	FBgn0030063	None
380	GC	CG18190	FBgn0034403	None
381	GC	CG18213	FBgn0038470	None
382	GC	CG18259	FBgn0030956	RNA-binding	NA
383	GC	CG18262	FBgn0030012	Transcription factor/DNA binding	DNA-binding with transcription factor activity	zf-C2H2	Medium	TFscore=6
384	GC	CG18528	FBgn0039189	Mitochondrial	NA
385	GC	CG18731	FBgn0042213	None
386	GC	CG18815	FBgn0042138	Metabolic	enzyme
387	GC	CG18815	FBgn0042138	Mitochondrial	NA
388	GC	CG18815	FBgn0042138
389	GC	CG18815	FBgn0042138	Metabolic vs2
390	GC	CG1888	FBgn0033421	None
391	GC	CG1894	FBgn0039585	Transcription factor/DNA binding	Chromatin regulation
392	GC	CG1943	FBgn0037468	None
393	GC	CG2004	FBgn0030060	None
394	GC	CG2021	FBgn0035271	RNA-binding	NA
395	GC	CG2021	FBgn0035271	Spliceosome	NA
396	GC	CG2034	FBgn0015359	None
397	GC	CG2076	FBgn0030263	Mitochondrial	NA
398	GC	CG2076	FBgn0030263	Trans-membrane proteins	NA
399	GC	CG2147	FBgn0030025	None
400	GC	CG2182	FBgn0037360	Conserved in bilaterians/lost in nematodes
401	GC	CG2199	FBgn0035213	Transcription factor/DNA binding	DNA-binding with transcription factor activity	zf-C2H2	Medium	TFscore=6
402	GC	CG2246	FBgn0039790	Kinases	Non-protein Kinase
403	GC	CG2246	FBgn0039790
404	GC	CG2246	FBgn0039790	Metabolic vs2
405	GC	CG2247	FBgn0030320	Ubiquitin-related	NA
406	GC	CG2260	FBgn0030000	None
407	GC	CG2662	FBgn0024993	Ubiquitin-related	NA
408	GC	CG2678	FBgn0014931	Transcription factor/DNA binding	DNA-binding with transcription factor activity	zf-C2H2	Medium	TFscore=6
409	GC	CG2685	FBgn0024998	Spliceosome	NA
410	GC	CG2694	FBgn0024991	None
411	GC	CG2701	FBgn0024973	Ubiquitin-related	NA
412	GC	CG2701	FBgn0024973	Conserved in bilaterians/lost in nematodes
413	GC	CG2790	FBgn0027599	Chaperone and heat shock proteins	NA
414	GC	CG2790	FBgn0027599	Transcription factor/DNA binding	DNA-binding with transcription factor activity		Medium
415	GC	CG2811	FBgn0035082	None
416	GC	CG2839	FBgn0031273	None
417	GC	CG2846	FBgn0014930	Kinases	Non-protein Kinase
418	GC	CG2846	FBgn0014930	Metabolic	enzyme
419	GC	CG2846	FBgn0014930
420	GC	CG2846	FBgn0014930	Metabolic vs2
421	GC	CG2974	FBgn0030178	Mitochondrial	NA
422	GC	Naxe	FBgn0030178
423	GC	Naxe	FBgn0030178	Metabolic vs2
424	GC	NO66	FBgn0266570	None
425	GC	CG30001	FBgn0050001	None
426	GC	CG30094	FBgn0050094	None
427	GC	CG3011	FBgn0029823	Metabolic	enzyme
428	GC	CG3011	FBgn0029823	Mitochondrial	NA
429	GC	CG3011	FBgn0029823	Methyltransferase				Source: GO and domain annotation
430	GC	Shmt	FBgn0029823
431	GC	Shmt	FBgn0029823	Metabolic vs2
432	GC	CG30380	FBgn0050380	None
433	GC	CG30389	FBgn0050389	Trans-membrane proteins	NA
434	GC	CG30403	FBgn0050403	Transcription factor/DNA binding	DNA-binding with transcription factor activity	BESS	Medium	TFscore=6
435	GC	CG30424	FBgn0050424	None
436	GC	CG31053	FBgn0051053	None
437	GC	CG31126	FBgn0051126	Mitochondrial	NA
438	GC	CG31126	FBgn0051126	Transcription factor/DNA binding	Maybe TF
439	GC	CG31251	FBgn0051251	Autophagy-related	NA
440	GC	CG31251	FBgn0051251	Chaperone and heat shock proteins	NA
441	GC	CG31251	FBgn0051251	Conserved in bilaterians/lost in nematodes
442	GC	CG31360	FBgn0051360	Trans-membrane proteins	NA
443	GC	CG31517	FBgn0047199	None
444	GC	CG31549	FBgn0051549	None
445	GC	CG31648	FBgn0051648	Metabolic	other
446	GC	CG31648	FBgn0051648	Trans-membrane proteins	NA
447	GC	CG31648	FBgn0051648
448	GC	CG31648	FBgn0051648	Metabolic vs2
449	GC	CG31673	FBgn0051673	Mitochondrial	NA
450	GC	CG3176	FBgn0029524	None
451	GC	CG3184	FBgn0029892	None
452	GC	CG31898	FBgn0051898	None
453	GC	CG32163	FBgn0052163	Ubiquitin-related	NA
454	GC	CG32165	FBgn0042178	Trans-membrane proteins	NA
455	GC	CG32243	FBgn0052243	None
456	GC	CG3226	FBgn0029882	Chaperone and heat shock proteins	NA
457	GC	CG3226	FBgn0029882	Mitochondrial	NA
458	GC	CG32278	FBgn0052278	None
459	GC	CG32318	FBgn0052318	None
460	GC	CG32365	FBgn0052365	None
461	GC	CG32373	FBgn0052373	Trans-membrane proteins	NA
462	GC	CG32409	FBgn0052409	None
463	GC	CG32448	FBgn0052448	Trans-membrane proteins	NA
464	GC	CG32483	FBgn0052483	None
465	GC	CG3262	FBgn0032986	Human Disease	HuDis670
466	GC	CG3262	FBgn0032986	Mitochondrial	NA
467	GC	CG3262	FBgn0032986
468	GC	CG3262	FBgn0032986	Metabolic vs2
469	GC	CG32625	FBgn0052625	None
470	GC	CG32814	FBgn0052814	None
471	GC	CG32816	FBgn0052816	None
472	GC	CG32971	FBgn0052971	None
473	GC	CG33051	FBgn0053051	Metabolic	other
474	GC	CG33051	FBgn0053051
475	GC	CG33051	FBgn0053051	Metabolic vs2
476	GC	CG33107	FBgn0053107	None
477	GC	CG33108	FBgn0053108	None
478	GC	CG33170	FBgn0053170	Mitochondrial	NA
479	GC	CG33170	FBgn0053170	Trans-membrane proteins	NA
480	GC	CG33181	FBgn0053181	Trans-membrane proteins	NA
481	GC	CG33213	FBgn0053213	Transcription factor/DNA binding	DNA-binding with transcription factor activity	zf-C2H2	Medium	TFscore=6
482	GC	CG33228	FBgn0261373	Mitochondrial	NA
483	GC	CG33228	FBgn0261373	RNA-binding	NA
484	GC	CG33228	FBgn0261373	Trans-membrane proteins	NA
485	GC	CG33229	FBgn0053229	None
486	GC	CG33494	FBgn0053494	Trans-membrane proteins	NA
487	GC	CG33695	FBgn0052831	Transcription factor/DNA binding	DNA-binding with transcription factor activity		Medium
488	GC	CG3386	FBgn0035152	None
489	GC	CG33941	FBgn0262731	None
490	GC	CG34008	FBgn0054008	None
491	GC	CG34117	FBgn0083953	Mitochondrial	NA
492	GC	CG34132	FBgn0083968	Mitochondrial	NA
493	GC	CG34150	FBgn0083986	Mitochondrial	NA
494	GC	CG34159	FBgn0085188	None
495	GC	CG34200	FBgn0085229	None
496	GC	CG34250	FBgn0085279	Trans-membrane proteins	NA
497	GC	CG34261	FBgn0085290	Ubiquitin-related	NA
498	GC	CG34261	FBgn0085290
499	GC	CG34261	FBgn0085290	Metabolic vs2
500	GC	CG34323	FBgn0085352	None
501	GC	CG34355	FBgn0085384	Glycoproteins	NA
502	GC	CG34355	FBgn0085384	Trans-membrane proteins	NA
503	GC	CG3436	FBgn0031229	Spliceosome	NA
504	GC	CG3511	FBgn0035027	None
505	GC	CG3570	FBgn0035035	Conserved in bilaterians/lost in nematodes
506	GC	CG3570	FBgn0035035	Methyltransferase				Source: GO and domain annotation
507	GC	CG3594	FBgn0035063	RNA-binding	NA
508	GC	CG3630	FBgn0023540	None
509	GC	CG3651	FBgn0032974	None
510	GC	CG3655	FBgn0040397	Trans-membrane proteins	NA
511	GC	CG3663	FBgn0035044	Mitochondrial	NA
512	GC	CG3679	FBgn0027521	None
513	GC	CG3781	FBgn0029853	Trans-membrane proteins	NA
514	GC	CG3918	FBgn0029873	Conserved in bilaterians/lost in nematodes
515	GC	CG4004	FBgn0030418	None
516	GC	CG4101	FBgn0025558	Trans-membrane proteins	NA
517	GC	CG42232	FBgn0250754	Transcription factor/DNA binding	Maybe TF
518	GC	CG42336	FBgn0259238	Trans-membrane proteins	NA
519	GC	CG42340	FBgn0259242	Trans-membrane proteins	NA
520	GC	CG42340	FBgn0259242	Ion channel		Y
521	GC	CG42376	FBgn0259722	Mitochondrial	NA
522	GC	CG42813	FBgn0261995
523	GC	CG42813	FBgn0261995	Metabolic vs2
524	GC	CG43062	FBgn0262364	None
525	GC	CG43689	FBgn0263772	Transcription factor/DNA binding	DNA-binding with transcription factor activity	zf-C2HC		TFscore=6
526	GC	CG43867	FBgn0264449	Cytoskeletal	NA
527	GC	CG44303	FBgn0265362	None
528	GC	CG44774	FBgn0266000	None
529	GC	CG44838	FBgn0266101	None
530	GC	CG4502	FBgn0031896	Ubiquitin-related	NA
531	GC	CG4570	FBgn0037844	Transcription factor/DNA binding	DNA-binding with transcription factor activity		Medium
532	GC	CG4594	FBgn0032161	Metabolic	enzyme
533	GC	CG4594	FBgn0032161	Mitochondrial	NA
534	GC	CG4594	FBgn0032161	Conserved in bilaterians/lost in nematodes
535	GC	CG4594	FBgn0032161
536	GC	CG4594	FBgn0032161	Metabolic vs2
537	GC	CG4646	FBgn0033810	None
538	GC	CG4686	FBgn0038739	Trans-membrane proteins	NA
539	GC	CG4753	FBgn0036622	Metabolic	enzyme
540	GC	CG4753	FBgn0036622	Trans-membrane proteins	NA
541	GC	Agpat4	FBgn0036622
542	GC	Agpat4	FBgn0036622	Metabolic vs2
543	GC	CG4768	FBgn0030790	Conserved in bilaterians/lost in nematodes
544	GC	CG4789	FBgn0030792	None
545	GC	CG4806	FBgn0260456	Human Disease	HuDis670
546	GC	CG4806	FBgn0260456	RNA-binding	NA
547	GC	CG4866	FBgn0034232	Ribosome	NA
548	GC	CG4866	FBgn0034232	RNA-binding	NA
549	GC	CG4882	FBgn0025336	Mitochondrial	NA
550	GC	CG4882	FBgn0025336	Transcription factor/DNA binding	DNA-binding with transcription factor activity
551	GC	CG4949	FBgn0030813	None
552	GC	CG4951	FBgn0039563	None
553	GC	CG4968	FBgn0032214	Metabolic	enzyme
554	GC	CG4968	FBgn0032214
555	GC	CG4968	FBgn0032214	Metabolic vs2
556	GC	CG5021	FBgn0035944	Trans-membrane proteins	NA
557	GC	CG5039	FBgn0039356	Trans-membrane proteins	NA
558	GC	CG5045	FBgn0032229	Mitochondrial	NA
559	GC	CG5045	FBgn0032229	Serine proteases	NA
560	GC	CG5068	FBgn0035951	Metabolic	enzyme
561	GC	CG5068	FBgn0035951
562	GC	CG5068	FBgn0035951	Metabolic vs2
563	GC	CG5111	FBgn0039343	Ubiquitin-related	NA
564	GC	CG5111	FBgn0039343	Conserved in bilaterians/lost in nematodes
565	GC	CG5194	FBgn0035955	None
566	GC	CG5281	FBgn0037902	Trans-membrane proteins	NA
567	GC	CG5281	FBgn0037902	Transporters	Secondary Transporter	The Drug/Metabolite Transporter (DMT) Superfamily
568	GC	CG5339	FBgn0034925	Methyltransferase				Source: domain annotation
569	GC	CG5355	FBgn0032242	Mitochondrial	NA
570	GC	CG5446	FBgn0032429	None
571	GC	CG5447	FBgn0039427	None
572	GC	CG5482	FBgn0034368	Chaperone and heat shock proteins	NA
573	GC	CG5482	FBgn0034368	Trans-membrane proteins	NA
574	GC	CG5515	FBgn0039163	None
575	GC	CG5569	FBgn0034919	Human Disease	HuDis670
576	GC	CG5569	FBgn0034919	Mitochondrial	NA
577	GC	CG5569	FBgn0034919
578	GC	CG5569	FBgn0034919	Metabolic vs2
579	GC	CG5676	FBgn0032200	Mitochondrial	NA
580	GC	CG5708	FBgn0032196	Transcription factor/DNA binding	Maybe TF
581	GC	CG5708	FBgn0032196	Conserved in bilaterians/lost in nematodes
582	GC	CG5757	FBgn0034299	Kinases	Non-protein Kinase
583	GC	CG5757	FBgn0034299	Metabolic	enzyme
584	GC	CG5757	FBgn0034299
585	GC	CG5757	FBgn0034299	Metabolic vs2
586	GC	CG5823	FBgn0038515	Trans-membrane proteins	NA
587	GC	CG5823	FBgn0038515	Ubiquitin-related	NA
588	GC	CG5844	FBgn0038049	Metabolic	enzyme
589	GC	CG5844	FBgn0038049	Mitochondrial	NA
590	GC	CG5844	FBgn0038049
591	GC	CG5844	FBgn0038049	Metabolic vs2
592	GC	CG5902	FBgn0039136	None
593	GC	CG5961	FBgn0038056	Ubiquitin-related	NA
594	GC	CG5986	FBgn0043455	None
595	GC	CG5989	FBgn0017429	Mitochondrial	NA
596	GC	CG5989	FBgn0017429	Trans-membrane proteins	NA
597	GC	CG6028	FBgn0038924	Mitochondrial	NA
598	GC	CG6084	FBgn0086254	Metabolic	enzyme
599	GC	CG6084	FBgn0086254	Mitochondrial	NA
600	GC	CG6084	FBgn0086254
601	GC	CG6084	FBgn0086254	Metabolic vs2
602	GC	CG6084	FBgn0086254	lysosomal				Source: human2fly;
603	GC	CG6171	FBgn0026737	Conserved in bilaterians/lost in nematodes
604	GC	CG6180	FBgn0032453	Mitochondrial	NA
605	GC	CG6180	FBgn0032453	lysosomal				Source: human2fly;
606	GC	CG6195	FBgn0038723	None
607	GC	CG6227	FBgn0030631	RNA-binding	NA
608	GC	CG6227	FBgn0030631	Spliceosome	NA
609	GC	CG6364	FBgn0263398	Kinases	Non-protein Kinase
610	GC	CG6364	FBgn0263398	Metabolic	enzyme
611	GC	Uck	FBgn0263398
612	GC	Uck	FBgn0263398	Metabolic vs2
613	GC	CG6404	FBgn0027615	Mitochondrial	NA
614	GC	CG6404	FBgn0027615	Trans-membrane proteins	NA
615	GC	CG6404	FBgn0027615	Transporters	Secondary Transporter	The Cytochrome Oxidase Biogenesis (Oxa1) Family
616	GC	CG6418	FBgn0036104	RNA-binding	NA
617	GC	Nup35	FBgn0030943	None
618	GC	CG6607	FBgn0039204	None
619	GC	CG6628	FBgn0036072	Secreted proteins	NA
620	GC	CG6664	FBgn0036685	Human Disease	HuDis670
621	GC	CG6693	FBgn0037878	Chaperone and heat shock proteins	NA
622	GC	CG6878	FBgn0036488	Mitochondrial	NA
623	GC	CG6878	FBgn0036488	Trans-membrane proteins	NA
624	GC	CG6907	FBgn0031711	Transcription factor/DNA binding	Maybe TF
625	GC	CG6927	FBgn0029733	Trans-membrane proteins	NA
626	GC	CG6927	FBgn0029733	Transporters	Ion Channels	The Neurotransmitter Receptor, Cys loop, Ligand-gated Ion Channel (LIC) Family
627	GC	CG6927	FBgn0029733	Ion channel		Y
628	GC	CG6937	FBgn0038989	RNA-binding	NA
629	GC	CG6937	FBgn0038989	Transcription factor/DNA binding	Maybe TF
630	GC	CG6950	FBgn0037955	Metabolic	enzyme
631	GC	CG6950	FBgn0037955	Mitochondrial	NA
632	GC	CG6950	FBgn0037955
633	GC	CG6950	FBgn0037955	Metabolic vs2
634	GC	CG6967	FBgn0034187	None
635	GC	CG7054	FBgn0038972	lysosomal				Source: human2fly;
636	GC	CG7115	FBgn0027515	Phosphatases	Protein Phosphatase
637	GC	CG7115	FBgn0027515	Trans-membrane proteins	NA
638	GC	CG7115	FBgn0027515
639	GC	CG7115	FBgn0027515	Metabolic vs2
640	GC	CG7154	FBgn0031947	None
641	GC	CG7182	FBgn0035878	None
642	GC	CG7328	FBgn0036942	Human Disease	HuDis670
643	GC	CG7328	FBgn0036942	Kinases	Non-protein Kinase
644	GC	CG7328	FBgn0036942	Metabolic	enzyme
645	GC	CG7328	FBgn0036942
646	GC	CG7328	FBgn0036942	Metabolic vs2
647	GC	CG7339	FBgn0036188	Metabolic	enzyme
648	GC	CG7339	FBgn0036188
649	GC	CG7339	FBgn0036188	Metabolic vs2
650	GC	CG7372	FBgn0036522	Transcription factor/DNA binding	DNA-binding with transcription factor activity	zf-C2H2	Medium	TFscore=6
651	GC	eIF4AIII	FBgn0037573	RNA-binding	NA
652	GC	eIF4AIII	FBgn0037573	Spliceosome	NA
653	GC	CG7488	FBgn0038106	Mitochondrial	NA
654	GC	CG7488	FBgn0038106	RNA-binding	NA
655	GC	CG7504	FBgn0035842	None
656	GC	Naa40	FBgn0039687	None
657	GC	CG7789	FBgn0039698	Metabolic	enzyme
658	GC	CG7789	FBgn0039698	Phosphatases	Non-protein Phosphatase
659	GC	CG7789	FBgn0039698
660	GC	CG7789	FBgn0039698	Metabolic vs2
661	GC	CG7839	FBgn0036124	Transcription factor/DNA binding	DNA-binding with transcription factor activity	CBF		TFscore=NA
662	GC	CG7878	FBgn0037549	RNA-binding	NA
663	GC	CG7878	FBgn0037549	Spliceosome	NA
664	GC	CG7945	FBgn0036505	Chaperone and heat shock proteins	NA
665	GC	CG7946	FBgn0039743	None
666	GC	CG7997	FBgn0034117	Glycoproteins	NA
667	GC	CG7997	FBgn0034117	Metabolic	enzyme
668	GC	CG7997	FBgn0034117	Mitochondrial	NA
669	GC	CG7997	FBgn0034117
670	GC	CG7997	FBgn0034117	Metabolic vs2
671	GC	CG7997	FBgn0034117	lysosomal				Source: human2fly;
672	GC	CG8066	FBgn0038243	None
673	GC	CG8097	FBgn0030660
674	GC	CG8097	FBgn0030660	Metabolic vs2
675	GC	CG8108	FBgn0027567	Transcription factor/DNA binding	DNA-binding with transcription factor activity		Medium
676	GC	CG8142	FBgn0030871	None
677	GC	CG8149	FBgn0037700	None
678	GC	CG8173	FBgn0030864	Kinases	Protein Kinase
679	GC	CG8184	FBgn0030674	Human Disease	HuDis670
680	GC	CG8184	FBgn0030674	Ubiquitin-related	NA
681	GC	CG8223	FBgn0037624	None
682	GC	CG8289	FBgn0030854	None
683	GC	CG8300	FBgn0029937	None
684	GC	CG8372	FBgn0032000	Trans-membrane proteins	NA
685	GC	CG8490	FBgn0033715	None
686	GC	CG8545	FBgn0033741	RNA-binding	NA
687	GC	CG8545	FBgn0033741	Methyltransferase				Source: GO and domain annotation
688	GC	CG8617	FBgn0033925	None
689	GC	CG8728	FBgn0033235	Mitochondrial	NA
690	GC	CG8778	FBgn0033761	Human Disease	HuDis670
691	GC	CG8778	FBgn0033761	Metabolic	enzyme
692	GC	CG8778	FBgn0033761	Mitochondrial	NA
693	GC	CG8778	FBgn0033761	RNA-binding	NA
694	GC	CG8778	FBgn0033761
695	GC	CG8778	FBgn0033761	Metabolic vs2
696	GC	CG8818	FBgn0033751	None
697	GC	CG8891	FBgn0031663	Human Disease	HuDis670
698	GC	CG8891	FBgn0031663	Metabolic	enzyme
699	GC	CG8891	FBgn0031663
700	GC	CG8891	FBgn0031663	Metabolic vs2
701	GC	CG8939	FBgn0030720	Methyltransferase				Source: GO annotation
702	GC	CG8993	FBgn0035334	Metabolic	enzyme
703	GC	CG8993	FBgn0035334	Mitochondrial	NA
704	GC	CG8993	FBgn0035334
705	GC	CG8993	FBgn0035334	Metabolic vs2
706	GC	CG9065	FBgn0030610	Metabolic	other
707	GC	CG9065	FBgn0030610
708	GC	CG9065	FBgn0030610	Metabolic vs2
709	GC	CG9125	FBgn0030793	None
710	GC	CG9205	FBgn0035181
711	GC	CG9205	FBgn0035181	Metabolic vs2
712	GC	CG9272	FBgn0032907	None
713	GC	CG9391	FBgn0037063	Metabolic	enzyme
714	GC	CG9391	FBgn0037063	Phosphatases	Non-protein Phosphatase
715	GC	CG9391	FBgn0037063
716	GC	CG9391	FBgn0037063	Metabolic vs2
717	GC	CG9471	FBgn0037749	Conserved in bilaterians/lost in nematodes
718	GC	CG9471	FBgn0037749
719	GC	CG9471	FBgn0037749	Metabolic vs2
720	GC	CG9581	FBgn0031093	Mitochondrial	NA
721	GC	CG9586	FBgn0032101	Conserved in bilaterians/lost in nematodes
722	GC	CG9601	FBgn0037578	Human Disease	HuDis670
723	GC	CG9601	FBgn0037578	Phosphatases	Protein Phosphatase
724	GC	CG9601	FBgn0037578
725	GC	CG9601	FBgn0037578	Metabolic vs2
726	GC	CG9669	FBgn0036667	Trans-membrane proteins	NA
727	GC	CG9705	FBgn0036661	RNA-binding	NA
728	GC	CG9705	FBgn0036661	Transcription factor/DNA binding	DNA-binding with transcription factor activity		Medium
729	GC	CG9705	FBgn0036661	Conserved in bilaterians/lost in nematodes
730	GC	CG9752	FBgn0034614	None
731	GC	CG9853	FBgn0086605	None
732	GC	CG9915	FBgn0030738	None
733	GC	CG9921	FBgn0030743	Mitochondrial	NA
734	GC	CG9921	FBgn0030743	Trans-membrane proteins	NA
735	GC	CG9925	FBgn0038191	None
736	GC	CG9926	FBgn0038190	None
737	GC	CG9945	FBgn0034527	None
738	GC	CG9992	FBgn0030744	None
739	GC	Chd3	FBgn0023395	Transcription factor/DNA binding	DNA-binding with transcription factor activity
740	GC	Chd3	FBgn0023395	Ubiquitin-related	NA
741	GC	chinmo	FBgn0086758	Transcription factor/DNA binding	DNA-binding with transcription factor activity	zf-C2H2	Medium	TFscore=6
742	GC	chinmo	FBgn0086758	Ubiquitin-related	NA
743	GC	Chrac-14	FBgn0043002	Metabolic	other
744	GC	Chrac-14	FBgn0043002	Ubiquitin-related	NA
745	GC	Chrac-14	FBgn0043002
746	GC	Chrac-14	FBgn0043002	Metabolic vs2
747	GC	chrb	FBgn0036165	Conserved in bilaterians/lost in nematodes
748	GC	CIA30	FBgn0039689	Human Disease	HuDis670
749	GC	CIA30	FBgn0039689	Metabolic	other
750	GC	CIA30	FBgn0039689	Mitochondrial	NA
751	GC	CIA30	FBgn0039689
752	GC	CIA30	FBgn0039689	Metabolic vs2
753	GC	Cisd2	FBgn0062442	Mitochondrial	NA
754	GC	Cisd2	FBgn0062442	Trans-membrane proteins	NA
755	GC	CkIIalpha-i3	FBgn0025676	None
756	GC	CkIIbeta	FBgn0000259	Kinases	Protein Kinase
757	GC	CkIIbeta	FBgn0000259	Major signaling pathways	Circadian Clock pathway	NCore
758	GC	Cks85A	FBgn0037613	None
759	GC	Claspin	FBgn0052251	None
760	GC	Clbn	FBgn0259152	None
761	GC	cN-IIIB	FBgn0034988	Human Disease	HuDis670
762	GC	cN-IIIB	FBgn0034988	Metabolic	enzyme
763	GC	cN-IIIB	FBgn0034988	Phosphatases	Non-protein Phosphatase
764	GC	cN-IIIB	FBgn0034988
765	GC	cN-IIIB	FBgn0034988	Metabolic vs2
766	GC	cnc	FBgn0262975	Cytoskeletal	NA
767	GC	cnc	FBgn0262975	Transcription factor/DNA binding	DNA-binding with transcription factor activity	bZIP		TFscore=5
768	GC	cnc	FBgn0262975	Conserved in bilaterians/lost in nematodes
769	GC	cona	FBgn0038612	None
770	GC	COQ7	FBgn0029502	Metabolic	enzyme
771	GC	COQ7	FBgn0029502	Mitochondrial	NA
772	GC	COQ7	FBgn0029502
773	GC	COQ7	FBgn0029502	Metabolic vs2
774	GC	CoRest	FBgn0261573	Transcription factor/DNA binding	DNA-binding with transcription factor activity	Myb_DNA-binding|SANT		TFscore=4
775	GC	corolla	FBgn0267967	None
776	GC	Corp	FBgn0030028	None
777	GC	COX4	FBgn0032833	Metabolic	enzyme
778	GC	COX4	FBgn0032833	Mitochondrial	NA
779	GC	COX4	FBgn0032833	Nuclear-encoded oxidative phosphorylation	NA
780	GC	COX4	FBgn0032833	Trans-membrane proteins	NA
781	GC	COX4	FBgn0032833
782	GC	COX4	FBgn0032833	Metabolic vs2
783	GC	COX6B	FBgn0031066	Human Disease	HuDis670
784	GC	COX6B	FBgn0031066	Metabolic	enzyme
785	GC	COX6B	FBgn0031066	Mitochondrial	NA
786	GC	COX6B	FBgn0031066	Nuclear-encoded oxidative phosphorylation	NA
787	GC	COX6B	FBgn0031066
788	GC	COX6B	FBgn0031066	Metabolic vs2
789	GC	lncRNA:CR31044	FBgn0051044	None
790	GC	lncRNA:CR32027	FBgn0052027	None
791	GC	asRNA:CR42254	FBgn0259112	None
792	GC	lncRNA:CR42861	FBgn0262108	None
793	GC	lncRNA:CR43264	FBgn0262945	None
794	GC	lncRNA:CR43650	FBgn0263659	None
795	GC	lncRNA:CR43651	FBgn0263660	None
796	GC	lncRNA:CR43857	FBgn0264439	None
797	GC	lncRNA:CR43870	FBgn0264462	None
798	GC	asRNA:CR43957	FBgn0264617	None
799	GC	lncRNA:CR43961	FBgn0264676	None
800	GC	lncRNA:CR44294	FBgn0265340	None
801	GC	lncRNA:CR44417	FBgn0265590	None
802	GC	lncRNA:CR44833	FBgn0266096	None
803	GC	CG7172	FBgn0037102	Mitochondrial	NA
804	GC	Crk	FBgn0024811	Cytoskeletal	NA
805	GC	crq	FBgn0015924	Metabolic	other
806	GC	crq	FBgn0015924	Receptors	NA
807	GC	crq	FBgn0015924	Trans-membrane proteins	NA
808	GC	crq	FBgn0015924
809	GC	crq	FBgn0015924	Metabolic vs2
810	GC	crq	FBgn0015924	lysosomal				Source: human2fly;
811	GC	CSN4	FBgn0027054	None
812	GC	CSN5	FBgn0027053	Transcription factor/DNA binding	Maybe TF
813	GC	CSN5	FBgn0027053	Ubiquitin-related	NA
814	GC	CSN6	FBgn0028837	Ubiquitin-related	NA
815	GC	CSN7	FBgn0028836	None
816	GC	CSN8	FBgn0261437	Conserved in bilaterians/lost in nematodes
817	GC	Csp	FBgn0004179	Chaperone and heat shock proteins	NA
818	GC	CtBP	FBgn0020496	Transcription factor/DNA binding	Co-factor
819	GC	Cul3	FBgn0261268	Autophagy-related	NA
820	GC	Cul3	FBgn0261268	Ubiquitin-related	NA
821	GC	Cwc25	FBgn0031452	None
822	GC	CycA	FBgn0000404	None
823	GC	CycB	FBgn0000405	None
824	GC	CycE	FBgn0010382	None
825	GC	CycJ	FBgn0010317	Transcription factor/DNA binding	Maybe TF
826	GC	Cyp1	FBgn0004432	Chaperone and heat shock proteins	NA
827	GC	Cyp1	FBgn0004432	Mitochondrial	NA
828	GC	Cyp1	FBgn0004432	Transcription factor/DNA binding	Maybe TF
829	GC	cype	FBgn0015031	Metabolic	enzyme
830	GC	cype	FBgn0015031	Mitochondrial	NA
831	GC	cype	FBgn0015031	Nuclear-encoded oxidative phosphorylation	NA
832	GC	cype	FBgn0015031	Trans-membrane proteins	NA
833	GC	cype	FBgn0015031
834	GC	cype	FBgn0015031	Metabolic vs2
835	GC	Cyt-c-p	FBgn0284248
836	GC	Cyt-c-p	FBgn0284248	Metabolic vs2
837	GC	Cyt-c1L	FBgn0039651	Autophagy-related	NA
838	GC	Cyt-c1L	FBgn0039651	Metabolic	enzyme
839	GC	Cyt-c1L	FBgn0039651
840	GC	Cyt-c1L	FBgn0039651	Metabolic vs2
841	GC	D1	FBgn0000412	Transcription factor/DNA binding	DNA-binding with transcription factor activity	AT_hook	High	TFscore=5
842	GC	d4	FBgn0033015	Transcription factor/DNA binding	DNA-binding with transcription factor activity
843	GC	d4	FBgn0033015	Ubiquitin-related	NA
844	GC	Dak1	FBgn0028833	Kinases	Non-protein Kinase
845	GC	Dak1	FBgn0028833	Metabolic	enzyme
846	GC	Dak1	FBgn0028833	Mitochondrial	NA
847	GC	Dak1	FBgn0028833
848	GC	Dak1	FBgn0028833	Metabolic vs2
849	GC	dbr	FBgn0067779	None
850	GC	dco	FBgn0002413	Kinases	Protein Kinase
851	GC	dco	FBgn0002413	Major signaling pathways	Circadian Clock pathway	Core
852	GC	dco	FBgn0002413	Major signaling pathways	HIPPO signaling pathway	other
853	GC	DCP1	FBgn0034921	None
854	GC	Dmn	FBgn0021825	Cytoskeletal	NA
855	GC	Ddx1	FBgn0015075	Receptors	NA
856	GC	Ddx1	FBgn0015075	RNA-binding	NA
857	GC	Ddx1	FBgn0015075	Spliceosome	NA
858	GC	Dek	FBgn0026533	Transcription factor/DNA binding	Maybe TF	AT_hook		TFscore=NA
859	GC	del	FBgn0086251	Cytoskeletal	NA
860	GC	deltaCOP	FBgn0028969	None
861	GC	dgt2	FBgn0032390	None
862	GC	dgt4	FBgn0026085	None
863	GC	Dip-C	FBgn0000455	Human Disease	HuDis670
864	GC	dj-1beta	FBgn0039802	Mitochondrial	NA
865	GC	Dlc90F	FBgn0024432	Cytoskeletal	NA
866	GC	Dlc90F	FBgn0024432	lysosomal				Source: DeepLoc;
867	GC	Dlic	FBgn0030276	Cytoskeletal	NA
868	GC	Dlic	FBgn0030276	lysosomal				Source: human2fly;
869	GC	DNA-ligI	FBgn0262619	Human Disease	HuDis670
870	GC	DNApol-alpha180	FBgn0259113	Human Disease	HuDis670
871	GC	DNApol-alpha60	FBgn0259676	None
872	GC	dnd	FBgn0038916	None
873	GC	dnk	FBgn0022338	Human Disease	HuDis670
874	GC	dnk	FBgn0022338	Kinases	Non-protein Kinase
875	GC	dnk	FBgn0022338	Metabolic	enzyme
876	GC	dnk	FBgn0022338	Conserved in bilaterians/lost in nematodes
877	GC	dnk	FBgn0022338
878	GC	dnk	FBgn0022338	Metabolic vs2
879	GC	dod	FBgn0015379	None
880	GC	Dph5	FBgn0024558	Methyltransferase				Source: Literature
881	GC	DppIII	FBgn0037580	Mitochondrial	NA
882	GC	Dpy-30L1	FBgn0032293	Methyltransferase				Source: GO annotation
883	GC	dre4	FBgn0002183	Autophagy-related	NA
884	GC	Drep2	FBgn0028408	None
885	GC	drk	FBgn0004638	Major signaling pathways	EGFR and PVR RTK signaling pathway	other
886	GC	Droj2	FBgn0038145	Chaperone and heat shock proteins	NA
887	GC	Droj2	FBgn0038145	Spliceosome	NA
888	GC	Dsor1	FBgn0010269	Human Disease	HuDis670
889	GC	Dsor1	FBgn0010269	Kinases	Protein Kinase
890	GC	Dsor1	FBgn0010269	Major signaling pathways	EGFR and PVR RTK signaling pathway	other
891	GC	Dsor1	FBgn0010269	Receptors	NA
892	GC	Dsor1	FBgn0010269	lysosomal				Source: human2fly;
893	GC	Dsp1	FBgn0278608	Major signaling pathways	Imd pathway
894	GC	Dsp1	FBgn0278608	Transcription factor/DNA binding	DNA-binding with transcription factor activity	HMG_box	High	TFscore=5
895	GC	dUTPase	FBgn0250837	Metabolic	enzyme
896	GC	dUTPase	FBgn0250837	Phosphatases	Non-protein Phosphatase
897	GC	dUTPase	FBgn0250837
898	GC	dUTPase	FBgn0250837	Metabolic vs2
899	GC	e(r)	FBgn0011586	Transcription factor/DNA binding	Co-factor
900	GC	e(r)	FBgn0011586
901	GC	e(r)	FBgn0011586	Metabolic vs2
902	GC	ebd2	FBgn0037076	None
903	GC	Ef1beta	FBgn0028737	RNA-binding	NA
904	GC	eEF1delta	FBgn0032198	RNA-binding	NA
905	GC	Ef1gamma	FBgn0029176	Mitochondrial	NA
906	GC	Ef1gamma	FBgn0029176	RNA-binding	NA
907	GC	egg	FBgn0086908	Transcription factor/DNA binding	DNA-binding with transcription factor activity		Medium
908	GC	egg	FBgn0086908	Methyltransferase				Source: GO and domain annotation
909	GC	Adam	FBgn0027619	RNA-binding	NA
910	GC	eIF-4E	FBgn0015218	Major signaling pathways	INSULIN signaling pathway	other
911	GC	eIF-4E	FBgn0015218	Metabolic	other
912	GC	eIF-4E	FBgn0015218	RNA-binding	NA
913	GC	eIF4E1	FBgn0015218
914	GC	eIF4E1	FBgn0015218	Metabolic vs2
915	GC	eIF4G	FBgn0023213	Human Disease	HuDis670
916	GC	eIF4G	FBgn0023213	Metabolic	other
917	GC	eIF4G	FBgn0023213	RNA-binding	NA
918	GC	eIF4G1	FBgn0023213
919	GC	eIF4G1	FBgn0023213	Metabolic vs2
920	GC	eIF4G2	FBgn0260634	Metabolic	other
921	GC	eIF4G2	FBgn0260634	RNA-binding	NA
922	GC	eIF4G2	FBgn0260634
923	GC	eIF4G2	FBgn0260634	Metabolic vs2
924	GC	elm	FBgn0037358	None
925	GC	EloC	FBgn0266711	Transcription factor/DNA binding	Co-factor
926	GC	EloC	FBgn0266711	Ubiquitin-related	NA
927	GC	emb	FBgn0020497	Autophagy-related	NA
928	GC	emb	FBgn0020497	Receptors	NA
929	GC	emb	FBgn0020497	Trans-membrane proteins	NA
930	GC	enc	FBgn0004875	None
931	GC	endos	FBgn0061515	None
932	GC	Ercc1	FBgn0028434	Human Disease	HuDis670
933	GC	Elf	FBgn0020443	Autophagy-related	NA
934	GC	Elf	FBgn0020443	RNA-binding	NA
935	GC	esc	FBgn0000588	Transcription factor/DNA binding	DNA-binding with transcription factor activity
936	GC	esc	FBgn0000588	Methyltransferase				Source: GO annotation
937	GC	exu	FBgn0000615	RNA-binding	NA
938	GC	exu	FBgn0000615	Spliceosome	NA
939	GC	Faf	FBgn0025608	Ubiquitin-related	NA
940	GC	fal	FBgn0028380	Metabolic	enzyme
941	GC	fal	FBgn0028380
942	GC	fal	FBgn0028380	Metabolic vs2
943	GC	FASN3	FBgn0040001	Metabolic	enzyme
944	GC	FASN3	FBgn0040001
945	GC	FASN3	FBgn0040001	Metabolic vs2
946	GC	Fen1	FBgn0025832	None
947	GC	feo	FBgn0030241	None
948	GC	Fgop2	FBgn0031871	None
949	GC	Fip1	FBgn0037255	Spliceosome	NA
950	GC	Fis1	FBgn0039969	Peroxisomal	NA
951	GC	Fis1	FBgn0039969	Trans-membrane proteins	NA
952	GC	FK506-bp1	FBgn0013269	Chaperone and heat shock proteins	NA
953	GC	FK506-bp2	FBgn0013954	Chaperone and heat shock proteins	NA
954	GC	FKBP59	FBgn0029174	Chaperone and heat shock proteins	NA
955	GC	Fmr1	FBgn0028734	RNA-binding	NA
956	GC	FRG1	FBgn0036964	None
957	GC	Fs(2)Ket	FBgn0262743	Trans-membrane proteins	NA
958	GC	Fs(2)Ket	FBgn0262743
959	GC	Fs(2)Ket	FBgn0262743	Metabolic vs2
960	GC	fs(2)ltoPP43	FBgn0004811	None
961	GC	fu12	FBgn0026718	Metabolic	enzyme
962	GC	fu12	FBgn0026718	Trans-membrane proteins	NA
963	GC	Agpat2	FBgn0026718
964	GC	Agpat2	FBgn0026718	Metabolic vs2
965	GC	fuss	FBgn0039932	Conserved in bilaterians/lost in nematodes
966	GC	fzy	FBgn0001086	None
967	GC	G9a	FBgn0040372	Transcription factor/DNA binding	Chromatin regulation	AT_hook		TFscore=NA
968	GC	G9a	FBgn0040372	Methyltransferase				Source: GO annotation
969	GC	galla-1	FBgn0034543	None
970	GC	gammaTub37C	FBgn0010097	Cytoskeletal	NA
971	GC	Gasz	FBgn0033273	Conserved in bilaterians/lost in nematodes
972	GC	Gbeta13F	FBgn0001105	Mitochondrial	NA
973	GC	Gbeta5	FBgn0030011	None
974	GC	GC1	FBgn0260743	Human Disease	HuDis670
975	GC	GC1	FBgn0260743	Mitochondrial	NA
976	GC	GC1	FBgn0260743	Trans-membrane proteins	NA
977	GC	GC1	FBgn0260743	Transporters	Secondary Transporter	The Mitochondrial Carrier (MC) Family
978	GC	Gem2	FBgn0036850	Spliceosome	NA
979	GC	ghi	FBgn0266124	Trans-membrane proteins	NA
980	GC	GLaz	FBgn0033799	Secreted proteins	NA
981	GC	GLaz	FBgn0033799	Conserved in bilaterians/lost in nematodes
982	GC	GlcAT-P	FBgn0036144	Metabolic	enzyme
983	GC	GlcAT-P	FBgn0036144	Trans-membrane proteins	NA
984	GC	GlcAT-P	FBgn0036144
985	GC	GlcAT-P	FBgn0036144	Metabolic vs2
986	GC	glu	FBgn0015391	Cytoskeletal	NA
987	GC	glu	FBgn0015391	Transcription factor/DNA binding	DNA-binding with transcription factor activity
988	GC	gnu	FBgn0001120	None
989	GC	goe	FBgn0027528	Trans-membrane proteins	NA
990	GC	gpp	FBgn0264495	Metabolic	other
991	GC	gpp	FBgn0264495	Methyltransferase				Source: GO annotation
992	GC	gpp	FBgn0264495
993	GC	gpp	FBgn0264495	Metabolic vs2
994	GC	Grip84	FBgn0026430	Cytoskeletal	NA
995	GC	Gs1l	FBgn0019982	Metabolic	enzyme
996	GC	Gs1l	FBgn0019982	Mitochondrial	NA
997	GC	Gs1l	FBgn0019982
998	GC	Gs1l	FBgn0019982	Metabolic vs2
999	GC	GstE1	FBgn0034335	Metabolic	enzyme
1000	GC	GstE1	FBgn0034335
1001	GC	GstE1	FBgn0034335	Metabolic vs2
1002	GC	Gtp-bp	FBgn0010391	Receptors	NA
1003	GC	Gtp-bp	FBgn0010391	RNA-binding	NA
1004	GC	H	FBgn0001169	Transcription factor/DNA binding	Co-factor
1005	GC	hang	FBgn0026575	Transcription factor/DNA binding	DNA-binding with transcription factor activity	zf-C2H2	Medium	TFscore=6
1006	GC	CG2051	FBgn0037376	Transcription factor/DNA binding	Chromatin regulation
1007	GC	hdm	FBgn0029977	Conserved in bilaterians/lost in nematodes
1008	GC	heph	FBgn0011224	Cytoskeletal	NA
1009	GC	heph	FBgn0011224	RNA-binding	NA
1010	GC	heph	FBgn0011224	Spliceosome	NA
1011	GC	HIP	FBgn0260484	Chaperone and heat shock proteins	NA
1012	GC	HIP-R	FBgn0029676	Chaperone and heat shock proteins	NA
1013	GC	HipHop	FBgn0036815	None
1014	GC	His2Av	FBgn0001197	Mitochondrial	NA
1015	GC	His3.3A	FBgn0014857	None
1016	GC	His3.3B	FBgn0004828	Mitochondrial	NA
1017	GC	His4r	FBgn0013981	Mitochondrial	NA
1018	GC	Aats-his	FBgn0027087	Human Disease	HuDis670
1019	GC	Aats-his	FBgn0027087	Mitochondrial	NA
1020	GC	HisRS	FBgn0027087
1021	GC	HisRS	FBgn0027087	Metabolic vs2
1022	GC	hoip	FBgn0286786	None
1023	GC	hop	FBgn0004864	Cytoskeletal	NA
1024	GC	hop	FBgn0004864	Human Disease	HuDis670
1025	GC	hop	FBgn0004864	Kinases	Protein Kinase
1026	GC	hop	FBgn0004864	Major signaling pathways	JAK/STAT signaling pathway	other
1027	GC	hop	FBgn0004864	Conserved in bilaterians/lost in nematodes
1028	GC	how	FBgn0264491	RNA-binding	NA
1029	GC	how	FBgn0264491	Spliceosome	NA
1030	GC	HP4	FBgn0035829	None
1031	GC	HP5	FBgn0030301	None
1032	GC	HP6	FBgn0031613	Transcription factor/DNA binding	DNA-binding with transcription factor activity
1033	GC	Hrb27C	FBgn0004838	RNA-binding	NA
1034	GC	Hrb27C	FBgn0004838	Spliceosome	NA
1035	GC	hrg	FBgn0015949	RNA-binding	NA
1036	GC	hrg	FBgn0015949	Spliceosome	NA
1037	GC	hrg	FBgn0015949	Transcription factor/DNA binding	Maybe TF
1038	GC	Hsc70-5	FBgn0001220	Chaperone and heat shock proteins	NA
1039	GC	Hsc70-5	FBgn0001220	Mitochondrial	NA
1040	GC	Hsc70Cb	FBgn0026418	Chaperone and heat shock proteins	NA
1041	GC	Hsp26	FBgn0001225	Chaperone and heat shock proteins	NA
1042	GC	I-2	FBgn0028429	None
1043	GC	icln	FBgn0029079	Spliceosome	NA
1044	GC	CG9293	FBgn0032516	Ubiquitin-related	NA
1045	GC	IscU	FBgn0037637	Human Disease	HuDis670
1046	GC	IscU	FBgn0037637	Mitochondrial	NA
1047	GC	IscU	FBgn0037637
1048	GC	IscU	FBgn0037637	Metabolic vs2
1049	GC	Iswi	FBgn0011604	Transcription factor/DNA binding	DNA-binding with transcription factor activity		Medium
1050	GC	janA	FBgn0001280	None
1051	GC	JIL-1	FBgn0020412	Kinases	Protein Kinase
1052	GC	JIL-1	FBgn0020412	Transcription factor/DNA binding	Chromatin regulation
1053	GC	Kap-alpha3	FBgn0027338	Trans-membrane proteins	NA
1054	GC	karr	FBgn0040784	None
1055	GC	kdn	FBgn0261955	Metabolic	enzyme
1056	GC	kdn	FBgn0261955	Mitochondrial	NA
1057	GC	kdn	FBgn0261955
1058	GC	kdn	FBgn0261955	Metabolic vs2
1059	GC	KFase	FBgn0031821
1060	GC	KFase	FBgn0031821	Metabolic vs2
1061	GC	Klp61F	FBgn0004378	Cytoskeletal	NA
1062	GC	Kmn2	FBgn0266598	None
1063	GC	krimp	FBgn0034098	RNA-binding	NA
1064	GC	ksh	FBgn0040890	Trans-membrane proteins	NA
1065	GC	l(1)10Bb	FBgn0001491	Spliceosome	NA
1066	GC	l(1)10Bb	FBgn0001491	Transcription factor/DNA binding	Maybe TF
1067	GC	l(1)G0334	FBgn0028325	Human Disease	HuDis670
1068	GC	l(1)G0334	FBgn0028325	Metabolic	enzyme
1069	GC	l(1)G0334	FBgn0028325	Mitochondrial	NA
1070	GC	Pdha	FBgn0028325
1071	GC	Pdha	FBgn0028325	Metabolic vs2
1072	GC	l(2)35Be	FBgn0261881	None
1073	GC	l(2)k01209	FBgn0022029	Kinases	Non-protein Kinase
1074	GC	l(2)k01209	FBgn0022029	Metabolic	enzyme
1075	GC	l(2)k01209	FBgn0022029
1076	GC	l(2)k01209	FBgn0022029	Metabolic vs2
1077	GC	l(2)k14505	FBgn0021856	Human Disease	HuDis670
1078	GC	l(2)k14505	FBgn0021856	Mitochondrial	NA
1079	GC	l(3)mbt	FBgn0002441	Transcription factor/DNA binding	DNA-binding with transcription factor activity		Medium
1080	GC	l(3)mbt	FBgn0002441	Conserved in bilaterians/lost in nematodes
1081	GC	l(3)neo43	FBgn0011476	Mitochondrial	NA
1082	GC	l(3)neo43	FBgn0011476	Conserved in bilaterians/lost in nematodes
1083	GC	La	FBgn0011638	RNA-binding	NA
1084	GC	La	FBgn0011638	Transcription factor/DNA binding	DNA-binding with transcription factor activity
1085	GC	lawc	FBgn0262976	None
1086	GC	lgs	FBgn0039907	Major signaling pathways	WNT signaling pathway	TF
1087	GC	lic	FBgn0261524	Kinases	Protein Kinase
1088	GC	lic	FBgn0261524	Receptors	NA
1089	GC	lid	FBgn0031759	Transcription factor/DNA binding	DNA-binding with transcription factor activity	ARID|zf-C5HC2	Medium	TFscore=6
1090	GC	lid	FBgn0031759	Ubiquitin-related	NA
1091	GC	lkb1	FBgn0038167	Autophagy-related	NA
1092	GC	lkb1	FBgn0038167	Cytoskeletal	NA
1093	GC	lkb1	FBgn0038167	Human Disease	HuDis670
1094	GC	lkb1	FBgn0038167	Kinases	Protein Kinase
1095	GC	lkb1	FBgn0038167	Major signaling pathways	INSULIN signaling pathway	other
1096	GC	lok	FBgn0019686	Human Disease	HuDis670
1097	GC	lok	FBgn0019686	Kinases	Protein Kinase
1098	GC	lolal	FBgn0022238	Major signaling pathways	FGFR signaling pathway	other
1099	GC	lolal	FBgn0022238	Transcription factor/DNA binding	DNA-binding with transcription factor activity
1100	GC	lolal	FBgn0022238	Ubiquitin-related	NA
1101	GC	lt	FBgn0002566	lysosomal			High	Source: Uniprot;human2fly;
1102	GC	lwr	FBgn0010602	Ubiquitin-related	NA
1103	GC	lwr	FBgn0010602
1104	GC	lwr	FBgn0010602	Metabolic vs2
1105	GC	mad2	FBgn0035640	None
1106	GC	mael	FBgn0016034	Cytoskeletal	NA
1107	GC	mael	FBgn0016034	Metabolic	other
1108	GC	mael	FBgn0016034
1109	GC	mael	FBgn0016034	Metabolic vs2
1110	GC	maf-S	FBgn0034534	Transcription factor/DNA binding	DNA-binding with transcription factor activity	bZIP_Maf	High	TFscore=1
1111	GC	l(1)G0136	FBgn0026666	Mitochondrial	NA
1112	GC	MagR	FBgn0026666
1113	GC	MagR	FBgn0026666	Metabolic vs2
1114	GC	CG10777	FBgn0029979	RNA-binding	NA
1115	GC	mask	FBgn0043884	RNA-binding	NA
1116	GC	mask	FBgn0043884	Trans-membrane proteins	NA
1117	GC	Mat1	FBgn0024956	Transcription factor/DNA binding	DNA-binding with transcription factor activity
1118	GC	Mat1	FBgn0024956	Ubiquitin-related	NA
1119	GC	Max	FBgn0017578	Human Disease	HuDis670
1120	GC	Max	FBgn0017578	Transcription factor/DNA binding	DNA-binding with transcription factor activity	HLH	High	TFscore=5
1121	GC	MBD-like	FBgn0027950	Transcription factor/DNA binding	Chromatin regulation		High
1122	GC	mbf1	FBgn0262732	Transcription factor/DNA binding	Co-factor
1123	GC	Mcm3	FBgn0284442	None
1124	GC	Mcm5	FBgn0017577	None
1125	GC	Mcm6	FBgn0025815	Human Disease	HuDis670
1126	GC	Mcm7	FBgn0020633	None
1127	GC	Mcr	FBgn0267488	Glycoproteins	NA
1128	GC	Mcr	FBgn0267488	Secreted proteins	NA
1129	GC	Mcr	FBgn0267488	Trans-membrane proteins	NA
1130	GC	me31B	FBgn0004419	RNA-binding	NA
1131	GC	MED10	FBgn0036581	Transcription factor/DNA binding	Co-factor
1132	GC	MED20	FBgn0013531	Transcription factor/DNA binding	Co-factor
1133	GC	MED22	FBgn0040339	Transcription factor/DNA binding	Co-factor
1134	GC	MED28	FBgn0039337	Conserved in bilaterians/lost in nematodes
1135	GC	MED31	FBgn0037262	Transcription factor/DNA binding	Co-factor
1136	GC	MED8	FBgn0034503	Transcription factor/DNA binding	Co-factor
1137	GC	EfTuM	FBgn0024556	Human Disease	HuDis670
1138	GC	EfTuM	FBgn0024556	Mitochondrial	NA
1139	GC	EfTuM	FBgn0024556	RNA-binding	NA
1140	GC	mei-P26	FBgn0026206	Transcription factor/DNA binding	Maybe TF
1141	GC	mei-P26	FBgn0026206	Ubiquitin-related	NA
1142	GC	Men-b	FBgn0029155	Metabolic	enzyme
1143	GC	Men-b	FBgn0029155	Mitochondrial	NA
1144	GC	Men-b	FBgn0029155
1145	GC	Men-b	FBgn0029155	Metabolic vs2
1146	GC	Mes4	FBgn0034726	Metabolic	enzyme
1147	GC	Mes4	FBgn0034726	Methyltransferase				Source: Literature
1148	GC	Mes4	FBgn0034726
1149	GC	Mes4	FBgn0034726	Metabolic vs2
1150	GC	mge	FBgn0035473	Mitochondrial	NA
1151	GC	mge	FBgn0035473	Trans-membrane proteins	NA
1152	GC	mGluR	FBgn0019985	Glycoproteins	NA
1153	GC	mGluR	FBgn0019985	GPCRs	NA
1154	GC	mGluR	FBgn0019985	Metabolic	other
1155	GC	mGluR	FBgn0019985	Receptors	NA
1156	GC	mGluR	FBgn0019985	Trans-membrane proteins	NA
1157	GC	mGluR	FBgn0019985
1158	GC	mGluR	FBgn0019985	Metabolic vs2
1159	GC	mh	FBgn0267977	None
1160	GC	Mi-2	FBgn0262519	Transcription factor/DNA binding	DNA-binding with transcription factor activity
1161	GC	Mi-2	FBgn0262519	Ubiquitin-related	NA
1162	GC	Mink	FBgn0039250	None
1163	GC	Mis12	FBgn0035725	None
1164	GC	Mkrn1	FBgn0029152	RNA-binding	NA
1165	GC	Mkrn1	FBgn0029152	Ubiquitin-related	NA
1166	GC	Mlf	FBgn0034051	None
1167	GC	mnb	FBgn0259168	Kinases	Protein Kinase
1168	GC	Mnn1	FBgn0031885	Human Disease	HuDis670
1169	GC	Mnn1	FBgn0031885	Conserved in bilaterians/lost in nematodes
1170	GC	Mnn1	FBgn0031885	Methyltransferase				Source: GO annotation
1171	GC	mod(mdg4)	FBgn0002781	Metabolic	enzyme
1172	GC	mod(mdg4)	FBgn0002781	Phosphatases	Non-protein Phosphatase
1173	GC	mod(mdg4)	FBgn0002781	Transcription factor/DNA binding	Chromatin regulation	BEN|FLYWCH		TFscore=NA
1174	GC	mod(mdg4)	FBgn0002781	Ubiquitin-related	NA
1175	GC	mod(mdg4)	FBgn0002781
1176	GC	mod(mdg4)	FBgn0002781	Metabolic vs2
1177	GC	morgue	FBgn0027609	Ubiquitin-related	NA
1178	GC	mr	FBgn0002791	Ubiquitin-related	NA
1179	GC	mre11	FBgn0020270	Human Disease	HuDis670
1180	GC	mRpL10	FBgn0031231	Mitochondrial	NA
1181	GC	mRpL10	FBgn0031231	Ribosome	NA
1182	GC	mRpL10	FBgn0031231	Conserved in bilaterians/lost in nematodes
1183	GC	mRpL12	FBgn0011787	Mitochondrial	NA
1184	GC	mRpL12	FBgn0011787	Ribosome	NA
1185	GC	mRpL13	FBgn0032720	Mitochondrial	NA
1186	GC	mRpL13	FBgn0032720	Ribosome	NA
1187	GC	mRpL14	FBgn0040389	Mitochondrial	NA
1188	GC	mRpL14	FBgn0040389	Ribosome	NA
1189	GC	mRpL16	FBgn0023519	Mitochondrial	NA
1190	GC	mRpL16	FBgn0023519	Ribosome	NA
1191	GC	mRpL16	FBgn0023519	RNA-binding	NA
1192	GC	mRpL18	FBgn0026741	Mitochondrial	NA
1193	GC	mRpL18	FBgn0026741	Ribosome	NA
1194	GC	mRpL19	FBgn0037608	Mitochondrial	NA
1195	GC	mRpL19	FBgn0037608	Ribosome	NA
1196	GC	mRpL2	FBgn0036135	Mitochondrial	NA
1197	GC	mRpL2	FBgn0036135	Ribosome	NA
1198	GC	mRpL23	FBgn0035335	Mitochondrial	NA
1199	GC	mRpL23	FBgn0035335	Ribosome	NA
1200	GC	mRpL35	FBgn0038923	Mitochondrial	NA
1201	GC	mRpL35	FBgn0038923	Ribosome	NA
1202	GC	mRpL36	FBgn0042112	Ribosome	NA
1203	GC	mRpL38	FBgn0030552	Mitochondrial	NA
1204	GC	mRpL38	FBgn0030552	Ribosome	NA
1205	GC	mRpL39	FBgn0036462	Mitochondrial	NA
1206	GC	mRpL39	FBgn0036462	Ribosome	NA
1207	GC	mRpL40	FBgn0037892	Mitochondrial	NA
1208	GC	mRpL40	FBgn0037892	Ribosome	NA
1209	GC	mRpL42	FBgn0033480	Mitochondrial	NA
1210	GC	mRpL42	FBgn0033480	Ribosome	NA
1211	GC	mRpL45	FBgn0263863	Mitochondrial	NA
1212	GC	mRpL45	FBgn0263863	Ribosome	NA
1213	GC	mRpL48	FBgn0031357	Mitochondrial	NA
1214	GC	mRpL48	FBgn0031357	Ribosome	NA
1215	GC	mRpL49	FBgn0030433	Mitochondrial	NA
1216	GC	mRpL49	FBgn0030433	Ribosome	NA
1217	GC	mRpL50	FBgn0028648	Mitochondrial	NA
1218	GC	mRpL50	FBgn0028648	Ribosome	NA
1219	GC	mRpL52	FBgn0033208	Ribosome	NA
1220	GC	mRpL55	FBgn0038678	Mitochondrial	NA
1221	GC	mRpL55	FBgn0038678	Ribosome	NA
1222	GC	mRpL55	FBgn0038678	RNA-binding	NA
1223	GC	mRpL55	FBgn0038678	Transcription factor/DNA binding	DNA-binding with transcription factor activity
1224	GC	mRpS10	FBgn0038307	Mitochondrial	NA
1225	GC	mRpS10	FBgn0038307	Ribosome	NA
1226	GC	mRpS14	FBgn0044030	Mitochondrial	NA
1227	GC	mRpS14	FBgn0044030	Ribosome	NA
1228	GC	mRpS17	FBgn0034986	Mitochondrial	NA
1229	GC	mRpS17	FBgn0034986	Ribosome	NA
1230	GC	mRpS18A	FBgn0051450	Mitochondrial	NA
1231	GC	mRpS18A	FBgn0051450	Ribosome	NA
1232	GC	mRpS2	FBgn0031639	Mitochondrial	NA
1233	GC	mRpS2	FBgn0031639	Ribosome	NA
1234	GC	mRpS24	FBgn0039159	Mitochondrial	NA
1235	GC	mRpS24	FBgn0039159	Ribosome	NA
1236	GC	mRpS24	FBgn0039159	RNA-binding	NA
1237	GC	mRpS25	FBgn0030572	Mitochondrial	NA
1238	GC	mRpS25	FBgn0030572	Ribosome	NA
1239	GC	mRpS29	FBgn0034727	Mitochondrial	NA
1240	GC	mRpS29	FBgn0034727	Ribosome	NA
1241	GC	mRpS34	FBgn0285951	None
1242	GC	mRpS6	FBgn0035534	Mitochondrial	NA
1243	GC	mRpS6	FBgn0035534	Ribosome	NA
1244	GC	mRpS6	FBgn0035534	RNA-binding	NA
1245	GC	msd1	FBgn0035209	None
1246	GC	Msh6	FBgn0036486	Human Disease	HuDis670
1247	GC	msps	FBgn0027948	Cytoskeletal	NA
1248	GC	Mtap	FBgn0034215	Metabolic	enzyme
1249	GC	Mtap	FBgn0034215
1250	GC	Mtap	FBgn0034215	Metabolic vs2
1251	GC	Mtor	FBgn0013756	Cytoskeletal	NA
1252	GC	Mtor	FBgn0013756	Trans-membrane proteins	NA
1253	GC	Mtor	FBgn0013756	Conserved in bilaterians/lost in nematodes
1254	GC	mtrm	FBgn0010431	None
1255	GC	mts	FBgn0004177	Major signaling pathways	Circadian Clock pathway	NCore
1256	GC	mts	FBgn0004177	Phosphatases	Protein Phosphatase
1257	GC	mtSSB	FBgn0010438	Mitochondrial	NA
1258	GC	mtSSB	FBgn0010438	Conserved in bilaterians/lost in nematodes
1259	GC	mxc	FBgn0260789	RNA-binding	NA
1260	GC	mxc	FBgn0260789	Transcription factor/DNA binding	DNA-binding with transcription factor activity	AT_hook	Medium	TFscore=6
1261	GC	mxt	FBgn0031637	Metabolic	other
1262	GC	mxt	FBgn0031637	RNA-binding	NA
1263	GC	mxt	FBgn0031637
1264	GC	mxt	FBgn0031637	Metabolic vs2
1265	GC	Myd88	FBgn0033402	Major signaling pathways	Toll pathway
1266	GC	Myd88	FBgn0033402	Trans-membrane proteins	NA
1267	GC	Myd88	FBgn0033402	Conserved in bilaterians/lost in nematodes
1268	GC	Sas	FBgn0038045	Autophagy-related	NA
1269	GC	Sas	FBgn0038045	Metabolic	enzyme
1270	GC	NANS	FBgn0038045	Conserved in bilaterians/lost in nematodes
1271	GC	NANS	FBgn0038045
1272	GC	NANS	FBgn0038045	Metabolic vs2
1273	GC	Nap1	FBgn0015268	Chaperone and heat shock proteins	NA
1274	GC	NaPi-III	FBgn0260795	Trans-membrane proteins	NA
1275	GC	NaPi-III	FBgn0260795	Transporters	Secondary Transporter	The Inorganic Phosphate Transporter (PiT) Family
1276	GC	Nbr	FBgn0032924	Metabolic	enzyme
1277	GC	Nbr	FBgn0032924
1278	GC	Nbr	FBgn0032924	Metabolic vs2
1279	GC	NC2beta	FBgn0028926	Transcription factor/DNA binding	DNA-binding with transcription factor activity	CBFA_NFYB_domain		TFscore=NA
1280	GC	Nca	FBgn0013303	None
1281	GC	ncm	FBgn0086707	RNA-binding	NA
1282	GC	ncm	FBgn0086707	Spliceosome	NA
1283	GC	ND-13A	FBgn0031684	Human Disease	HuDis670
1284	GC	ND-13A	FBgn0031684	Metabolic	enzyme
1285	GC	ND-13A	FBgn0031684	Mitochondrial	NA
1286	GC	ND-13A	FBgn0031684	Nuclear-encoded oxidative phosphorylation	NA
1287	GC	ND-13A	FBgn0031684
1288	GC	ND-13A	FBgn0031684	Metabolic vs2
1289	GC	ND-13B	FBgn0047038	Metabolic	enzyme
1290	GC	ND-13B	FBgn0047038	Mitochondrial	NA
1291	GC	ND-13B	FBgn0047038	Nuclear-encoded oxidative phosphorylation	NA
1292	GC	ND-13B	FBgn0047038
1293	GC	ND-13B	FBgn0047038	Metabolic vs2
1294	GC	ND-18	FBgn0031021	Human Disease	HuDis670
1295	GC	ND-18	FBgn0031021	Metabolic	enzyme
1296	GC	ND-18	FBgn0031021	Mitochondrial	NA
1297	GC	ND-18	FBgn0031021	Nuclear-encoded oxidative phosphorylation	NA
1298	GC	ND-18	FBgn0031021
1299	GC	ND-18	FBgn0031021	Metabolic vs2
1300	GC	ND-19	FBgn0035046	Metabolic	enzyme
1301	GC	ND-19	FBgn0035046	Mitochondrial	NA
1302	GC	ND-19	FBgn0035046	Nuclear-encoded oxidative phosphorylation	NA
1303	GC	ND-19	FBgn0035046
1304	GC	ND-19	FBgn0035046	Metabolic vs2
1305	GC	ND-20	FBgn0030718	Metabolic	enzyme
1306	GC	ND-20	FBgn0030718	Mitochondrial	NA
1307	GC	ND-20	FBgn0030718	Nuclear-encoded oxidative phosphorylation	NA
1308	GC	ND-20	FBgn0030718
1309	GC	ND-20	FBgn0030718	Metabolic vs2
1310	GC	ND-24	FBgn0030853	Human Disease	HuDis670
1311	GC	ND-24	FBgn0030853	Metabolic	enzyme
1312	GC	ND-24	FBgn0030853	Mitochondrial	NA
1313	GC	ND-24	FBgn0030853	Nuclear-encoded oxidative phosphorylation	NA
1314	GC	ND-24	FBgn0030853
1315	GC	ND-24	FBgn0030853	Metabolic vs2
1316	GC	ND-30	FBgn0266582	Human Disease	HuDis670
1317	GC	ND-30	FBgn0266582	Metabolic	other
1318	GC	ND-30	FBgn0266582	Mitochondrial	NA
1319	GC	ND-30	FBgn0266582	Nuclear-encoded oxidative phosphorylation	NA
1320	GC	ND-30	FBgn0266582
1321	GC	ND-30	FBgn0266582	Metabolic vs2
1322	GC	ND-42	FBgn0019957	Human Disease	HuDis670
1323	GC	ND-42	FBgn0019957	Kinases	Non-protein Kinase
1324	GC	ND-42	FBgn0019957	Metabolic	enzyme
1325	GC	ND-42	FBgn0019957	Mitochondrial	NA
1326	GC	ND-42	FBgn0019957	Nuclear-encoded oxidative phosphorylation	NA
1327	GC	ND-42	FBgn0019957
1328	GC	ND-42	FBgn0019957	Metabolic vs2
1329	GC	ND-49	FBgn0039909	Human Disease	HuDis670
1330	GC	ND-49	FBgn0039909	Metabolic	enzyme
1331	GC	ND-49	FBgn0039909	Mitochondrial	NA
1332	GC	ND-49	FBgn0039909	Nuclear-encoded oxidative phosphorylation	NA
1333	GC	ND-49	FBgn0039909
1334	GC	ND-49	FBgn0039909	Metabolic vs2
1335	GC	ND-51	FBgn0031771	Human Disease	HuDis670
1336	GC	ND-51	FBgn0031771	Metabolic	enzyme
1337	GC	ND-51	FBgn0031771	Mitochondrial	NA
1338	GC	ND-51	FBgn0031771	Nuclear-encoded oxidative phosphorylation	NA
1339	GC	ND-51	FBgn0031771
1340	GC	ND-51	FBgn0031771	Metabolic vs2
1341	GC	ND-ACP	FBgn0011361	Metabolic	other
1342	GC	ND-ACP	FBgn0011361	Mitochondrial	NA
1343	GC	ND-ACP	FBgn0011361	Nuclear-encoded oxidative phosphorylation	NA
1344	GC	ND-ACP	FBgn0011361
1345	GC	ND-ACP	FBgn0011361	Metabolic vs2
1346	GC	ND-B14	FBgn0033570	Metabolic	enzyme
1347	GC	ND-B14	FBgn0033570	Mitochondrial	NA
1348	GC	ND-B14	FBgn0033570	Nuclear-encoded oxidative phosphorylation	NA
1349	GC	ND-B14	FBgn0033570
1350	GC	ND-B14	FBgn0033570	Metabolic vs2
1351	GC	ND-B14.5B	FBgn0031505	Metabolic	enzyme
1352	GC	ND-B14.5B	FBgn0031505	Mitochondrial	NA
1353	GC	ND-B14.5B	FBgn0031505	Nuclear-encoded oxidative phosphorylation	NA
1354	GC	ND-B14.5B	FBgn0031505	Trans-membrane proteins	NA
1355	GC	ND-B14.5B	FBgn0031505
1356	GC	ND-B14.5B	FBgn0031505	Metabolic vs2
1357	GC	ND-B14.7	FBgn0034576	Metabolic	other
1358	GC	ND-B14.7	FBgn0034576	Mitochondrial	NA
1359	GC	ND-B14.7	FBgn0034576	Nuclear-encoded oxidative phosphorylation	NA
1360	GC	ND-B14.7	FBgn0034576
1361	GC	ND-B14.7	FBgn0034576	Metabolic vs2
1362	GC	ND-B15	FBgn0033961	Metabolic	enzyme
1363	GC	ND-B15	FBgn0033961	Mitochondrial	NA
1364	GC	ND-B15	FBgn0033961	Nuclear-encoded oxidative phosphorylation	NA
1365	GC	ND-B15	FBgn0033961	Trans-membrane proteins	NA
1366	GC	ND-B15	FBgn0033961
1367	GC	ND-B15	FBgn0033961	Metabolic vs2
1368	GC	ND-B16.6	FBgn0029868	Metabolic	enzyme
1369	GC	ND-B16.6	FBgn0029868	Mitochondrial	NA
1370	GC	ND-B16.6	FBgn0029868	Nuclear-encoded oxidative phosphorylation	NA
1371	GC	ND-B16.6	FBgn0029868	Trans-membrane proteins	NA
1372	GC	ND-B16.6	FBgn0029868
1373	GC	ND-B16.6	FBgn0029868	Metabolic vs2
1374	GC	ND-B18	FBgn0030605	Metabolic	enzyme
1375	GC	ND-B18	FBgn0030605	Mitochondrial	NA
1376	GC	ND-B18	FBgn0030605	Nuclear-encoded oxidative phosphorylation	NA
1377	GC	ND-B18	FBgn0030605
1378	GC	ND-B18	FBgn0030605	Metabolic vs2
1379	GC	ND-B22	FBgn0032511	Metabolic	enzyme
1380	GC	ND-B22	FBgn0032511	Mitochondrial	NA
1381	GC	ND-B22	FBgn0032511	Nuclear-encoded oxidative phosphorylation	NA
1382	GC	ND-B22	FBgn0032511
1383	GC	ND-B22	FBgn0032511	Metabolic vs2
1384	GC	Ndc80	FBgn0030500	None
1385	GC	Nedd8	FBgn0032725	Ubiquitin-related	NA
1386	GC	Neos	FBgn0024542	RNA-binding	NA
1387	GC	Neos	FBgn0024542	Spliceosome	NA
1388	GC	nero	FBgn0261479	None
1389	GC	NHP2	FBgn0029148	Human Disease	HuDis670
1390	GC	NHP2	FBgn0029148	RNA-binding	NA
1391	GC	Nipped-B	FBgn0026401	Human Disease	HuDis670
1392	GC	nmo	FBgn0011817	Kinases	Protein Kinase
1393	GC	nmo	FBgn0011817	Major signaling pathways	Circadian Clock pathway	NCore
1394	GC	nonA-l	FBgn0015520	RNA-binding	NA
1395	GC	nonA-l	FBgn0015520	Spliceosome	NA
1396	GC	nonA-l	FBgn0015520	Transcription factor/DNA binding	Maybe TF
1397	GC	nop5	FBgn0026196	Spliceosome	NA
1398	GC	not	FBgn0013717	Trans-membrane proteins	NA
1399	GC	not	FBgn0013717	Ubiquitin-related	NA
1400	GC	Not1	FBgn0085436	Transcription factor/DNA binding	DNA-binding with transcription factor activity		Medium
1401	GC	NP15.6	FBgn0027785	Metabolic	other
1402	GC	NP15.6	FBgn0027785	Mitochondrial	NA
1403	GC	NP15.6	FBgn0027785	Trans-membrane proteins	NA
1404	GC	NP15.6	FBgn0027785
1405	GC	NP15.6	FBgn0027785	Metabolic vs2
1406	GC	Nph	FBgn0039735	None
1407	GC	Nse1	FBgn0031848	None
1408	GC	Nse4	FBgn0032251	None
1409	GC	nudE	FBgn0036059	Cytoskeletal	NA
1410	GC	nudE	FBgn0036059	lysosomal				Source: human2fly;
1411	GC	Nuf2	FBgn0031886	None
1412	GC	Nup107	FBgn0027868	Trans-membrane proteins	NA
1413	GC	Nup205	FBgn0031078	None
1414	GC	Nup358	FBgn0039302	Spliceosome	NA
1415	GC	Nup358	FBgn0039302	Trans-membrane proteins	NA
1416	GC	Nup44A	FBgn0033247	Autophagy-related	NA
1417	GC	Nup44A	FBgn0033247	Trans-membrane proteins	NA
1418	GC	Nup44A	FBgn0033247	lysosomal			High	Source: FlyBase;human2fly;Uniprot;
1419	GC	Nup54	FBgn0033737	Trans-membrane proteins	NA
1420	GC	Nup62	FBgn0034118	Human Disease	HuDis670
1421	GC	Nup62	FBgn0034118	Trans-membrane proteins	NA
1422	GC	Nurf-38	FBgn0016687	Mitochondrial	NA
1423	GC	Nurf-38	FBgn0016687	Phosphatases	Non-protein Phosphatase
1424	GC	Nurf-38	FBgn0016687	Transcription factor/DNA binding	Chromatin regulation
1425	GC	Nxf3	FBgn0263232	None
1426	GC	Nxt1	FBgn0028411	None
1427	GC	Oda	FBgn0014184	Conserved in bilaterians/lost in nematodes
1428	GC	Opa1	FBgn0261276	Human Disease	HuDis670
1429	GC	Opa1	FBgn0261276	Mitochondrial	NA
1430	GC	orb	FBgn0004882	RNA-binding	NA
1431	GC	ord	FBgn0003009	None
1432	GC	Ote	FBgn0266420	Cytoskeletal	NA
1433	GC	Ote	FBgn0266420	Trans-membrane proteins	NA
1434	GC	otu	FBgn0003023	Cytoskeletal	NA
1435	GC	otu	FBgn0003023	Ubiquitin-related	NA
1436	GC	otu	FBgn0003023	Conserved in bilaterians/lost in nematodes
1437	GC	ovo	FBgn0003028	Cytoskeletal	NA
1438	GC	ovo	FBgn0003028	Transcription factor/DNA binding	DNA-binding with transcription factor activity	zf-C2H2	High	TFscore=1
1439	GC	Oxp	FBgn0034255	None
1440	GC	p	FBgn0086679	Conserved in bilaterians/lost in nematodes
1441	GC	p	FBgn0086679	lysosomal			High	Source: human2fly;Uniprot;
1442	GC	P32	FBgn0034259	Mitochondrial	NA
1443	GC	p47	FBgn0033179	Ubiquitin-related	NA
1444	GC	Pa1	FBgn0030294	None
1445	GC	Parp	FBgn0010247	Autophagy-related	NA
1446	GC	Parp	FBgn0010247	Spliceosome	NA
1447	GC	Parp	FBgn0010247	Transcription factor/DNA binding	DNA-binding with transcription factor activity
1448	GC	pav	FBgn0011692	Cytoskeletal	NA
1449	GC	pav	FBgn0011692	Peroxisomal	NA
1450	GC	pch2	FBgn0051453	Phosphatases	Non-protein Phosphatase
1451	GC	Pcl	FBgn0003044	Transcription factor/DNA binding	DNA-binding with transcription factor activity
1452	GC	Pcl	FBgn0003044	Conserved in bilaterians/lost in nematodes
1453	GC	PCNA	FBgn0005655	Metabolic	enzyme
1454	GC	PCNA	FBgn0005655
1455	GC	PCNA	FBgn0005655	Metabolic vs2
1456	GC	pcs	FBgn0033988	None
1457	GC	Pdcd4	FBgn0030520	Conserved in bilaterians/lost in nematodes
1458	GC	Pdfr	FBgn0260753	GPCRs	NA
1459	GC	Pdfr	FBgn0260753	Receptors	NA
1460	GC	Pdfr	FBgn0260753	Trans-membrane proteins	NA
1461	GC	CG7048	FBgn0038976	Chaperone and heat shock proteins	NA
1462	GC	Phb2	FBgn0010551	Mitochondrial	NA
1463	GC	CG9548	FBgn0031822	Spliceosome	NA
1464	GC	Phf7	FBgn0031091	None
1465	GC	Pi3K68D	FBgn0015278	Autophagy-related	NA
1466	GC	Pi3K68D	FBgn0015278	Kinases	Non-protein Kinase
1467	GC	Pi3K68D	FBgn0015278	Metabolic	enzyme
1468	GC	Pi3K68D	FBgn0015278
1469	GC	Pi3K68D	FBgn0015278	Metabolic vs2
1470	GC	pic	FBgn0260962	Autophagy-related	NA
1471	GC	pic	FBgn0260962	Human Disease	HuDis670
1472	GC	pic	FBgn0260962	lysosomal				Source: PSORT II;
1473	GC	piwi	FBgn0004872	RNA-binding	NA
1474	GC	Pka-C1	FBgn0000273	Cytoskeletal	NA
1475	GC	Pka-C1	FBgn0000273	Kinases	Protein Kinase
1476	GC	Pka-C1	FBgn0000273
1477	GC	Pka-C1	FBgn0000273	Metabolic vs2
1478	GC	Pka-R2	FBgn0022382	Kinases	Protein Kinase
1479	GC	Pka-R2	FBgn0022382
1480	GC	Pka-R2	FBgn0022382	Metabolic vs2
1481	GC	plu	FBgn0003114	None
1482	GC	PMP34	FBgn0052250	Metabolic	other
1483	GC	PMP34	FBgn0052250	Peroxisomal	NA
1484	GC	PMP34	FBgn0052250	Trans-membrane proteins	NA
1485	GC	PMP34	FBgn0052250	Transporters	Secondary Transporter	The Mitochondrial Carrier (MC) Family
1486	GC	PMP34	FBgn0052250
1487	GC	PMP34	FBgn0052250	Metabolic vs2
1488	GC	pn	FBgn0003116	Metabolic	enzyme
1489	GC	pn	FBgn0003116	Phosphatases	Non-protein Phosphatase
1490	GC	pn	FBgn0003116
1491	GC	pn	FBgn0003116	Metabolic vs2
1492	GC	hpRNA:CR33940	FBgn0062928	None
1493	GC	polo	FBgn0003124	Autophagy-related	NA
1494	GC	polo	FBgn0003124	Kinases	Protein Kinase
1495	GC	Pop2	FBgn0036239	Transcription factor/DNA binding	DNA-binding with transcription factor activity
1496	GC	porin	FBgn0004363	Mitochondrial	NA
1497	GC	porin	FBgn0004363	Ion channel		Y
1498	GC	porin	FBgn0004363
1499	GC	porin	FBgn0004363	Metabolic vs2
1500	GC	Pp1-87B	FBgn0004103	Major signaling pathways	Circadian Clock pathway	NCore
1501	GC	Pp1-87B	FBgn0004103	Major signaling pathways	Planar Cell Polarity pathway
1502	GC	Pp1-87B	FBgn0004103	Phosphatases	Protein Phosphatase
1503	GC	Pp2A-29B	FBgn0260439	Major signaling pathways	Circadian Clock pathway	NCore
1504	GC	Pp2A-29B	FBgn0260439	Phosphatases	Protein Phosphatase
1505	GC	Pp2B-14D	FBgn0011826	Phosphatases	Protein Phosphatase
1506	GC	ppl	FBgn0027945	Human Disease	HuDis670
1507	GC	ppl	FBgn0027945	Metabolic	other
1508	GC	ppl	FBgn0027945	Mitochondrial	NA
1509	GC	ppl	FBgn0027945	Transcription factor/DNA binding	DNA-binding with transcription factor activity		Medium
1510	GC	ppl	FBgn0027945
1511	GC	ppl	FBgn0027945	Metabolic vs2
1512	GC	PPP4R2r	FBgn0030208	None
1513	GC	PpV	FBgn0003139	Phosphatases	Protein Phosphatase
1514	GC	prel	FBgn0033413	None
1515	GC	Prosalpha4	FBgn0004066	Proteasome	NA
1516	GC	Prosalpha4	FBgn0004066	Ubiquitin-related	NA
1517	GC	Prosap	FBgn0040752	None
1518	GC	Prosbeta5	FBgn0029134	Proteasome	NA
1519	GC	Prosbeta5	FBgn0029134	Ubiquitin-related	NA
1520	GC	Prp31	FBgn0036487	Human Disease	HuDis670
1521	GC	Prp31	FBgn0036487	Spliceosome	NA
1522	GC	Psa	FBgn0261243	Autophagy-related	NA
1523	GC	Psa	FBgn0261243	Mitochondrial	NA
1524	GC	Psf1	FBgn0035194	None
1525	GC	Psf2	FBgn0261976	None
1526	GC	Psf3	FBgn0030196	None
1527	GC	Ptp61F	FBgn0267487	Major signaling pathways	JAK/STAT signaling pathway	other
1528	GC	Ptp61F	FBgn0267487	Phosphatases	Protein Phosphatase
1529	GC	Ptp61F	FBgn0267487	Trans-membrane proteins	NA
1530	GC	Ptpa	FBgn0016698	None
1531	GC	Pxt	FBgn0261987	Metabolic	enzyme
1532	GC	Pxt	FBgn0261987	Secreted proteins	NA
1533	GC	Pxt	FBgn0261987
1534	GC	Pxt	FBgn0261987	Metabolic vs2
1535	GC	pyd3	FBgn0037513	Human Disease	HuDis670
1536	GC	pyd3	FBgn0037513	Metabolic	enzyme
1537	GC	pyd3	FBgn0037513
1538	GC	pyd3	FBgn0037513	Metabolic vs2
1539	GC	CG7603	FBgn0036726	Mitochondrial	NA
1540	GC	qin	FBgn0263974	Conserved in bilaterians/lost in nematodes
1541	GC	qjt	FBgn0036730	None
1542	GC	qsm	FBgn0028622	Peroxisomal	NA
1543	GC	qua	FBgn0003187	Cytoskeletal	NA
1544	GC	Rab14	FBgn0015791	Autophagy-related	NA
1545	GC	Rab14	FBgn0015791
1546	GC	Rab14	FBgn0015791	Metabolic vs2
1547	GC	Rab14	FBgn0015791	lysosomal			High	Source: FlyBase;human2fly;
1548	GC	Rab27	FBgn0025382	Human Disease	HuDis670
1549	GC	Rab27	FBgn0025382	lysosomal				Source: human2fly;
1550	GC	Rab6	FBgn0015797	Autophagy-related	NA
1551	GC	Rab6	FBgn0015797	Cytoskeletal	NA
1552	GC	rad50	FBgn0034728
1553	GC	rad50	FBgn0034728	Metabolic vs2
1554	GC	Rae1	FBgn0034646	None
1555	GC	RagC-D	FBgn0033272	Major signaling pathways	INSULIN signaling pathway	other
1556	GC	RagC-D	FBgn0033272	lysosomal			High	Source: Uniprot;FlyBase;human2fly;
1557	GC	Rala	FBgn0015286	Autophagy-related	NA
1558	GC	RanGAP	FBgn0003346	None
1559	GC	RapGAP1	FBgn0264895	None
1560	GC	Rbp9	FBgn0010263	RNA-binding	NA
1561	GC	Rbp9	FBgn0010263	Spliceosome	NA
1562	GC	Rcc1	FBgn0002638	None
1563	GC	Rcd-1	FBgn0031047	None
1564	GC	Rcd-1r	FBgn0032089	None
1565	GC	Rcd5	FBgn0263832	None
1566	GC	rdgB	FBgn0003218	Metabolic	enzyme
1567	GC	rdgB	FBgn0003218	Trans-membrane proteins	NA
1568	GC	rdgB	FBgn0003218
1569	GC	rdgB	FBgn0003218	Metabolic vs2
1570	GC	rdx	FBgn0264493	Ubiquitin-related	NA
1571	GC	RecQ4	FBgn0040290	None
1572	GC	RecQ5	FBgn0027375	None
1573	GC	Ref1	FBgn0010774	RNA-binding	NA
1574	GC	Ref1	FBgn0010774	Spliceosome	NA
1575	GC	REG	FBgn0029133	Proteasome	NA
1576	GC	REG	FBgn0029133	Spliceosome	NA
1577	GC	REG	FBgn0029133	Ubiquitin-related	NA
1578	GC	Reph	FBgn0021800	None
1579	GC	Reps	FBgn0032341	None
1580	GC	rept	FBgn0040075	None
1581	GC	RfC3	FBgn0032244	None
1582	GC	RfC38	FBgn0028700	None
1583	GC	RfC4	FBgn0260985	None
1584	GC	Rga	FBgn0017550	Transcription factor/DNA binding	Co-factor
1585	GC	rhi	FBgn0004400	Transcription factor/DNA binding	Chromatin regulation
1586	GC	RhoBTB	FBgn0036980	Trans-membrane proteins	NA
1587	GC	RhoBTB	FBgn0036980	Ubiquitin-related	NA
1588	GC	rig	FBgn0250850	Receptors	NA
1589	GC	rig	FBgn0250850	Spliceosome	NA
1590	GC	rig	FBgn0250850	Transcription factor/DNA binding	Co-factor
1591	GC	rnh1	FBgn0023171	None
1592	GC	Rnp4F	FBgn0014024	RNA-binding	NA
1593	GC	RnrL	FBgn0011703	Metabolic	enzyme
1594	GC	RnrL	FBgn0011703
1595	GC	RnrL	FBgn0011703	Metabolic vs2
1596	GC	RnrS	FBgn0011704	Metabolic	enzyme
1597	GC	RnrS	FBgn0011704	Trans-membrane proteins	NA
1598	GC	RnrS	FBgn0011704
1599	GC	RnrS	FBgn0011704	Metabolic vs2
1600	GC	robl	FBgn0024196	Cytoskeletal	NA
1601	GC	Roc1a	FBgn0025638	None
1602	GC	Roc2	FBgn0044020	None
1603	GC	Roe1	FBgn0014877	Chaperone and heat shock proteins	NA
1604	GC	Roe1	FBgn0014877	Mitochondrial	NA
1605	GC	rogdi	FBgn0036697	None
1606	GC	Rox8	FBgn0005649	RNA-binding	NA
1607	GC	Rox8	FBgn0005649	Spliceosome	NA
1608	GC	Rox8	FBgn0005649	lysosomal				Source: human2fly;
1609	GC	RpA-70	FBgn0010173	None
1610	GC	RPA2	FBgn0032906	None
1611	GC	RPA3	FBgn0266421	None
1612	GC	Rpb11	FBgn0032634	Spliceosome	NA
1613	GC	Rpb11	FBgn0032634	Transcription factor/DNA binding	DNA-binding with transcription factor activity
1614	GC	Rpb7	FBgn0051155	RNA-binding	NA
1615	GC	Rpb7	FBgn0051155	Transcription factor/DNA binding	Maybe TF
1616	GC	RpII140	FBgn0262955	Spliceosome	NA
1617	GC	RpII18	FBgn0003275	Spliceosome	NA
1618	GC	RpL22-like	FBgn0034837	Ribosome	NA
1619	GC	RpL36	FBgn0002579	Ribosome	NA
1620	GC	Rpn10	FBgn0015283	Metabolic	enzyme
1621	GC	Rpn10	FBgn0015283	Proteasome	NA
1622	GC	Rpn10	FBgn0015283	Ubiquitin-related	NA
1623	GC	Rpn10	FBgn0015283
1624	GC	Rpn10	FBgn0015283	Metabolic vs2
1625	GC	Rpn5	FBgn0028690	Proteasome	NA
1626	GC	Rpn6	FBgn0028689	Proteasome	NA
1627	GC	Rpn8	FBgn0002787	Proteasome	NA
1628	GC	Rpn8	FBgn0002787	Ubiquitin-related	NA
1629	GC	Rpn9	FBgn0028691	Proteasome	NA
1630	GC	RpS10a	FBgn0027494	Ribosome	NA
1631	GC	RpS14b	FBgn0004404	Mitochondrial	NA
1632	GC	RpS14b	FBgn0004404	Ribosome	NA
1633	GC	RpS15Aa	FBgn0010198	Mitochondrial	NA
1634	GC	RpS15Aa	FBgn0010198	Ribosome	NA
1635	GC	RpS18	FBgn0010411	Mitochondrial	NA
1636	GC	RpS18	FBgn0010411	Ribosome	NA
1637	GC	RpS18	FBgn0010411	RNA-binding	NA
1638	GC	RpS19b	FBgn0039129	Human Disease	HuDis670
1639	GC	RpS19b	FBgn0039129	Ribosome	NA
1640	GC	RpS28b	FBgn0030136	Ribosome	NA
1641	GC	RpS5b	FBgn0038277	Ribosome	NA
1642	GC	RpS5b	FBgn0038277	RNA-binding	NA
1643	GC	Rpt3	FBgn0028686	Autophagy-related	NA
1644	GC	Rpt3	FBgn0028686	Mitochondrial	NA
1645	GC	Rpt3	FBgn0028686	Proteasome	NA
1646	GC	Rpt3R	FBgn0037742	Autophagy-related	NA
1647	GC	Rpt3R	FBgn0037742	Proteasome	NA
1648	GC	Rpt6	FBgn0020369	Autophagy-related	NA
1649	GC	Rpt6	FBgn0020369	Proteasome	NA
1650	GC	Rrp47	FBgn0030711	None
1651	GC	Rs1	FBgn0021995	RNA-binding	NA
1652	GC	CG9987	FBgn0032781	Spliceosome	NA
1653	GC	S	FBgn0003310	Major signaling pathways	EGFR and PVR RTK signaling pathway	other
1654	GC	S	FBgn0003310	Trans-membrane proteins	NA
1655	GC	S	FBgn0003310	Methyltransferase				Source: domain annotation
1656	GC	san	FBgn0024188	None
1657	GC	Sans	FBgn0033785	Human Disease	HuDis670
1658	GC	Sans	FBgn0033785	Conserved in bilaterians/lost in nematodes
1659	GC	Sap47	FBgn0013334	None
1660	GC	sax	FBgn0003317	Human Disease	HuDis670
1661	GC	sax	FBgn0003317	Kinases	Protein Kinase
1662	GC	sax	FBgn0003317	Major signaling pathways	TGF beta signaling pathway	receptor
1663	GC	sax	FBgn0003317	Receptors	NA
1664	GC	sax	FBgn0003317	Trans-membrane proteins	NA
1665	GC	SCCRO	FBgn0036510	None
1666	GC	SCCRO4	FBgn0036967	None
1667	GC	Scox	FBgn0262467	Human Disease	HuDis670
1668	GC	Scox	FBgn0262467	Mitochondrial	NA
1669	GC	Scox	FBgn0262467	Trans-membrane proteins	NA
1670	GC	Scox	FBgn0262467
1671	GC	Scox	FBgn0262467	Metabolic vs2
1672	GC	scramb1	FBgn0052056	None
1673	GC	Scsalpha	FBgn0004888	Human Disease	HuDis670
1674	GC	Scsalpha	FBgn0004888	Metabolic	enzyme
1675	GC	Scsalpha	FBgn0004888	Mitochondrial	NA
1676	GC	Scsalpha1	FBgn0004888
1677	GC	Scsalpha1	FBgn0004888	Metabolic vs2
1678	GC	scu	FBgn0021765	Human Disease	HuDis670
1679	GC	scu	FBgn0021765	Metabolic	enzyme
1680	GC	scu	FBgn0021765	Mitochondrial	NA
1681	GC	scu	FBgn0021765
1682	GC	scu	FBgn0021765	Metabolic vs2
1683	GC	Sdhaf3	FBgn0038437	Mitochondrial	NA
1684	GC	Sdhaf3	FBgn0038437
1685	GC	Sdhaf3	FBgn0038437	Metabolic vs2
1686	GC	SdhB	FBgn0014028	Human Disease	HuDis670
1687	GC	SdhB	FBgn0014028	Metabolic	enzyme
1688	GC	SdhB	FBgn0014028	Mitochondrial	NA
1689	GC	SdhB	FBgn0014028	Nuclear-encoded oxidative phosphorylation	NA
1690	GC	SdhB	FBgn0014028
1691	GC	SdhB	FBgn0014028	Metabolic vs2
1692	GC	sds22	FBgn0028992	None
1693	GC	Sec13	FBgn0024509	lysosomal			High	Source: human2fly;Uniprot;
1694	GC	Sec61gamma	FBgn0031049	Trans-membrane proteins	NA
1695	GC	CG3605	FBgn0031493	Spliceosome	NA
1696	GC	shep	FBgn0052423	RNA-binding	NA
1697	GC	shu	FBgn0003401	Chaperone and heat shock proteins	NA
1698	GC	sicily	FBgn0030352	Human Disease	HuDis670
1699	GC	sicily	FBgn0030352	Mitochondrial	NA
1700	GC	sicily	FBgn0030352
1701	GC	sicily	FBgn0030352	Metabolic vs2
1702	GC	sina	FBgn0003410	None
1703	GC	sip2	FBgn0031878	None
1704	GC	skap	FBgn0037643	Human Disease	HuDis670
1705	GC	skap	FBgn0037643	Metabolic	enzyme
1706	GC	skap	FBgn0037643	Mitochondrial	NA
1707	GC	ScsbetaA	FBgn0037643
1708	GC	ScsbetaA	FBgn0037643	Metabolic vs2
1709	GC	SkpA	FBgn0025637	Major signaling pathways	Imd pathway
1710	GC	SkpA	FBgn0025637	Ubiquitin-related	NA
1711	GC	Slbp	FBgn0041186	RNA-binding	NA
1712	GC	sle	FBgn0037810	None
1713	GC	slgA	FBgn0003423	Human Disease	HuDis670
1714	GC	slgA	FBgn0003423	Metabolic	enzyme
1715	GC	slgA	FBgn0003423	Mitochondrial	NA
1716	GC	slgA	FBgn0003423
1717	GC	slgA	FBgn0003423	Metabolic vs2
1718	GC	Slip1	FBgn0024728	None
1719	GC	SmB	FBgn0262601	RNA-binding	NA
1720	GC	SmB	FBgn0262601	Spliceosome	NA
1721	GC	SMC1	FBgn0040283	Autophagy-related	NA
1722	GC	SMC1	FBgn0040283	Human Disease	HuDis670
1723	GC	SMC2	FBgn0027783	None
1724	GC	SMC3	FBgn0015615	Autophagy-related	NA
1725	GC	SMC3	FBgn0015615	Human Disease	HuDis670
1726	GC	SMC5	FBgn0052438	None
1727	GC	SmD1	FBgn0261933	RNA-binding	NA
1728	GC	SmD1	FBgn0261933	Spliceosome	NA
1729	GC	SmD2	FBgn0261789	RNA-binding	NA
1730	GC	SmD2	FBgn0261789	Spliceosome	NA
1731	GC	SmD3	FBgn0023167	RNA-binding	NA
1732	GC	SmD3	FBgn0023167	Spliceosome	NA
1733	GC	SmE	FBgn0261790	RNA-binding	NA
1734	GC	SmE	FBgn0261790	Spliceosome	NA
1735	GC	SmF	FBgn0000426	RNA-binding	NA
1736	GC	SmF	FBgn0000426	Spliceosome	NA
1737	GC	Smn	FBgn0036641	RNA-binding	NA
1738	GC	Smn	FBgn0036641	Spliceosome	NA
1739	GC	Smr	FBgn0265523	Transcription factor/DNA binding	DNA-binding with transcription factor activity	Myb_DNA-binding	Medium	TFscore=6
1740	GC	Smr	FBgn0265523
1741	GC	Smr	FBgn0265523	Metabolic vs2
1742	GC	smt3	FBgn0264922	Ubiquitin-related	NA
1743	GC	smt3	FBgn0264922
1744	GC	smt3	FBgn0264922	Metabolic vs2
1745	GC	snf	FBgn0003449	RNA-binding	NA
1746	GC	snf	FBgn0003449	Spliceosome	NA
1747	GC	sni	FBgn0030026	Mitochondrial	NA
1748	GC	sni	FBgn0030026
1749	GC	sni	FBgn0030026	Metabolic vs2
1750	GC	SNRPG	FBgn0261791	RNA-binding	NA
1751	GC	SNRPG	FBgn0261791	Spliceosome	NA
1752	GC	Sod	FBgn0003462	Human Disease	HuDis670
1753	GC	Sod	FBgn0003462	Mitochondrial	NA
1754	GC	Sod	FBgn0003462	Peroxisomal	NA
1755	GC	Sod1	FBgn0003462	lysosomal				Source: human2fly;
1756	GC	Sodh-2	FBgn0022359	Human Disease	HuDis670
1757	GC	Sodh-2	FBgn0022359	Metabolic	enzyme
1758	GC	Sodh-2	FBgn0022359
1759	GC	Sodh-2	FBgn0022359	Metabolic vs2
1760	GC	spag	FBgn0015544	Chaperone and heat shock proteins	NA
1761	GC	spag	FBgn0015544	Phosphatases	Protein Phosphatase
1762	GC	spag	FBgn0015544	Transporters	ATP-Dependent	The Mitochondrial Protein Translocase (MPT) Family
1763	GC	SpdS	FBgn0037723	Metabolic	enzyme
1764	GC	SpdS	FBgn0037723	Peroxisomal	NA
1765	GC	SpdS	FBgn0037723	Methyltransferase				Source: domain annotation
1766	GC	SpdS	FBgn0037723
1767	GC	SpdS	FBgn0037723	Metabolic vs2
1768	GC	spn-E	FBgn0003483	Cytoskeletal	NA
1769	GC	spn-E	FBgn0003483	Metabolic	enzyme
1770	GC	spn-E	FBgn0003483	RNA-binding	NA
1771	GC	spn-E	FBgn0003483
1772	GC	spn-E	FBgn0003483	Metabolic vs2
1773	GC	spt4	FBgn0028683	Transcription factor/DNA binding	Chromatin regulation
1774	GC	Spt5	FBgn0040273	Transcription factor/DNA binding	Co-factor
1775	GC	Spt6	FBgn0028982	RNA-binding	NA
1776	GC	Spt6	FBgn0028982	Transcription factor/DNA binding	Chromatin regulation
1777	GC	Spx	FBgn0015818	RNA-binding	NA
1778	GC	Spx	FBgn0015818	Spliceosome	NA
1779	GC	Src64B	FBgn0262733	Cytoskeletal	NA
1780	GC	Src64B	FBgn0262733	Kinases	Protein Kinase
1781	GC	Src64B	FBgn0262733	Major signaling pathways	EGFR and PVR RTK signaling pathway	other
1782	GC	Src64B	FBgn0262733	Major signaling pathways	TNF alpha signaling pathway	other
1783	GC	Src64B	FBgn0262733	lysosomal				Source: human2fly;
1784	GC	Srp9	FBgn0035827	RNA-binding	NA
1785	GC	SRPK	FBgn0286813	None
1786	GC	Ssadh	FBgn0039349	Human Disease	HuDis670
1787	GC	Ssadh	FBgn0039349	Metabolic	enzyme
1788	GC	Ssadh	FBgn0039349	Mitochondrial	NA
1789	GC	Ssadh	FBgn0039349
1790	GC	Ssadh	FBgn0039349	Metabolic vs2
1791	GC	Ssb-c31a	FBgn0015299	Transcription factor/DNA binding	DNA-binding with transcription factor activity		High
1792	GC	Ssdp	FBgn0011481	Transcription factor/DNA binding	DNA-binding with transcription factor activity		Medium
1793	GC	Sse	FBgn0035627	None
1794	GC	Ssrp	FBgn0010278	RNA-binding	NA
1795	GC	Ssrp	FBgn0010278	Transcription factor/DNA binding	DNA-binding with transcription factor activity	HMG_box	Medium	TFscore=6
1796	GC	ssx	FBgn0024987	RNA-binding	NA
1797	GC	stai	FBgn0266521	Cytoskeletal	NA
1798	GC	stau	FBgn0003520	Cytoskeletal	NA
1799	GC	stau	FBgn0003520	RNA-binding	NA
1800	GC	stet	FBgn0020248	Trans-membrane proteins	NA
1801	GC	stet	FBgn0020248	lysosomal				Source: DeepLoc;
1802	GC	stil	FBgn0003527	None
1803	GC	CHIP	FBgn0027052	Metabolic	enzyme
1804	GC	STUB1	FBgn0027052
1805	GC	STUB1	FBgn0027052	Metabolic vs2
1806	GC	Su(Tpl)	FBgn0014037	Transcription factor/DNA binding	Co-factor
1807	GC	Su(Tpl)	FBgn0014037	Conserved in bilaterians/lost in nematodes
1808	GC	Su(var)2-10	FBgn0003612	Major signaling pathways	JAK/STAT signaling pathway	TF
1809	GC	Su(var)2-10	FBgn0003612	RNA-binding	NA
1810	GC	Su(var)2-10	FBgn0003612	Transcription factor/DNA binding	DNA-binding with transcription factor activity	zf-MIZ	Medium	TFscore=6
1811	GC	Su(var)2-10	FBgn0003612
1812	GC	Su(var)2-10	FBgn0003612	Metabolic vs2
1813	GC	sub	FBgn0003545	Cytoskeletal	NA
1814	GC	sub	FBgn0003545	Conserved in bilaterians/lost in nematodes
1815	GC	sunn	FBgn0052088	None
1816	GC	Surf6	FBgn0038746	None
1817	GC	sxc	FBgn0261403	Metabolic	enzyme
1818	GC	sxc	FBgn0261403
1819	GC	sxc	FBgn0261403	Metabolic vs2
1820	GC	Sxl	FBgn0264270	RNA-binding	NA
1821	GC	Sxl	FBgn0264270	Spliceosome	NA
1822	GC	Syx4	FBgn0024980	Receptors	NA
1823	GC	Syx4	FBgn0024980	Trans-membrane proteins	NA
1824	GC	Taf11	FBgn0011291	Transcription factor/DNA binding	DNA-binding with transcription factor activity
1825	GC	Taf13	FBgn0032847	Transcription factor/DNA binding	DNA-binding with transcription factor activity
1826	GC	Taf8	FBgn0022724	Transcription factor/DNA binding	DNA-binding with transcription factor activity
1827	GC	Tango2	FBgn0030503	None
1828	GC	Tango4	FBgn0030365	Spliceosome	NA
1829	GC	tant	FBgn0028980	None
1830	GC	Tao	FBgn0031030	Autophagy-related	NA
1831	GC	Tao	FBgn0031030	Kinases	Protein Kinase
1832	GC	Tao	FBgn0031030	Receptors	NA
1833	GC	CG8920	FBgn0027529	Conserved in bilaterians/lost in nematodes
1834	GC	Tapdelta	FBgn0021795	Mitochondrial	NA
1835	GC	Tapdelta	FBgn0021795	Receptors	NA
1836	GC	Tapdelta	FBgn0021795	Trans-membrane proteins	NA
1837	GC	CG31961	FBgn0051961	Chaperone and heat shock proteins	NA
1838	GC	tej	FBgn0033921	None
1839	GC	TER94	FBgn0286784	lysosomal			High	Source: FlyBase;human2fly;
1840	GC	Tfb1	FBgn0033929	Transcription factor/DNA binding	DNA-binding with transcription factor activity
1841	GC	TfIIA-S	FBgn0013347	Transcription factor/DNA binding	DNA-binding with transcription factor activity
1842	GC	TfIIEalpha	FBgn0015828	Transcription factor/DNA binding	DNA-binding with transcription factor activity
1843	GC	TfIIFalpha	FBgn0010282	Spliceosome	NA
1844	GC	TfIIFalpha	FBgn0010282	Transcription factor/DNA binding	DNA-binding with transcription factor activity
1845	GC	TfIIS	FBgn0010422	Transcription factor/DNA binding	DNA-binding with transcription factor activity
1846	GC	Tgt	FBgn0031321	None
1847	GC	thoc5	FBgn0034939	Spliceosome	NA
1848	GC	thoc7	FBgn0035110	None
1849	GC	Aats-thr	FBgn0027081	Autophagy-related	NA
1850	GC	ThrRS	FBgn0027081
1851	GC	ThrRS	FBgn0027081	Metabolic vs2
1852	GC	Tim9a	FBgn0030480	Mitochondrial	NA
1853	GC	tko	FBgn0003714	Ribosome	NA
1854	GC	Tl	FBgn0262473	Major signaling pathways	Toll pathway
1855	GC	Tl	FBgn0262473	Receptors	NA
1856	GC	Tl	FBgn0262473	Trans-membrane proteins	NA
1857	GC	Tl	FBgn0262473	lysosomal				Source: human2fly;
1858	GC	Tom7	FBgn0033357	Mitochondrial	NA
1859	GC	Tom7	FBgn0033357	Trans-membrane proteins	NA
1860	GC	Tom70	FBgn0032397	Mitochondrial	NA
1861	GC	Tom70	FBgn0032397	Transporters	ATP-Dependent	The Mitochondrial Protein Translocase (MPT) Family
1862	GC	TppII	FBgn0020370	Mitochondrial	NA
1863	GC	TppII	FBgn0020370	Serine proteases	NA
1864	GC	Tpr2	FBgn0032586	Chaperone and heat shock proteins	NA
1865	GC	tral	FBgn0041775	Cytoskeletal	NA
1866	GC	Trf2	FBgn0261793	Transcription factor/DNA binding	DNA-binding with transcription factor activity
1867	GC	trsn	FBgn0033528	Trans-membrane proteins	NA
1868	GC	Trx-2	FBgn0040070	Metabolic	enzyme
1869	GC	Trx-2	FBgn0040070
1870	GC	Trx-2	FBgn0040070	Metabolic vs2
1871	GC	Trxr-1	FBgn0020653	Metabolic	enzyme
1872	GC	Trxr-1	FBgn0020653	Mitochondrial	NA
1873	GC	Trxr-1	FBgn0020653
1874	GC	Trxr-1	FBgn0020653	Metabolic vs2
1875	GC	Ts	FBgn0024920	Metabolic	enzyme
1876	GC	Ts	FBgn0024920
1877	GC	Ts	FBgn0024920	Metabolic vs2
1878	GC	Tsp39D	FBgn0032943	Glycoproteins	NA
1879	GC	Tsp39D	FBgn0032943	Receptors	NA
1880	GC	Tsp39D	FBgn0032943	Trans-membrane proteins	NA
1881	GC	Tsp39D	FBgn0032943	lysosomal				Source: human2fly;
1882	GC	ttm50	FBgn0250874	Mitochondrial	NA
1883	GC	tub	FBgn0003882	Major signaling pathways	Toll pathway
1884	GC	tud	FBgn0003891	Conserved in bilaterians/lost in nematodes
1885	GC	tum	FBgn0086356	Major signaling pathways	TNF alpha signaling pathway	other
1886	GC	tws	FBgn0004889	Major signaling pathways	Circadian Clock pathway	NCore
1887	GC	tws	FBgn0004889	Phosphatases	Protein Phosphatase
1888	GC	tyf	FBgn0026083	Major signaling pathways	Circadian Clock pathway	NCore
1889	GC	CG4365	FBgn0037024	Human Disease	HuDis670
1890	GC	CG4365	FBgn0037024	Metabolic	enzyme
1891	GC	CG4365	FBgn0037024	Mitochondrial	NA
1892	GC	tzn	FBgn0037024
1893	GC	tzn	FBgn0037024	Metabolic vs2
1894	GC	U2A	FBgn0033210	RNA-binding	NA
1895	GC	U2A	FBgn0033210	Spliceosome	NA
1896	GC	Uba1	FBgn0023143	Human Disease	HuDis670
1897	GC	Uba1	FBgn0023143	Ubiquitin-related	NA
1898	GC	Uba2	FBgn0029113	Ubiquitin-related	NA
1899	GC	Ubc10	FBgn0026316	Ubiquitin-related	NA
1900	GC	Ubc4	FBgn0015321	Ubiquitin-related	NA
1901	GC	UbcE2M	FBgn0035853	Ubiquitin-related	NA
1902	GC	Ubi-p5E	FBgn0086558	Mitochondrial	NA
1903	GC	Ublcp1	FBgn0027526	Phosphatases	Protein Phosphatase
1904	GC	Ublcp1	FBgn0027526	Ubiquitin-related	NA
1905	GC	Ublcp1	FBgn0027526	Conserved in bilaterians/lost in nematodes
1906	GC	Ubqn	FBgn0031057	Metabolic	other
1907	GC	Ubqn	FBgn0031057	Ubiquitin-related	NA
1908	GC	Ubqn	FBgn0031057
1909	GC	Ubqn	FBgn0031057	Metabolic vs2
1910	GC	Ubqn	FBgn0031057	lysosomal				Source: human2fly;
1911	GC	Uch	FBgn0010288	Ubiquitin-related	NA
1912	GC	udd	FBgn0033261	None
1913	GC	Ufc1	FBgn0034061	None
1914	GC	Ufd1-like	FBgn0036136	None
1915	GC	Ulp1	FBgn0027603	Trans-membrane proteins	NA
1916	GC	Ulp1	FBgn0027603	Ubiquitin-related	NA
1917	GC	unc-13	FBgn0025726	None
1918	GC	UQCR-14	FBgn0030733	Human Disease	HuDis670
1919	GC	UQCR-14	FBgn0030733	Metabolic	enzyme
1920	GC	UQCR-14	FBgn0030733	Mitochondrial	NA
1921	GC	UQCR-14	FBgn0030733	Nuclear-encoded oxidative phosphorylation	NA
1922	GC	UQCR-14	FBgn0030733
1923	GC	UQCR-14	FBgn0030733	Metabolic vs2
1924	GC	UQCR-6.4	FBgn0034245	Metabolic	enzyme
1925	GC	UQCR-6.4	FBgn0034245	Mitochondrial	NA
1926	GC	UQCR-6.4	FBgn0034245	Nuclear-encoded oxidative phosphorylation	NA
1927	GC	UQCR-6.4	FBgn0034245
1928	GC	UQCR-6.4	FBgn0034245	Metabolic vs2
1929	GC	UQCR-C2	FBgn0250814	Metabolic	enzyme
1930	GC	UQCR-C2	FBgn0250814	Mitochondrial	NA
1931	GC	UQCR-C2	FBgn0250814	Nuclear-encoded oxidative phosphorylation	NA
1932	GC	UQCR-C2	FBgn0250814
1933	GC	UQCR-C2	FBgn0250814	Metabolic vs2
1934	GC	UQCR-Q	FBgn0036728	Human Disease	HuDis670
1935	GC	UQCR-Q	FBgn0036728	Metabolic	enzyme
1936	GC	UQCR-Q	FBgn0036728	Mitochondrial	NA
1937	GC	UQCR-Q	FBgn0036728	Nuclear-encoded oxidative phosphorylation	NA
1938	GC	UQCR-Q	FBgn0036728
1939	GC	UQCR-Q	FBgn0036728	Metabolic vs2
1940	GC	Usp10	FBgn0052479	Ubiquitin-related	NA
1941	GC	Usp14	FBgn0032216	Major signaling pathways	Circadian Clock pathway	NCore
1942	GC	Usp14	FBgn0032216	Major signaling pathways	Toll pathway
1943	GC	Usp14	FBgn0032216	Ubiquitin-related	NA
1944	GC	Usp39	FBgn0030969	Spliceosome	NA
1945	GC	Usp39	FBgn0030969	Ubiquitin-related	NA
1946	GC	Usp7	FBgn0030366	Autophagy-related	NA
1947	GC	Usp7	FBgn0030366	Ubiquitin-related	NA
1948	GC	vas	FBgn0283442	None
1949	GC	Vha13	FBgn0283536
1950	GC	Vha13	FBgn0283536	Metabolic vs2
1951	GC	Vha16-1	FBgn0262736	Metabolic	enzyme
1952	GC	Vha16-1	FBgn0262736	Trans-membrane proteins	NA
1953	GC	Vha16-1	FBgn0262736	Transporters	ATP-Dependent	The H+- or Na+-translocating F-type, V-type and A-type ATPase (F-ATPase) Superfamily
1954	GC	Vha16-1	FBgn0262736
1955	GC	Vha16-1	FBgn0262736	Metabolic vs2
1956	GC	Vha16-1	FBgn0262736	lysosomal				Source: DeepLoc;
1957	GC	vib	FBgn0267975
1958	GC	vib	FBgn0267975	Metabolic vs2
1959	GC	vig2	FBgn0046214	None
1960	GC	vilya	FBgn0283545	None
1961	GC	Vps25	FBgn0022027	lysosomal			High	Source: human2fly;Uniprot;
1962	GC	Vps37B	FBgn0037299	None
1963	GC	Vsp37A	FBgn0016038	None
1964	GC	CG44009	FBgn0264751	Trans-membrane proteins	NA
1965	GC	Vti1b	FBgn0264751	lysosomal				Source: human2fly;
1966	GC	wap	FBgn0266848	None
1967	GC	wde	FBgn0027499	Conserved in bilaterians/lost in nematodes
1968	GC	Wdr82	FBgn0032030	Methyltransferase				Source: GO annotation
1969	GC	wds	FBgn0040066	None
1970	GC	wisp	FBgn0260780	RNA-binding	NA
1971	GC	wmd	FBgn0034876	None
1972	GC	wuho	FBgn0029857	Methyltransferase				Source: GO annotation
1973	GC	X11Lbeta	FBgn0052677	None
1974	GC	Xpac	FBgn0004832	Human Disease	HuDis670
1975	GC	Xpc	FBgn0004698	None
1976	GC	CG3499	FBgn0034792	Mitochondrial	NA
1977	GC	CG3499	FBgn0034792	Trans-membrane proteins	NA
1978	GC	zetaCOP	FBgn0040512	lysosomal				Source: DeepLoc;
1979	GC	Zif	FBgn0037446	Transcription factor/DNA binding	DNA-binding with transcription factor activity	zf-C2H2	Medium	TFscore=6
1980	GC	Zip102B	FBgn0039902	Trans-membrane proteins	NA
1981	GC	Zip102B	FBgn0039902	Transporters	Secondary Transporter	The Zinc (Zn2+)-Iron (Fe2+) Permease (ZIP) Family
1982	GC	Zip102B	FBgn0039902	lysosomal				Source: DeepLoc;
1983	GC	zpg	FBgn0024177	Trans-membrane proteins	NA
1984	GC	zpg	FBgn0024177	Transporters	Ion Channels	The Gap Junction-forming Innexin (Innexin) Family
1985	GC	zpg	FBgn0024177	Ion channel		Y
1986	GC	Zw10	FBgn0004643	None
1987	GC	Zyx	FBgn0011642	Transcription factor/DNA binding	Maybe TF
1988	SH	18SrRNA-Psi:CR41602	FBgn0085813	None
1989	SH	abd-A	FBgn0000014	Transcription factor/DNA binding	DNA-binding with transcription factor activity	Homeobox	High	TFscore=1
1990	SH	Abl	FBgn0000017	Cytoskeletal	NA
1991	SH	Abl	FBgn0000017	Kinases	Protein Kinase
1992	SH	Act5C	FBgn0000042	Cytoskeletal	NA
1993	SH	Act5C	FBgn0000042	Mitochondrial	NA
1994	SH	Act87E	FBgn0000046	Cytoskeletal	NA
1995	SH	Act87E	FBgn0000046	Mitochondrial	NA
1996	SH	ade5	FBgn0020513	Metabolic	enzyme
1997	SH	ade5	FBgn0020513	Mitochondrial	NA
1998	SH	Paics	FBgn0020513
1999	SH	Paics	FBgn0020513	Metabolic vs2
[truncated: 2,829 more rows]
