# Supplementary material for: A single-cell atlas of the developing Drosophila ovary identifies follicle stem cell progenitors
Source: Genes Dev. 2020 Feb 1;34(3-4):239–49. doi: 10.1101/gad.330464.119 (PMC7000915; doi:10.1101/gad.330464.119)
Supplement: Supplemental Material [file supp_gad.330464.119_Supplemental_Table_1_Markers.csv]

	gene	p_val	avg_logFC	pct.1	pct.2	p_val_adj	Cell type/cluster
1	bru1	0	2.21542450368277	0.994	0.053	0	GC
2	RpS10a	0	1.96755373381199	0.991	0.04	0	GC
3	vas	0	1.75280281803026	0.994	0.04	0	GC
4	CG14932	0	1.60538365638051	0.991	0.028	0	GC
5	gnu	0	1.48964638201666	0.991	0.036	0	GC
6	ovo	0	1.46455258799027	0.994	0.023	0	GC
7	cona	0	1.44850982982969	0.985	0.028	0	GC
8	Oxp	0	1.42917039185554	0.991	0.015	0	GC
9	CG32625	0	1.39630964138021	0.991	0.05	0	GC
10	CG14545	0	1.27548246763772	0.994	0.061	0	GC
11	zpg	0	1.17533477532267	0.988	0.019	0	GC
12	Drep2	0	1.17119246748161	0.991	0.035	0	GC
13	aub	0	1.14637483702948	0.994	0.042	0	GC
14	BigH1	0	1.14206433255582	0.985	0.017	0	GC
15	CG13540	0	1.11762014876115	0.979	0.007	0	GC
16	CG5194	0	1.088753001654	0.979	0.013	0	GC
17	CG13029	0	0.998752491111496	0.982	0.013	0	GC
18	CG32814	0	0.985386516144921	0.985	0.039	0	GC
19	CG9926	0	0.983974521281695	0.991	0.013	0	GC
20	corolla	0	0.91390828842976	0.967	0.022	0	GC
21	tej	0	0.893615386856221	0.97	0.011	0	GC
22	CG12721	0	0.873151998761323	0.961	0.017	0	GC
23	krimp	0	0.8525838224298	0.97	0.036	0	GC
24	stet	0	0.824744230471599	0.973	0.026	0	GC
25	qin	0	0.811224380604212	0.973	0.019	0	GC
26	CG12493	0	0.715493104586577	0.961	0.008	0	GC
27	HP6	0	0.707567823970036	0.937	0.007	0	GC
28	Cyt-c1L	0	0.67428516554853	0.946	0.01	0	GC
29	ord	0	0.672794453480873	0.943	0.013	0	GC
30	stil	0	0.656091610075434	0.955	0.006	0	GC
31	CycJ	0	0.634775056191438	0.937	0.008	0	GC
32	rhi	0	0.634337612328031	0.961	0.003	0	GC
33	CG9925	0	0.613389111540058	0.964	0.007	0	GC
34	blanks	0	0.581353733869074	0.913	0.005	0	GC
35	CG8066	0	0.552117695583693	0.907	0.013	0	GC
36	CG14931	0	0.545488867401541	0.931	0.009	0	GC
37	CG34323	0	0.524697310060987	0.904	0.004	0	GC
38	CR43961	0	0.496869588895946	0.922	0.003	0	GC
39	CG14346	0	0.496403082358051	0.877	0.006	0	GC
40	orb	0	0.474488533366018	0.913	0.019	0	GC
41	plu	0	0.470587453282947	0.877	0.01	0	GC
42	Pdfr	0	0.470364055235886	0.907	0.006	0	GC
43	CG12200	0	0.450497841305087	0.88	0.007	0	GC
44	CG11674	0	0.448422647950669	0.886	0.007	0	GC
45	CG1503	0	0.443893532311884	0.892	0.001	0	GC
46	sunn	0	0.438167365803826	0.898	0.014	0	GC
47	otu	0	0.425848123903042	0.922	0.01	0	GC
48	CG43062	0	0.413943838260524	0.886	0.006	0	GC
49	NANS	0	0.409900161664918	0.865	0.004	0	GC
50	Pxt	0	0.389996064390806	0.877	0.008	0	GC
51	CG31517	0	0.378713826738939	0.853	0.002	0	GC
52	CG12851	8.86432905498868e-305	0.346667781383952	0.841	0.003	1.54531848415618e-300	GC
53	CG10063	5.1302022095578e-304	0.75768081560153	0.883	0.015	8.94348151192212e-300	GC
54	CG15398	7.37322250051643e-303	0.454260930492962	0.853	0.007	1.28537387851503e-298	GC
55	CG12782	7.46314332725946e-303	0.35241130136489	0.835	0.003	1.30104977624114e-298	GC
56	CG14868	1.74057198587548e-301	0.36047609505871	0.862	0.01	3.03433914297672e-297	GC
57	CG14036	2.30833564509467e-300	1.08528467586149	0.985	0.071	4.02412153009353e-296	GC
58	CG34355	2.97374657445403e-300	0.364808000314867	0.847	0.006	5.18413240324571e-296	GC
59	CG3679	2.78992328752331e-298	0.467242365441928	0.922	0.03	4.86367326713938e-294	GC
60	CG10939	4.87005187401633e-296	0.846528295385815	0.982	0.068	8.48996143197267e-292	GC
61	Syx4	7.26838037195151e-295	0.379087233680207	0.847	0.009	1.26709675024231e-290	GC
62	fuss	6.95766419744974e-292	0.443950535657078	0.871	0.017	1.21292959954141e-287	GC
63	Sans	2.00324727313655e-291	0.727899164282605	0.967	0.062	3.49226097125894e-287	GC
64	CG2839	3.41355639179846e-290	0.320988144486256	0.799	0.001	5.95085285782225e-286	GC
65	CG32483	3.78209930876457e-290	0.338227310625466	0.808	0.003	6.59333372496927e-286	GC
66	bgcn	7.97956809777804e-290	0.441650858917691	0.883	0.023	1.39107810648565e-285	GC
67	CG13949	1.84736985136232e-289	0.308937654686382	0.802	0.002	3.22051986187993e-285	GC
68	CG32365	4.28410940804098e-289	0.424193480838464	0.844	0.013	7.46848793103784e-285	GC
69	CG14516	5.9554098514232e-289	0.326670337138828	0.832	0.008	1.03820659939861e-284	GC
70	qua	2.95878265113485e-288	0.368734667226162	0.826	0.008	5.15804579572338e-284	GC
71	CR43651	3.14279989635919e-286	1.30163322313037	0.976	0.078	5.47884305932297e-282	GC
72	karr	3.20770415094429e-286	0.411704634287504	0.808	0.006	5.59199064634118e-282	GC
73	CG32971	4.59538223896938e-286	0.491345285737939	0.823	0.009	8.01112985719532e-282	GC
74	CG4753	2.10714946654262e-285	0.294462555226346	0.805	0.005	3.67339366502374e-281	GC
75	CG15760	1.02584488281381e-284	0.362929073266027	0.82	0.008	1.78835538420931e-280	GC
76	AGO3	3.56148091903566e-284	1.75752126163347	0.994	0.106	6.20872968615486e-280	GC
77	CG43689	9.24651304915729e-284	0.312908726097143	0.784	0.001	1.61194461985959e-279	GC
78	CR43857	1.55215382421612e-283	1.0347679618441	0.979	0.088	2.70586976175597e-279	GC
79	gammaTub37C	5.21455221669568e-283	0.296435634325162	0.796	0.004	9.09052887936557e-279	GC
80	CG6628	1.08731453858784e-282	0.348051429772942	0.781	0.001	1.89551543512017e-278	GC
81	CG32816	2.10923415543263e-282	0.334230824847522	0.823	0.01	3.6770279031657e-278	GC
82	CG33494	2.03563775327783e-280	0.583670625152135	0.826	0.013	3.54872729528925e-276	GC
83	hdm	8.68658021577312e-280	0.322663403010262	0.778	0.002	1.51433152901573e-275	GC
84	CG6967	1.72006190232335e-277	0.321428899501526	0.781	0.003	2.99858391432029e-273	GC
85	Rpt3R	6.7115542929164e-275	0.599401891617436	0.946	0.063	1.17002525988412e-270	GC
86	c(3)G	5.31379785642004e-274	1.42914611522801	0.991	0.12	9.26354380309706e-270	GC
87	exu	5.31554361426229e-273	0.315879018969974	0.784	0.007	9.26658718274344e-269	GC
88	mGluR	3.70473973559326e-270	0.274721284966041	0.778	0.006	6.45847278105972e-266	GC
89	CG31053	6.0159324005489e-270	0.263534060886368	0.757	0.003	1.04875749538769e-265	GC
90	Rcd-1r	8.55405235708457e-270	0.322309639202817	0.769	0.005	1.49122794741055e-265	GC
91	CR43870	1.95942733457873e-269	0.530353163985277	0.913	0.047	3.4158696723711e-265	GC
92	CG1894	1.60649007592527e-267	0.314740952639028	0.742	0.001	2.80059414936052e-263	GC
93	KFase	2.98763260983561e-267	0.383600836902232	0.823	0.019	5.20833992872641e-263	GC
94	Rbp9	3.1044778817602e-267	0.472575801491524	0.928	0.052	5.41203629127255e-263	GC
95	CG10405	1.12276549049904e-265	0.255665945052421	0.763	0.006	1.95731707958698e-261	GC
96	CG14864	2.08571689924215e-262	0.302840701426728	0.784	0.013	3.63603027044884e-258	GC
97	CG15172	2.48122520057413e-261	0.308496149796663	0.745	0.004	4.32551989216087e-257	GC
98	CG6927	5.07016074335743e-259	0.252209600477288	0.736	0.003	8.83881122389501e-255	GC
99	CG5111	4.12343420235065e-257	0.250010616904432	0.736	0.004	7.18838284495788e-253	GC
100	Ant2	1.39726487080758e-253	1.60839631605056	0.985	0.155	2.43585184927885e-249	GC
101	CG10013	2.90497546760983e-253	0.257537417222547	0.718	0.003	5.06424373268421e-249	GC
102	bol	1.10393908006611e-252	0.522837107629672	0.943	0.076	1.92449699827925e-248	GC
103	CG2678	1.14566149191881e-251	0.379829457108417	0.892	0.05	1.99723167886206e-247	GC
104	mtrm	5.51802630256776e-249	0.294257026224682	0.748	0.012	9.61957525326638e-245	GC
105	qjt	8.89420742120017e-249	0.286324610020711	0.739	0.009	1.55052717973783e-244	GC
106	CG7997	7.59702942972036e-248	0.329151999967924	0.814	0.027	1.32439014048315e-243	GC
107	GstE1	1.92326473765204e-246	0.559032576915864	0.964	0.091	3.3528274171488e-242	GC
108	CR44294	4.10091018005511e-246	0.293751206429845	0.766	0.017	7.14911671689007e-242	GC
109	CG30380	1.820968140899e-245	0.367024489683546	0.73	0.009	3.17449376002923e-241	GC
110	CG14905	1.76432568460578e-244	0.26670758686172	0.712	0.006	3.07574896597326e-240	GC
111	wisp	6.10296657253136e-243	0.316249758829814	0.721	0.009	1.06393016258939e-238	GC
112	CG3630	3.04276774602645e-242	0.422317454554036	0.901	0.067	5.30445701164792e-238	GC
113	vilya	9.13645520537404e-237	0.387465481225885	0.859	0.054	1.59275823595286e-232	GC
114	Tl	1.01563031417165e-235	0.255232049622772	0.745	0.017	1.77054832669544e-231	GC
115	CG7054	9.28695750414156e-235	0.533242892722516	0.952	0.109	1.618995301697e-230	GC
116	CG15014	1.13785247830577e-234	0.606000851044487	0.961	0.13	1.98361822543045e-230	GC
117	CG15047	1.20047202340881e-234	1.06775055102891	0.988	0.18	2.09278287840857e-230	GC
118	CG32373	4.51919240479899e-234	0.258386225230496	0.739	0.016	7.87830811928608e-230	GC
119	RpL22-like	7.45738711941617e-233	0.258624453512331	0.688	0.007	1.30004629652782e-228	GC
120	Sodh-2	2.99537528131479e-230	1.00310424853981	0.976	0.181	5.22183772791608e-226	GC
121	aru	4.61767093263132e-229	0.308812710149394	0.787	0.032	8.04998573685617e-225	GC
122	CG30424	7.91090179848174e-224	0.263263655080967	0.73	0.021	1.37910751052932e-219	GC
123	CG5281	9.44742197234603e-223	0.329052653842073	0.832	0.05	1.64696907243908e-218	GC
124	qsm	5.06557257834484e-221	0.264345232006455	0.778	0.033	8.83081267582857e-217	GC
125	CG15484	9.48018050689603e-217	0.267178027542621	0.73	0.026	1.65267986776719e-212	GC
126	goe	1.27209561924115e-210	0.268295502550345	0.808	0.049	2.21764429302309e-206	GC
127	Mcr	1.05997443321731e-208	0.511066731978926	0.961	0.144	1.84785342942773e-204	GC
128	Acer	1.65260173059143e-208	0.250383576203718	0.742	0.035	2.88098059694004e-204	GC
129	CG15093	2.41703520749269e-208	0.327289243461696	0.754	0.039	4.21361747722201e-204	GC
130	Gbeta5	2.50543691125717e-208	0.340897018487665	0.859	0.071	4.36772816739463e-204	GC
131	CG42340	5.59904363556314e-206	0.32668690436926	0.895	0.086	9.76081276987722e-202	GC
132	RpS19b	1.45082438531622e-205	2.57459300668041	0.997	0.354	2.52922215092177e-201	GC
133	dnd	3.45126681969579e-205	0.351736292823002	0.694	0.025	6.01659344677567e-201	GC
134	CG4949	4.11307679554529e-202	0.613657264422982	0.982	0.206	7.1703267776741e-198	GC
135	Asph	1.86659318585221e-199	0.502837707150206	0.916	0.114	3.25403190089616e-195	GC
136	CG18190	3.3447340228356e-198	0.660872327121494	0.973	0.196	5.83087482200929e-194	GC
137	CG7504	6.17344178709179e-192	0.561876341612716	0.97	0.192	1.07621610674371e-187	GC
138	X11Lbeta	2.23053609776996e-189	0.257777995467166	0.766	0.052	3.88849357924237e-185	GC
139	pn	3.00267277769485e-185	0.303518339321271	0.826	0.085	5.23455945335542e-181	GC
140	Corp	4.90844411631198e-184	0.363867805068384	0.676	0.031	8.55689062796668e-180	GC
141	CG44303	1.04477829706192e-181	0.737797062994966	0.988	0.274	1.82136200526805e-177	GC
142	CG7328	1.10273121597869e-180	0.274794507565988	0.775	0.065	1.92239132881564e-176	GC
143	CG10898	2.31886735515254e-178	0.308264924508953	0.847	0.097	4.04248146023743e-174	GC
144	RpS5b	4.7451701303866e-178	1.82090941288967	1	0.72	8.27225508830296e-174	GC
145	CR44833	1.39247585027443e-177	0.250982663072653	0.763	0.063	2.42750314978341e-173	GC
146	lok	7.13721010727286e-176	1.00897785105432	0.997	0.501	1.24422983800088e-171	GC
147	Ssb-c31a	7.4264269980283e-176	1.23419152104054	1	0.9	1.29464901856627e-171	GC
148	Pdcd4	3.58431840371322e-175	1.77288709707292	1	0.984	6.24854227319325e-171	GC
149	TfIIA-S	4.5375420790073e-175	1.30547590168665	1	0.954	7.91029710633343e-171	GC
150	mahe	6.82886508635298e-175	1.18655378536706	1	0.808	1.19047605050391e-170	GC
151	tant	3.99814647630922e-174	0.537000045446173	0.97	0.241	6.96996875214986e-170	GC
152	CG18528	1.4456715214207e-172	0.3781647233699	0.883	0.132	2.5202391632927e-168	GC
153	CG1943	2.09745260565141e-171	1.0453348506574	1	0.992	3.6564891274321e-167	GC
154	enc	9.55841275225908e-171	0.800272178581709	0.997	0.467	1.66631809510133e-166	GC
155	PMP34	1.38394235427189e-170	0.42781516326224	0.922	0.174	2.41262670620219e-166	GC
156	CR43957	3.32028217949135e-170	0.434887910146572	0.925	0.158	5.78824792350727e-166	GC
157	Nxf3	4.91753860736291e-170	0.361626455375663	0.865	0.121	8.57274505421576e-166	GC
158	CG12818	7.08363341441486e-170	0.298362417884757	0.847	0.107	1.23488981313494e-165	GC
159	shep	9.68974746719558e-170	1.10556791038664	0.997	0.916	1.68921367595621e-165	GC
160	mei-P26	1.40794008113739e-169	1.08230543052669	1	0.846	2.4544619434468e-165	GC
161	pyd3	1.90287144127681e-169	0.254113247159448	0.754	0.064	3.31727578357787e-165	GC
162	GLaz	3.1444499975257e-169	0.38983136423243	0.91	0.151	5.48171968068655e-165	GC
163	eIF4G2	1.2894246238207e-168	0.994490240957057	0.991	0.613	2.24785394670662e-164	GC
164	GlcAT-P	5.86673462347924e-168	0.271424072807547	0.811	0.084	1.02274784691114e-163	GC
165	CG11076	7.51154246130865e-168	0.662052210860073	0.976	0.325	1.30948719727994e-163	GC
166	His3.3B	2.16303419588523e-167	1.03538560347407	0.997	0.887	3.77081751368672e-163	GC
167	shu	5.51315405407124e-167	0.977078867808736	0.994	0.588	9.6110814624624e-163	GC
168	Rcd-1	1.13908728663177e-166	0.967950306142192	0.997	0.859	1.98577086678517e-162	GC
169	pav	3.74060457909973e-165	0.731796348054572	0.994	0.4	6.52099596274456e-161	GC
170	CG8097	3.48412240935283e-164	0.427100259755857	0.919	0.166	6.07387059622479e-160	GC
171	sle	6.3759500544765e-164	0.982556727907143	0.991	0.57	1.11151937299689e-159	GC
172	Sse	8.45462926177659e-164	0.256000384895481	0.832	0.098	1.47389551920551e-159	GC
173	endos	1.82118696344143e-163	0.821904298728098	1	0.944	3.17487523336744e-159	GC
174	RpL36	1.30536102238395e-162	0.470263105656759	1	1	2.27563587032194e-158	GC
175	Mlf	2.91815079317911e-162	0.848975658560979	0.997	0.731	5.08721227774914e-158	GC
176	FKBP59	1.38941408187708e-161	0.893587917320091	0.994	0.955	2.42216556893631e-157	GC
177	CG9272	2.6984351616201e-161	0.480511135414991	0.97	0.253	4.70418201725232e-157	GC
178	CG4686	8.4332175442938e-161	0.707486503928873	0.988	0.513	1.47016281449674e-156	GC
179	His4r	2.05662389616608e-160	0.562329679842128	1	1	3.58531243818632e-156	GC
180	CG2982	2.12523053958997e-160	0.705221322524752	0.988	0.423	3.70491439966719e-156	GC
181	BthD	3.80265313190288e-160	1.03105355709555	0.988	0.494	6.62916520484629e-156	GC
182	HipHop	5.15857207618641e-160	0.897471818688962	0.994	0.561	8.99293870041577e-156	GC
183	Pa1	8.33704863210256e-160	0.88927807173116	0.994	0.595	1.45339768803444e-155	GC
184	snf	5.04374250173771e-159	0.808709373047226	0.997	0.833	8.79275630327936e-155	GC
185	trsn	3.3249916145477e-157	0.745685297650683	1	0.823	5.79645788164101e-153	GC
186	Smn	1.40968866129357e-156	0.864271254317143	0.994	0.744	2.45751024323307e-152	GC
187	l(3)mbt	1.92742793038024e-156	0.408413233064543	0.922	0.187	3.36008511103187e-152	GC
188	alph	4.88166204990598e-156	0.836893608040702	0.997	0.884	8.51020145160109e-152	GC
189	Ref1	8.94469485944523e-156	0.709285571125434	1	0.983	1.55932865484709e-151	GC
190	CG44774	1.71723090254106e-155	0.849215752897713	1	0.948	2.99364863239983e-151	GC
191	Lkb1	1.91186386267237e-155	0.346912961982573	0.904	0.162	3.33295227179674e-151	GC
192	CG15908	3.90074764136494e-155	0.443744594024911	0.943	0.222	6.8001733631915e-151	GC
193	14-3-3epsilon	3.09248120443683e-154	0.574077942402039	1	1	5.39112248369472e-150	GC
194	CG31898	7.71796675316557e-154	0.268406316704902	0.811	0.106	1.34547314407935e-149	GC
195	CG6693	1.44506222433379e-153	0.750514748624247	0.997	0.593	2.5191769756811e-149	GC
196	Roc1a	2.48063409743022e-153	0.568023208031755	1	0.997	4.3244894220501e-149	GC
197	mRpS14	3.03742767350209e-153	0.768252493007294	1	0.652	5.29514766321619e-149	GC
198	CG2662	6.64657922111926e-153	0.270537386927812	0.841	0.12	1.15869815561772e-148	GC
199	CG12170	1.29786516343769e-152	0.273838634443309	0.844	0.12	2.26256833942092e-148	GC
200	CG2694	1.66229294297382e-152	0.279426909165129	0.79	0.103	2.89787528748627e-148	GC
201	SkpA	7.90994979571515e-152	0.588189895815601	1	0.995	1.37894154788702e-147	GC
202	CG6540	1.01833561527781e-151	0.696523808214477	0.991	0.497	1.77526447811381e-147	GC
203	CG12428	1.5789617273353e-151	0.294787445566785	0.847	0.128	2.75260397926363e-147	GC
204	mRpL16	2.64562879508626e-151	0.725733178830019	0.991	0.662	4.61212467847388e-147	GC
205	UQCR-6.4	9.67512080362817e-151	0.855164037203476	1	0.927	1.6866638096965e-146	GC
206	Dlc90F	2.49152773943675e-150	0.742082083428538	1	0.93	4.34348030816009e-146	GC
207	CG14805	2.52881611054408e-150	0.641559638808428	0.982	0.455	4.4084851255115e-146	GC
208	CG14657	1.68902124588955e-149	0.569898342562745	0.973	0.363	2.94447073795926e-145	GC
209	CG31251	2.25430793787012e-149	0.337594105145832	0.913	0.178	3.92993502808898e-145	GC
210	CG43867	8.97481018277432e-149	0.314232382037523	0.874	0.135	1.56457865916305e-144	GC
211	wap	1.49392009013536e-148	0.75401789583988	1	0.808	2.60435089313297e-144	GC
212	HP4	1.51936622135517e-148	0.749863992781356	1	0.844	2.64871113368847e-144	GC
213	Pcl	4.98473798550944e-147	0.538849141123631	0.964	0.325	8.6898937301386e-143	GC
214	mh	1.55306891732115e-146	0.36030350378911	0.892	0.176	2.70746504356596e-142	GC
215	CR43650	2.27118630497675e-146	0.279702515259946	0.811	0.109	3.95935908546596e-142	GC
216	rad50	2.44624853018868e-146	0.586947443979892	0.955	0.325	4.26454506267792e-142	GC
217	CG4570	3.05579553769889e-146	0.663339339974734	0.964	0.313	5.32716836087048e-142	GC
218	MagR	3.74544516351486e-146	0.467993535096019	0.949	0.28	6.52943455355546e-142	GC
219	porin	6.04183892979308e-146	0.587346181097751	1	0.999	1.05327378063083e-141	GC
220	Chd3	5.22956881170622e-145	0.34274120809982	0.874	0.159	9.11670730944745e-141	GC
221	Cks85A	6.34393538746727e-145	0.681024334405827	0.994	0.647	1.10593825609717e-140	GC
222	Trx-2	1.71850325742928e-143	0.713467207005155	1	0.95	2.99586672867646e-139	GC
223	BicD	2.54006110935428e-143	0.686436320760491	0.994	0.633	4.42808853193731e-139	GC
224	Gasz	2.72453146093476e-143	0.387163589727773	0.91	0.205	4.74967569584756e-139	GC
225	Pp1-87B	3.32560653863994e-143	0.581861229964302	1	0.99	5.79752987881101e-139	GC
226	p	3.40582961984231e-143	0.321786204834705	0.877	0.166	5.9373827762711e-139	GC
227	CG10880	5.23464843613755e-143	0.496295815865207	0.976	0.342	9.12556261871859e-139	GC
228	mxt	1.47451361741595e-142	0.602827744237547	0.979	0.426	2.57051958924122e-138	GC
229	cN-IIIB	5.1473628845088e-142	0.405222644533054	0.934	0.237	8.97339771656419e-138	GC
230	Aldh	7.74405658580267e-142	0.702387606018987	0.979	0.332	1.35002138460298e-137	GC
231	SNRPG	1.18366158280119e-141	0.797209700704453	1	0.964	2.06347723729732e-137	GC
232	Droj2	2.32797064208063e-141	0.680545289864988	1	0.897	4.05835122033916e-137	GC
233	Oda	2.30774726266148e-140	0.84873156719985	1	1	4.02309580299776e-136	GC
234	Mat1	6.65411664262014e-140	0.521921687085245	0.973	0.368	1.16001215430797e-135	GC
235	Grip84	7.72372508943321e-140	0.355027524566752	0.904	0.196	1.34647699484089e-135	GC
236	bam	1.01023312345557e-139	0.302449058796125	0.514	0.024	1.7611394041201e-135	GC
237	CG33213	1.3163634831722e-139	0.273799813841247	0.856	0.146	2.29481646021409e-135	GC
238	CR44417	6.32487736650402e-139	0.336203442501524	0.874	0.169	1.10261587130265e-134	GC
239	COX6B	1.01287438243073e-138	0.507545915646665	1	1	1.76574391089149e-134	GC
240	Chrac-14	1.37236878015445e-138	0.836571677461665	0.994	0.64	2.39245049444325e-134	GC
241	NaPi-III	2.71122722810668e-138	0.314508245797122	0.832	0.136	4.72648242675837e-134	GC
242	Cbp20	2.5792650837129e-137	0.655121498205734	0.994	0.736	4.4964328204367e-133	GC
243	zetaCOP	3.72206740474683e-137	0.615739371344102	0.997	0.829	6.48868010669515e-133	GC
244	CG15771	4.2396541814234e-137	0.565230497965518	0.952	0.357	7.39098913447542e-133	GC
245	EloC	4.56143775701718e-137	0.611504559785669	1	0.951	7.95195444180805e-133	GC
246	Phf7	5.98329640078206e-137	0.466709915023943	0.934	0.247	1.04306806154834e-132	GC
247	fal	8.1408723394941e-137	0.475543619593886	0.964	0.304	1.41919827494401e-132	GC
248	Sec61gamma	1.71140440042277e-136	0.631849414166018	1	0.975	2.98349129125702e-132	GC
249	GC1	2.61294733909453e-136	0.356938338602551	0.904	0.2	4.55515109624349e-132	GC
250	FK506-bp2	3.51034181833615e-136	0.433043122065747	1	1	6.1195788919054e-132	GC
251	scu	1.17826148085319e-135	0.588201646376084	0.997	0.95	2.05406323957136e-131	GC
252	CG30389	2.91486904818598e-135	0.472060217447049	0.946	0.289	5.08149121170262e-131	GC
253	Cdc6	5.81382521947287e-135	0.490086901813639	0.952	0.271	1.01352415051071e-130	GC
254	RpS28b	8.11710090010639e-135	0.322031561723707	1	1	1.41505419991555e-130	GC
255	IscU	8.64287212558631e-135	0.624720612570987	1	0.871	1.50671189765346e-130	GC
256	cav	1.63948335772184e-134	0.554749614453134	0.97	0.419	2.85811133751648e-130	GC
257	Mes4	6.23856692275549e-134	0.500501121863474	0.982	0.36	1.08756937164396e-129	GC
258	CG6878	6.25421994043548e-133	0.623187552533901	0.994	0.738	1.09029816221612e-128	GC
259	DCP1	8.58574888390615e-133	0.566374747575582	0.982	0.535	1.49675360293136e-128	GC
260	Fis1	9.53550409585464e-133	0.59162816963067	1	0.98	1.66232442903034e-128	GC
261	Rcd5	1.04725241899925e-132	0.540682400144329	0.964	0.396	1.8256751420414e-128	GC
262	CG7372	1.34788666939303e-132	0.666107345435287	0.985	0.632	2.34977083075286e-128	GC
263	Acyp2	2.4892735226904e-132	0.589695738766195	0.985	0.552	4.33955053210617e-128	GC
264	PpV	3.23641402146389e-132	0.483778488263089	0.973	0.397	5.64204056361801e-128	GC
265	Nse4	3.63532960209298e-132	0.284933962661669	0.85	0.157	6.3374700953287e-128	GC
266	Hat1	5.73579594484454e-132	0.704387043860457	0.991	0.694	9.99921307064748e-128	GC
267	CG15536	6.48819311618645e-132	0.401449242734164	0.955	0.276	1.13108670594478e-127	GC
268	CG5447	1.03840262757161e-131	0.540184220329247	0.979	0.508	1.81024730064559e-127	GC
269	CG14232	1.35546171011442e-131	0.364406923540724	0.949	0.244	2.36297639924248e-127	GC
270	CG14441	1.46485883408802e-131	0.326153734024682	0.898	0.175	2.55368840546564e-127	GC
271	REG	1.56793529843847e-130	0.636675124242897	1	0.951	2.73338160576778e-126	GC
272	CG11699	4.38148968414516e-130	0.567043130115373	1	0.922	7.63825096637026e-126	GC
273	CG7878	5.13832160253784e-130	0.63680610162711	0.991	0.786	8.95763604970422e-126	GC
274	Nse1	5.98233568308699e-130	0.387301270154928	0.955	0.26	1.04290057963255e-125	GC
275	dod	6.89403604950882e-130	0.650042527468793	1	0.94	1.20183730451087e-125	GC
276	egg	1.07877012891966e-129	0.424754804844186	0.958	0.306	1.88061996574565e-125	GC
277	CG34008	1.28878235574133e-129	0.40654309425127	0.925	0.256	2.24673428076386e-125	GC
278	CkIIalpha-i3	1.29649483760666e-129	0.401560609083095	0.925	0.251	2.2601794503997e-125	GC
279	fzy	2.08998002754969e-129	0.633679595389903	0.985	0.546	3.64346218202738e-125	GC
280	CG9065	4.19173146415144e-129	0.574562881766439	0.991	0.6	7.30744546145521e-125	GC
281	CG34159	1.10538286301771e-128	0.592686111678283	0.994	0.78	1.92701394509877e-124	GC
282	aurA	3.01006980840643e-128	0.389199705129193	0.949	0.25	5.24745469699493e-124	GC
283	Vha13	4.81414671176708e-128	0.597744007336953	1	0.959	8.39250196262355e-124	GC
284	Sod1	4.85872931955631e-128	0.522209714085909	1	0.991	8.47022282278251e-124	GC
285	Dip-C	7.1635707151965e-128	0.489521683906934	0.967	0.416	1.24882528278021e-123	GC
286	Cam	1.01296559350312e-127	0.563660452005128	1	0.999	1.765902919154e-123	GC
287	CG4789	3.21642298483183e-127	0.581980830949564	1	0.768	5.60719018945732e-123	GC
288	rogdi	7.250840803818e-127	0.347466659923698	0.937	0.242	1.26403907732959e-122	GC
289	glu	1.03287365628905e-126	0.709734071731292	0.982	0.552	1.8006086450087e-122	GC
290	Bgb	1.80726210298329e-126	0.487497368012125	0.982	0.4	3.15060002413076e-122	GC
291	CG17337	9.41222110324306e-126	0.593622996028145	0.985	0.62	1.64083250492836e-121	GC
292	mts	9.89236982989886e-126	0.441434504843957	1	0.999	1.72453683244627e-121	GC
293	CG14561	9.929932387607e-126	0.511677385511021	0.982	0.435	1.73108511313153e-121	GC
294	CG9945	3.36813917120423e-125	0.289093303392153	0.856	0.17	5.87167701716034e-121	GC
295	HIP	3.69390424004958e-125	0.632092416933908	0.994	0.707	6.43958326167843e-121	GC
296	CG9205	6.34411940146507e-125	0.616068640854751	0.997	0.812	1.1059703352574e-120	GC
297	mael	1.92093161878461e-124	0.430887513872514	0.949	0.304	3.34876009102722e-120	GC
298	SmE	2.53984783804975e-124	0.557309724446369	1	0.98	4.42771673607212e-120	GC
299	COQ7	4.54294992644848e-124	0.570189231095779	0.991	0.595	7.91972460677764e-120	GC
300	Claspin	8.97977518404762e-124	0.703897146761144	0.979	0.4	1.56544420783502e-119	GC
301	CG2147	1.75734309005884e-123	0.567282061303835	0.994	0.703	3.06357620889958e-119	GC
302	CG1738	2.96477856562917e-123	0.272756829070406	0.868	0.172	5.16849847346133e-119	GC
303	HIP-R	6.63640908498514e-123	0.609019078806489	1	0.89	1.15692519578546e-118	GC
304	sina	1.03217591941555e-122	0.569072276985875	1	0.809	1.79939228031713e-118	GC
305	mtSSB	1.74237389030003e-122	0.621081274705193	1	0.819	3.03748040296004e-118	GC
306	CG18213	2.98652139289949e-122	0.367930752809832	0.907	0.235	5.20640274424169e-118	GC
307	rig	3.48737097354998e-122	0.40955647199774	0.913	0.263	6.07953381818967e-118	GC
308	hoip	6.3289999155185e-122	0.736837432518135	1	0.938	1.10333455527234e-117	GC
309	CG4968	7.77656074620166e-122	0.555863715669291	0.991	0.795	1.35568783488533e-117	GC
310	CG33107	7.90254726006779e-122	0.310193433468223	0.889	0.211	1.37765106384762e-117	GC
311	SMC3	3.0470949520834e-121	0.39206803864867	0.943	0.283	5.312000629967e-117	GC
312	CG11505	4.38257298847243e-121	0.572445452564393	0.994	0.71	7.64013949080398e-117	GC
313	Men-b	6.94260773859661e-121	0.30446896495776	0.874	0.19	1.21030480706955e-116	GC
314	spag	7.26257304288361e-121	0.330141937769229	0.913	0.235	1.2660843585659e-116	GC
315	ND-B16.6	1.04629362582685e-120	0.51896063700359	0.997	0.948	1.82400367790395e-116	GC
316	l(1)G0334	2.32715389866964e-120	0.526694138961833	0.982	0.54	4.05692739155078e-116	GC
317	ND-24	5.68487571742137e-120	0.522560225998257	0.991	0.916	9.91044383818067e-116	GC
318	CR32027	1.44002214435935e-119	0.305867059333979	0.91	0.219	2.51039060426165e-115	GC
319	sxc	1.87558114792388e-119	0.604057953881274	0.997	0.717	3.26970061517569e-115	GC
320	RfC4	2.56159163877037e-119	0.684161644562284	1	0.788	4.46562270386838e-115	GC
321	barc	3.21860405825254e-119	0.485859118905168	0.976	0.456	5.61099245475165e-115	GC
322	RpII18	3.88981715539103e-119	0.560763911444743	1	0.947	6.78111824699318e-115	GC
323	ppl	4.36560400713825e-119	0.518308044468154	0.979	0.558	7.61055746564411e-115	GC
324	chinmo	4.86057212409059e-119	0.779366410181702	0.997	0.643	8.47343538392713e-115	GC
325	SRPK	6.32937802063786e-119	0.570348546286248	0.994	0.767	1.1034004703378e-114	GC
326	CR43264	2.13461814579251e-118	0.698075517760798	0.562	0.058	3.72127981356009e-114	GC
327	Not1	3.82342941004737e-118	0.535659252787783	1	0.939	6.66538449053558e-114	GC
328	Iswi	8.11984811759439e-118	0.551820731523302	0.991	0.623	1.41553312234023e-113	GC
329	Opa1	1.61398144961676e-117	0.55364382462511	0.991	0.683	2.81365386111689e-113	GC
330	CG31673	3.99961563682689e-117	0.563371894308422	0.988	0.571	6.97252993968032e-113	GC
331	CG4502	4.05435770917631e-117	0.570096513195127	1	0.811	7.06796179440707e-113	GC
332	CG34261	1.66315688021693e-116	0.43617562635759	0.97	0.398	2.89938138928218e-112	GC
333	dj-1beta	2.67635866329438e-116	0.537568906809739	1	0.977	4.6656960577211e-112	GC
334	rdgB	3.06359615736691e-116	0.258868847403302	0.823	0.152	5.34076718113774e-112	GC
335	RpS14b	3.49035512458861e-116	0.347556224031313	1	1	6.08473608869532e-112	GC
336	CG33108	3.64568231254808e-116	0.269372356405636	0.871	0.194	6.35551797546506e-112	GC
337	A16	8.05068328863928e-116	0.495051490647963	0.982	0.564	1.40347561770849e-111	GC
338	Gs1l	9.58733193256356e-116	0.383192733030882	0.937	0.302	1.67135957580381e-111	GC
339	CG30094	1.21107031902153e-115	0.292870447194327	0.877	0.206	2.11125888715024e-111	GC
340	Pka-C1	2.73091104205713e-115	0.561437775403425	0.991	0.703	4.7607972196182e-111	GC
341	TfIIFalpha	4.11997986362728e-115	0.559925209740842	0.997	0.717	7.18236089626144e-111	GC
342	CG34150	5.55566053693148e-115	0.457140872146253	0.961	0.405	9.68518301403265e-111	GC
343	TfIIEalpha	2.58391767465877e-114	0.44153125652946	0.94	0.378	4.50454368223264e-110	GC
344	Mtap	2.76936060860641e-114	0.497172059598748	0.979	0.56	4.82782634898355e-110	GC
345	CG12948	1.49351572581981e-113	0.540234394814794	0.985	0.675	2.60364596482168e-109	GC
346	CG14721	1.84432655254896e-113	0.272332734395231	0.859	0.192	3.21521447905861e-109	GC
347	ebd2	1.87283189459204e-113	0.332610226716648	0.922	0.252	3.2649078418423e-109	GC
348	CG8490	3.95830908830865e-113	0.44101201957688	0.961	0.412	6.90052023364847e-109	GC
349	CG8142	4.85862645293509e-113	0.576062108757993	0.982	0.589	8.47004349540173e-109	GC
350	CG10462	5.4409014319108e-113	0.34907536582425	0.907	0.242	9.48512346625011e-109	GC
351	mRpL36	5.83588887565302e-113	0.532400993850515	0.994	0.675	1.01737050769259e-108	GC
352	CG5339	1.16959698373739e-112	0.405898892468511	0.97	0.391	2.0389584217494e-108	GC
353	CSN6	1.37068436631244e-112	0.507256853333343	0.985	0.655	2.38951405579248e-108	GC
354	udd	1.95928253760098e-112	0.494412652039862	0.979	0.509	3.41561724779979e-108	GC
355	RpA-70	4.609776660356e-112	0.635077212812431	0.991	0.618	8.03622365199862e-108	GC
356	Dek	5.86013119472636e-112	0.578839644332592	0.997	0.864	1.02159667117665e-107	GC
357	CR31044	6.49231075898826e-112	0.727731153290613	0.997	0.892	1.13180453461442e-107	GC
358	RecQ4	6.6555922413123e-112	0.398571660019226	0.916	0.28	1.16026939542797e-107	GC
359	Cenp-C	1.21183360964297e-111	0.266910626626072	0.868	0.189	2.11258953169058e-107	GC
360	NHP2	1.64483630834025e-111	0.647130614931337	0.991	0.907	2.86744313632957e-107	GC
361	spn-E	2.28357587840824e-111	0.456326734183114	0.985	0.397	3.98095782882908e-107	GC
362	CG14341	3.84376924613316e-111	0.38490635433219	0.958	0.352	6.70084292678393e-107	GC
363	del	6.33584500676159e-111	0.310898760657812	0.871	0.206	1.10452786002875e-106	GC
364	dUTPase	1.32398875472803e-110	0.710260084598661	1	0.985	2.30810959611737e-106	GC
365	Cdk7	1.62514194475354e-110	0.42227972548037	0.973	0.412	2.83310995228884e-106	GC
366	CG14812	1.8894990932556e-110	0.49964604902161	0.997	0.765	3.29396376927249e-106	GC
367	nonA-l	3.58906310595906e-110	0.26103460964395	0.859	0.201	6.25681371261842e-106	GC
368	CG11755	6.64231695622237e-110	0.269592560671343	0.85	0.194	1.15795511497825e-105	GC
369	Fgop2	1.0254421401495e-109	0.35371046122127	0.934	0.313	1.78765328292262e-105	GC
370	CG2974	1.05251465834809e-109	0.301827755978895	0.892	0.249	1.83484880389823e-105	GC
371	Reps	1.17374575099156e-109	0.340295096131758	0.931	0.297	2.04619096770358e-105	GC
372	hrg	1.32484861777992e-109	0.534900683563183	0.988	0.681	2.30960859537574e-105	GC
373	CG17598	1.49799657948346e-109	0.292240183362004	0.889	0.224	2.61145743701352e-105	GC
374	Mink	1.91525241709018e-109	0.484400804040031	0.976	0.43	3.33885953871331e-105	GC
375	msd1	2.89130433266659e-109	0.66212732664203	0.994	0.554	5.04041084313766e-105	GC
376	CG4768	3.70809273270462e-109	0.475696298509645	0.979	0.487	6.46431806092396e-105	GC
377	CG18262	4.57168554362947e-109	0.260569827364348	0.844	0.191	7.96981940820926e-105	GC
378	kdn	1.1695137741426e-108	0.484027734924761	0.967	0.448	2.0388133624628e-104	GC
379	TER94	1.47685950321422e-108	0.473661346653451	1	0.979	2.57460917195335e-104	GC
380	SMC1	1.50579806505206e-108	0.4643236888885	0.964	0.453	2.62505776680526e-104	GC
381	CG6180	1.54034743125662e-108	0.491277835093353	0.997	0.953	2.68528767690967e-104	GC
382	UQCR-Q	5.53503741003745e-108	0.470713703863283	1	0.995	9.64923071691828e-104	GC
383	DNApol-alpha60	8.9422180893831e-108	0.317404034229765	0.835	0.201	1.55889687952216e-103	GC
384	CG7488	1.33682268709425e-107	0.265502345635794	0.892	0.217	2.3304829904114e-103	GC
385	CG5039	1.40611675857499e-107	0.37540566942065	0.967	0.366	2.45128334522379e-103	GC
386	mbf1	2.72533629940127e-107	0.487153893810407	1	0.893	4.75107877074623e-103	GC
387	eIF4E1	2.75582072465458e-107	0.470029947226158	1	0.978	4.80422226929033e-103	GC
388	CG32243	4.11756583743151e-107	0.47966502891516	0.979	0.493	7.17815252439435e-103	GC
389	c12.1	5.47203574660235e-107	0.472993931287319	0.988	0.634	9.53939991705188e-103	GC
390	lolal	7.84447638684894e-107	0.487681730838627	1	0.986	1.36752756851938e-102	GC
391	SMC2	9.05523494125604e-107	0.510025303277999	0.991	0.509	1.57859910730916e-102	GC
392	mxc	9.14105732226264e-107	0.297908125630228	0.892	0.223	1.59356052299005e-102	GC
393	ND-B18	1.26332740514842e-106	0.493278424377352	1	0.89	2.20235866539524e-102	GC
394	l(1)10Bb	1.31838145964576e-106	0.501134707585785	0.994	0.694	2.29833439860046e-102	GC
395	CG9581	1.57454113054261e-106	0.343567091915111	0.919	0.313	2.74489755287493e-102	GC
396	CG33228	2.61748592518693e-106	0.265911606005027	0.886	0.221	4.56306321337837e-102	GC
397	CG4594	7.42774007215401e-106	0.301049307241778	0.901	0.253	1.29487792677861e-101	GC
398	Nxt1	8.90232494860174e-106	0.56394106315793	0.997	0.904	1.55194230828974e-101	GC
399	CG32163	1.14284011812145e-105	0.400882833425474	0.967	0.393	1.99231317792113e-101	GC
400	Usp10	1.21333909491223e-105	0.541455736326227	0.988	0.642	2.1152140441605e-101	GC
401	CG17680	1.22652374532548e-105	0.400753519323511	0.982	0.37	2.13819884522591e-101	GC
402	DNA-ligI	1.27710537884034e-105	0.429009678516779	0.955	0.374	2.22637780693236e-101	GC
403	CG5045	1.89819351196205e-105	0.457842158143962	1	0.818	3.30912074940344e-101	GC
404	Slip1	2.21046917609622e-105	0.414970831231077	0.976	0.437	3.85351091468854e-101	GC
405	dre4	4.36981194658032e-105	0.519362578711244	0.991	0.654	7.61789316647347e-101	GC
406	D1	7.49030672379528e-105	0.448297133371196	1	0.997	1.30578517115923e-100	GC
407	Cdk8	1.19060777536212e-104	0.307935879755032	0.886	0.259	2.07558653478879e-100	GC
408	ND-B14.7	1.53416839193087e-104	0.482289314692672	0.997	0.876	2.67451575765308e-100	GC
409	rnh1	1.64890264481768e-104	0.382857256262416	0.97	0.398	2.87453198071067e-100	GC
410	stau	2.30914610586497e-104	0.41865957001982	0.946	0.393	4.02553440635439e-100	GC
411	CG3262	2.42553422891061e-104	0.528223225479356	0.997	0.82	4.22843382125986e-100	GC
412	ND-13B	3.28850885573223e-104	0.480934511111167	1	0.909	5.732857488198e-100	GC
413	Ercc1	4.11407969040573e-104	0.308841788036296	0.919	0.281	7.17207512428431e-100	GC
414	CG8778	4.64708494870407e-104	0.477162114946485	0.991	0.575	8.10126319107581e-100	GC
415	CG3184	5.85991619968162e-104	0.300177571366056	0.907	0.259	1.0215591910905e-99	GC
416	vig2	6.0522201561793e-104	0.406163678944753	1	0.999	1.05508353982674e-99	GC
417	MED28	7.4698973712089e-104	0.396234240341327	0.97	0.421	1.30222720872285e-99	GC
418	CG32448	7.74309736099856e-104	0.44217608196728	0.97	0.445	1.34985416294288e-99	GC
419	RapGAP1	8.72147178500455e-104	0.567757610688037	0.994	0.481	1.52041417627984e-99	GC
420	Ulp1	8.73512579953576e-104	0.377039835797215	0.949	0.355	1.52279448063307e-99	GC
421	Sxl	1.09594472112507e-103	0.540500810261256	0.997	0.903	1.91056043233734e-99	GC
422	SmF	1.43160719778685e-103	0.515524635494648	1	0.966	2.49572082790181e-99	GC
423	agt	1.6018986850798e-103	0.38780340110364	0.964	0.364	2.79258997769962e-99	GC
424	CG18259	1.82658497867094e-103	0.255872629761732	0.838	0.192	3.18428559331704e-99	GC
425	DNApol-alpha180	2.19887400992558e-103	0.316043916349982	0.883	0.235	3.83329706150326e-99	GC
426	FK506-bp1	2.27417606270269e-103	0.558721692631715	1	0.981	3.9645711301096e-99	GC
427	CG4882	2.99730529475537e-103	0.414233017477539	0.967	0.455	5.22520232034704e-99	GC
428	FASN3	4.53926086649135e-103	0.295133540116477	0.631	0.097	7.91329346855436e-99	GC
429	dgt4	2.04175432544498e-102	0.404499158509614	0.955	0.375	3.55939031554824e-98	GC
430	mRpL48	2.36179994935273e-102	0.442278268602595	0.991	0.636	4.11732585170662e-98	GC
431	CG30001	2.4486623207806e-102	0.262788275426081	0.877	0.232	4.26875302381682e-98	GC
432	SMC5	2.45075713049712e-102	0.449938110076179	0.988	0.497	4.27240490559564e-98	GC
433	RPA2	4.36192675800426e-102	0.66801385218122	1	0.8	7.60414691722883e-98	GC
434	CG1598	5.50454476394996e-102	0.456439693768784	0.982	0.625	9.59607288699397e-98	GC
435	CG16986	5.81087648898247e-102	0.26885733051388	0.859	0.22	1.01301009832431e-97	GC
436	Nipped-B	6.58198212312205e-102	0.468320048195048	1	0.97	1.14743694352387e-97	GC
437	CG12096	6.66422553016961e-102	0.366251758984623	0.928	0.347	1.16177443667447e-97	GC
438	CG3176	1.21230318632386e-101	0.422666176972568	0.973	0.409	2.11340814471839e-97	GC
439	not	1.38939857105812e-101	0.403868106759215	0.946	0.383	2.42213852892562e-97	GC
440	Psf3	1.96708605658656e-101	0.391552517926769	0.958	0.376	3.42922112244734e-97	GC
441	Rnp4F	2.95246151745107e-101	0.443162183968306	0.967	0.481	5.14702616337245e-97	GC
442	NC2beta	3.65643217931863e-101	0.435977226612557	0.973	0.558	6.37425821820617e-97	GC
443	Psf1	3.83599275175176e-101	0.45178180025138	0.958	0.386	6.68728616412884e-97	GC
444	CG33695	4.60116258580554e-101	0.365215645585703	0.952	0.379	8.0212067358348e-97	GC
445	Rpn10	6.46897724168179e-101	0.453506907422343	0.994	0.911	1.12773680254239e-96	GC
446	asf1	7.67880995931781e-101	0.669351040363445	0.997	0.748	1.33864694020787e-96	GC
447	CG15601	9.03984660598038e-101	0.312404921984522	0.895	0.276	1.57591645882056e-96	GC
448	CG12608	9.15333824531468e-101	0.475202130503587	0.985	0.569	1.59570145630571e-96	GC
449	Pka-R2	1.12706499139071e-100	0.275919256675306	0.868	0.226	1.96481239949142e-96	GC
450	Msh6	1.55635884881626e-100	0.298736856265219	0.886	0.242	2.71320038114139e-96	GC
451	CG15891	1.92236256966958e-100	0.445378336334682	0.976	0.561	3.35125466770498e-96	GC
452	Tom7	6.91922730686849e-100	0.546315413096678	0.997	0.964	1.20622889640638e-95	GC
453	COX4	7.18473939708249e-100	0.402199005275276	1	0.992	1.25251561909339e-95	GC
454	Fen1	1.02322940008733e-99	0.443499471567731	0.955	0.438	1.78379581317224e-95	GC
455	Pi3K68D	1.06724761968969e-99	0.389245321642696	0.955	0.341	1.86053277540503e-95	GC
456	Cchl	1.33664075080803e-99	0.467906061351623	0.994	0.787	2.33016582088363e-95	GC
457	CG12264	1.93567538294726e-99	0.41497093548706	0.967	0.487	3.37446289509195e-95	GC
458	bcn92	1.97870719891892e-99	0.441150207642385	0.991	0.705	3.44948025987535e-95	GC
459	HP5	2.81906169947363e-99	0.459755086097515	0.997	0.651	4.91447026069238e-95	GC
460	CG11134	3.07018713283319e-99	0.491660254394306	0.973	0.734	5.3522572286681e-95	GC
461	MBD-like	3.60421199611462e-99	0.425900876152563	0.976	0.548	6.28322277282662e-95	GC
462	mRpS18A	5.67859938846396e-99	0.514128452413997	0.985	0.654	9.89950231390922e-95	GC
463	CSN5	6.5459240362645e-99	0.441607396581383	0.997	0.824	1.14115093724199e-94	GC
464	robl	7.4889266525688e-99	0.447879635225839	0.997	0.943	1.30554458334232e-94	GC
465	CIA30	1.19244446906801e-98	0.313672071786279	0.892	0.272	2.07878844292627e-94	GC
466	CG8617	2.05592945575113e-98	0.308354443041398	0.934	0.304	3.58410182021094e-94	GC
467	ABCB7	2.12069694585695e-98	0.258239388684387	0.862	0.226	3.69701098571242e-94	GC
468	CG15443	4.28983950566156e-98	0.291551290033291	0.91	0.272	7.47847721021979e-94	GC
469	ND-30	4.31733031060825e-98	0.448297954746817	0.994	0.909	7.52640193048336e-94	GC
470	ND-42	6.6472916877206e-98	0.455525367765085	0.994	0.831	1.15882235992033e-93	GC
471	asrij	8.58694914620692e-98	0.456550790220268	0.991	0.706	1.49696284465825e-93	GC
472	CG13192	1.05668538535309e-97	0.262690875478125	0.892	0.239	1.84211963228604e-93	GC
473	Prosbeta5	1.18677168858626e-97	0.393116120279951	0.997	0.987	2.06889908471242e-93	GC
474	CG6937	1.22972175720111e-97	0.488349787308602	0.97	0.666	2.1437739393287e-93	GC
475	Vps37B	1.68143710790976e-97	0.431687554364082	0.97	0.536	2.93124931021909e-93	GC
476	CG32165	2.2331632715456e-97	0.307319484257197	0.883	0.26	3.89307353128545e-93	GC
477	eEF1gamma	2.27733463029868e-97	0.351162233863103	1	1	3.9700774609997e-93	GC
478	Cyp1	4.13664399041503e-97	0.504398061007387	1	1	7.21141146849053e-93	GC
479	CG4004	4.86025066091594e-97	0.483495789826406	0.994	0.59	8.47287497717475e-93	GC
480	Rab27	6.69887412907872e-97	0.25952109685856	0.847	0.212	1.16781472692229e-92	GC
481	Neos	7.20437722845895e-97	0.392245015830521	0.979	0.513	1.25593908223725e-92	GC
482	l(2)35Be	7.92287931757822e-97	0.362275605089062	0.955	0.386	1.38119555143341e-92	GC
483	icln	2.27248632176037e-96	0.473109317226844	0.994	0.825	3.96162540472485e-92	GC
484	CG12118	3.46493674735021e-96	0.265467858276131	0.859	0.237	6.04042423165562e-92	GC
485	Rae1	3.72745902739667e-96	0.440644606431636	0.994	0.674	6.49807932246062e-92	GC
486	CG33181	3.89154838759654e-96	0.375500864403007	0.946	0.336	6.78413630409704e-92	GC
487	Rpn9	4.35274414188427e-96	0.424917585220105	0.997	0.957	7.58813886254685e-92	GC
488	ND-13A	6.75412596304011e-96	0.445467381952135	0.997	0.89	1.17744677913678e-91	GC
489	RfC3	9.39233007694267e-96	0.448144229066339	0.976	0.499	1.63736490231342e-91	GC
490	CG2685	1.11153622019485e-95	0.312019303174539	0.922	0.311	1.93774109266568e-91	GC
491	Nurf-38	1.62202182561193e-95	0.405312499169616	0.997	0.984	2.82767064858928e-91	GC
492	Arfrp1	1.81005058647539e-95	0.293090492253577	0.925	0.299	3.15546118740254e-91	GC
493	nudE	1.88385047786166e-95	0.40911794986194	0.967	0.444	3.28411653805624e-91	GC
494	sicily	2.56059761434629e-95	0.363584391482843	0.958	0.407	4.46388982108989e-91	GC
495	MED20	3.87714130136318e-95	0.366173177038088	0.943	0.415	6.75902043066643e-91	GC
496	CG12909	4.31838139327171e-95	0.362889760810212	0.964	0.384	7.52823428289057e-91	GC
497	Tfb1	4.49062951840222e-95	0.425035994054006	0.979	0.606	7.82851443943059e-91	GC
498	Trf2	6.5152115348271e-95	0.49598461564867	1	0.962	1.13579682686641e-90	GC
499	CG7946	1.1364538241523e-94	0.45046837510568	0.994	0.792	1.9811799516447e-90	GC
500	Dpy-30L1	1.14769411333655e-94	0.426692008308883	0.991	0.657	2.0007751477796e-90	GC
501	Cyt-c-p	1.4672878287673e-94	0.548123840998851	1	0.958	2.55792287189003e-90	GC
502	CG7154	1.87128154908373e-94	0.482507470436494	0.979	0.695	3.26220512451767e-90	GC
503	CG13373	5.28373221950585e-94	0.297887947132493	0.883	0.258	9.21113037826455e-90	GC
504	CtBP	6.18119004361695e-94	0.374222011628563	1	0.997	1.07756686030374e-89	GC
505	Gtp-bp	6.58452641289014e-94	0.459695297174682	0.985	0.659	1.14788048955914e-89	GC
506	p47	7.59994284105477e-94	0.420227224577692	0.997	0.8	1.32489803548108e-89	GC
507	CG14806	1.51209777022739e-93	0.404069669358885	0.973	0.503	2.6360400428374e-89	GC
508	mRpL52	2.63503558154221e-93	0.42892958496286	0.97	0.524	4.59365752930254e-89	GC
509	tzn	3.1140513295332e-93	0.432730011506723	0.997	0.721	5.42872568277523e-89	GC
510	CG14647	3.53762611005523e-93	0.385269766316632	0.964	0.456	6.16714359765928e-89	GC
511	RagC-D	4.93906038149489e-93	0.373829818968392	0.949	0.452	8.61026396306004e-89	GC
512	Mi-2	8.47391770292355e-93	0.449984255827856	0.991	0.794	1.47725807315066e-88	GC
513	CG3511	1.1444914380313e-92	0.255790789019405	0.847	0.23	1.99519192391997e-88	GC
514	CG11722	1.26070428640739e-92	0.250546031399636	0.874	0.245	2.197785782494e-88	GC
515	MED10	1.29664618884023e-92	0.441791617786183	0.979	0.685	2.26044330100518e-88	GC
516	Bdbt	1.64788799401559e-92	0.35741598529651	0.955	0.407	2.87276313996738e-88	GC
517	CG12877	1.8095258530621e-92	0.285037246313655	0.889	0.273	3.15454641964317e-88	GC
518	CG6404	1.99103422285048e-92	0.284596586224231	0.889	0.273	3.47096996069523e-88	GC
519	CG10340	3.50944715367241e-92	0.423447271786385	0.988	0.708	6.11801922299712e-88	GC
520	Cdk1	3.54610636559443e-92	0.485316583143349	0.994	0.826	6.18192722714078e-88	GC
521	Tango4	4.24621384885959e-92	0.403520371770313	0.967	0.549	7.40242460271692e-88	GC
522	Bin1	5.40189760554678e-92	0.424749181445508	0.994	0.796	9.4171280957497e-88	GC
523	CG34117	1.44581404634778e-91	0.473748466559087	0.988	0.593	2.52048762699808e-87	GC
524	fu12	1.65507942963012e-91	0.287983815322743	0.889	0.26	2.88529996967418e-87	GC
525	Taf13	4.03077547517803e-91	0.408140039036308	0.982	0.777	7.02685088587786e-87	GC
526	lt	4.07222244855242e-91	0.296305848500806	0.922	0.309	7.09910539456143e-87	GC
527	mr	5.06321334911255e-91	0.275768393095917	0.895	0.274	8.8266998315079e-87	GC
528	Ptp61F	5.32508391436425e-91	0.424551466966915	0.985	0.62	9.2832187879112e-87	GC
529	CG1418	5.43089646223829e-91	0.345206164434314	0.94	0.373	9.46768180262001e-87	GC
530	Hrb27C	6.74736326561589e-91	0.375294024591426	1	1	1.17626783809482e-86	GC
531	RecQ5	7.66586904773917e-91	0.343957372439326	0.898	0.322	1.33639095109237e-86	GC
532	Ufc1	8.97654771852031e-91	0.433538465915282	0.982	0.729	1.56488156376965e-86	GC
533	Brms1	9.23055949396767e-91	0.433456574236952	0.973	0.524	1.60916343658338e-86	GC
534	CG8545	1.20227009105708e-90	0.396992948102538	0.973	0.474	2.0959174497398e-86	GC
535	CG18815	1.62690639065789e-90	0.443044596546424	0.994	0.758	2.83618591083389e-86	GC
536	CG44838	1.65401826295424e-90	0.354500217622082	0.964	0.414	2.88345003780813e-86	GC
537	Sf3b2	2.14494448187109e-90	0.433622293519196	0.994	0.719	3.73928171524588e-86	GC
538	SmD1	2.27729801937392e-90	0.417003843324498	1	0.955	3.97001363717455e-86	GC
539	Bsg	2.58945773890469e-90	0.496997041237735	1	0.958	4.51420167623254e-86	GC
540	CG31648	4.78078037910339e-90	0.254516634345792	0.889	0.252	8.33433443489094e-86	GC
541	CG5482	6.0521803480676e-90	0.427390758493695	0.997	0.802	1.05507660007863e-85	GC
542	CG8184	7.90101024171814e-90	0.442567757724467	0.994	0.653	1.37738311543872e-85	GC
543	CG14210	1.02649406314708e-89	0.480914798303957	0.988	0.717	1.78948710028431e-85	GC
544	maf-S	1.16868345841176e-89	0.429627482968521	0.994	0.827	2.03736587304921e-85	GC
545	l(3)neo43	1.45801644277722e-89	0.268087148578168	0.907	0.274	2.54176006469352e-85	GC
546	CG12081	1.54506558878971e-89	0.360410728350178	0.955	0.442	2.6935128409371e-85	GC
547	TppII	1.6779145632195e-89	0.396296660644822	0.973	0.522	2.92510845806055e-85	GC
548	Mcm3	1.7388431866133e-89	0.598698902359298	0.985	0.561	3.03132532722297e-85	GC
549	CG32318	1.86729143462186e-89	0.264694114861136	0.847	0.226	3.25524915797628e-85	GC
550	CG11788	2.63023508050255e-89	0.304365103373382	0.898	0.313	4.58528881584009e-85	GC
551	CG34132	2.73277441912567e-89	0.456985177748479	0.991	0.864	4.76404564486178e-85	GC
552	RnrL	2.8918393739504e-89	0.544305155453915	0.976	0.503	5.04134358060774e-85	GC
553	CG1416	3.47784817364061e-89	0.420314067843686	0.994	0.915	6.06293272110768e-85	GC
554	Tgt	4.02153585029102e-89	0.250179807508174	0.913	0.269	7.01074344781234e-85	GC
555	ghi	4.0642092740127e-89	0.429424877593984	0.997	0.684	7.08513602738635e-85	GC
556	RPA3	9.92373415242185e-89	0.551419703621711	1	0.914	1.7300045747917e-84	GC
557	Uba1	1.02300089313169e-88	0.431282061229025	0.988	0.845	1.78339745699648e-84	GC
558	CG3781	1.30082060124778e-88	0.316352191963168	0.946	0.362	2.26772055415525e-84	GC
559	CG5989	1.72601370381426e-88	0.279588405565749	0.904	0.297	3.0089596898594e-84	GC
560	RpS15Aa	2.0724470549236e-88	0.313843308374448	1	1	3.61289695084831e-84	GC
561	CG11964	3.76163797391786e-88	0.326657140583665	0.943	0.385	6.557663479931e-84	GC
562	CG2811	5.69439962572514e-88	0.42993803413926	0.991	0.627	9.92704686752664e-84	GC
563	tko	6.98285160740112e-88	0.43473623721238	0.991	0.792	1.21732052071824e-83	GC
564	CG3651	7.86136643826178e-88	0.401265766060054	0.955	0.495	1.37047201118218e-83	GC
565	CSN8	1.0206270880982e-87	0.414742226135107	0.997	0.835	1.7792592026816e-83	GC
566	STUB1	1.02181453919446e-87	0.338497160904617	0.964	0.429	1.78132928617771e-83	GC
567	morgue	1.35519161165707e-87	0.282519569337412	0.91	0.302	2.36250553660177e-83	GC
568	skap	1.75971918040856e-87	0.427570033245128	0.994	0.834	3.06771844720623e-83	GC
569	Vti1b	1.99003979776256e-87	0.400759470919062	0.991	0.706	3.46923637943947e-83	GC
570	CG11752	2.06880106593168e-87	0.43608740874178	1	0.898	3.60654089823871e-83	GC
571	Caf1-180	2.12628515565992e-87	0.528732544049891	0.961	0.513	3.70675291186194e-83	GC
572	e(r)	2.5430904185407e-87	0.450551394104489	0.997	0.744	4.433369526642e-83	GC
573	wmd	4.26851590602625e-87	0.41025551568776	0.985	0.696	7.44130377897556e-83	GC
574	Tango2	4.29020978823032e-87	0.286377641200919	0.922	0.313	7.47912272382192e-83	GC
575	CG5961	5.6417285336188e-87	0.252438379058774	0.865	0.26	9.83522535265765e-83	GC
576	Parp	8.63114786592825e-87	0.554828741879029	1	0.919	1.50466800746727e-82	GC
577	Mis12	1.00522031117375e-86	0.332550825380816	0.946	0.395	1.7524005684692e-82	GC
578	SCCRO	1.47073276940245e-86	0.385697994870083	0.982	0.587	2.56392843689929e-82	GC
579	slgA	1.94223897749655e-86	0.411176065893208	0.982	0.604	3.38590520946974e-82	GC
580	La	2.53923319677079e-86	0.477012563721744	0.991	0.843	4.42664523193052e-82	GC
581	CG9705	3.10789300091453e-86	0.446841940492541	1	0.931	5.4179898684943e-82	GC
582	bip2	3.47140235686722e-86	0.443568964415163	1	0.859	6.05169572872663e-82	GC
583	Src64B	3.71572624667475e-86	0.473433526886118	0.994	0.769	6.47762556582809e-82	GC
584	CG3386	5.60140581708114e-86	0.251201944855787	0.82	0.229	9.76493076091756e-82	GC
585	prel	7.4198389009262e-86	0.349369703191111	0.943	0.409	1.29350051559846e-81	GC
586	CG42232	7.78572583508043e-86	0.403788828442563	0.976	0.503	1.35728558482957e-81	GC
587	CG2790	9.5983714741918e-86	0.251937362203137	0.919	0.292	1.67328409909586e-81	GC
588	CG12895	1.03136136952049e-85	0.387214202068511	0.988	0.584	1.79797227548507e-81	GC
589	Arl5	2.2638642662489e-85	0.277869143694244	0.892	0.303	3.94659457535171e-81	GC
590	Baldspot	3.53230828321291e-85	0.394027773912749	0.961	0.492	6.15787303012507e-81	GC
591	Ssadh	3.55426353781772e-85	0.284369276610715	0.886	0.295	6.19614762547764e-81	GC
592	Nbr	6.11926596665214e-85	0.30818258055801	0.916	0.338	1.06677163596647e-80	GC
593	Art8	9.61105123357789e-85	0.258170170786199	0.913	0.294	1.67549456154963e-80	GC
594	Arpc2	1.05006743425695e-84	0.423248494085214	0.982	0.678	1.83058255814015e-80	GC
595	SCCRO4	1.20457122447949e-84	0.352811917266149	0.964	0.451	2.0999290156351e-80	GC
596	Psf2	1.21163052839511e-84	0.303884738055072	0.937	0.375	2.11223550015119e-80	GC
597	CG7339	3.13078872819246e-84	0.383388543470008	0.982	0.574	5.45790398985791e-80	GC
598	drk	3.817652509193e-84	0.404491995341697	1	0.825	6.65531361927616e-80	GC
599	CG13901	4.74876244858768e-84	0.387092511453875	0.979	0.659	8.2785175766229e-80	GC
600	sds22	7.84737032728562e-84	0.408255916138527	0.994	0.799	1.3680320691557e-79	GC
601	SmD3	8.45899723835325e-84	0.466063125909372	0.997	0.939	1.47465698856212e-79	GC
602	CR42254	1.37366806186953e-83	0.313733618970356	0.946	0.368	2.39471553225715e-79	GC
603	tapas	1.41235773189927e-83	0.363452795974835	0.961	0.405	2.46216323401999e-79	GC
604	CG17486	1.43979062567153e-83	0.418388430404242	0.988	0.575	2.50998699773317e-79	GC
605	CG4101	6.3535227619363e-83	0.375961844775582	0.973	0.536	1.10760962308835e-78	GC
606	l(2)k14505	6.93224249005965e-83	0.37002513128059	0.955	0.51	1.2084978332921e-78	GC
607	CG42813	8.78848152358932e-83	0.376681778748189	0.997	0.641	1.53209598400733e-78	GC
608	CG14881	9.16924638599666e-83	0.307303055471107	0.931	0.373	1.5984747224708e-78	GC
609	Srp9	9.93884921057018e-83	0.409281444318336	0.994	0.781	1.7326395828787e-78	GC
610	Tom70	1.29256690094266e-82	0.281139464411937	0.895	0.301	2.25333187841334e-78	GC
611	baf	1.41275426852947e-82	0.453468747090266	0.997	0.928	2.46285451632742e-78	GC
612	Mnn1	1.45731791308714e-82	0.291088481667345	0.889	0.278	2.54054231788481e-78	GC
613	Taf11	1.84175595430906e-82	0.347407428854408	0.979	0.508	3.21073315514698e-78	GC
614	CG1109	1.91652733861474e-82	0.299734874764057	0.934	0.352	3.34108210940708e-78	GC
615	mad2	2.03716923442008e-82	0.432355801601944	0.991	0.65	3.55139712636453e-78	GC
616	His3.3A	2.24612123042382e-82	0.454863425491024	1	0.991	3.91566314099785e-78	GC
617	CG31126	2.60922765825587e-82	0.371683845787242	0.991	0.57	4.54866657663745e-78	GC
618	feo	2.91896762264527e-82	0.435392357266573	0.994	0.497	5.08863625655749e-78	GC
619	Clbn	7.78601712728622e-82	0.29563582486476	0.922	0.369	1.35733636579981e-77	GC
620	mRpL12	1.13505427863742e-81	0.429987301852763	1	0.902	1.97874012394862e-77	GC
621	UbcE2M	1.36908128637401e-81	0.381634935882302	1	0.822	2.38671940653582e-77	GC
622	CG7115	2.16298451714137e-81	0.343336534176128	0.94	0.393	3.77073090873255e-77	GC
623	blp	2.5478815351144e-81	0.303536386125624	0.955	0.393	4.44172188016494e-77	GC
624	CG11307	3.14284362011509e-81	0.279065743375192	0.874	0.296	5.47891928294664e-77	GC
625	CG33229	3.21407459361754e-81	0.46195001090596	0.988	0.571	5.60309623905345e-77	GC
626	Reph	3.40609558901744e-81	0.432341599534348	0.928	0.455	5.9378464403341e-77	GC
627	bves	4.55343771619813e-81	0.312310032408214	0.964	0.383	7.9380079706482e-77	GC
628	CG14966	6.94947731409989e-81	0.408025172081827	0.979	0.559	1.21150238016703e-76	GC
629	CG12018	7.73675048790608e-81	0.315582136271123	0.919	0.34	1.34874771255667e-76	GC
630	Gbeta13F	7.87342616776648e-81	0.335265626077703	1	0.998	1.37257438382673e-76	GC
631	Ssrp	7.88640270735187e-81	0.434613513747347	0.991	0.67	1.37483658397265e-76	GC
632	CG1789	8.04650239998486e-81	0.357748320535313	0.967	0.548	1.40274676338936e-76	GC
633	Rrp47	9.69545870527366e-81	0.367257853088134	0.985	0.602	1.69020931609036e-76	GC
634	CG7839	1.0148544490848e-80	0.292602682594177	0.934	0.361	1.76919576108952e-76	GC
635	CG2246	1.02985614016465e-80	0.384949911842195	0.991	0.65	1.79534820914903e-76	GC
636	CG8173	1.43689173832796e-80	0.331573027773198	0.943	0.398	2.50493336742713e-76	GC
637	CG3436	1.594527119657e-80	0.383234765815712	0.967	0.576	2.77973912769806e-76	GC
638	Nap1	2.0899741751486e-80	0.382457024457164	1	0.996	3.64345197953656e-76	GC
639	CG31360	2.16757024124169e-80	0.400195676632914	0.988	0.692	3.77872520155664e-76	GC
640	CG10133	3.73167597296031e-80	0.276096221119509	0.898	0.318	6.5054307236617e-76	GC
641	Nedd8	6.68838873020147e-80	0.401385083297309	1	0.951	1.16598680733602e-75	GC
642	CoRest	6.70383448962133e-80	0.366802119514597	0.964	0.529	1.16867946657569e-75	GC
643	Ddx1	9.2643763905779e-80	0.283358573789267	0.919	0.343	1.61505873616944e-75	GC
644	CR42861	1.32973651711367e-79	0.309071438331349	0.955	0.411	2.31812967028426e-75	GC
645	Cul3	2.09551797230571e-79	0.304182847756309	0.934	0.378	3.65311648112054e-75	GC
646	CG2182	2.95547393479737e-79	0.388616097078834	0.994	0.807	5.15227771053225e-75	GC
647	galla-1	3.09807014623941e-79	0.323935588225335	0.961	0.466	5.40086568593916e-75	GC
648	tyf	3.9091207196768e-79	0.406100550515455	1	0.721	6.81477015061257e-75	GC
649	eEF1beta	4.20106741717264e-79	0.285781786161225	1	1	7.32372082835707e-75	GC
650	CG15735	5.93626652789175e-79	0.406155752288025	0.997	0.903	1.03486934380737e-74	GC
651	CG3226	7.14877692114989e-79	0.457252232595543	0.997	0.916	1.24624628066406e-74	GC
652	janA	7.24278949467434e-79	0.368736218730081	1	0.958	1.26263549260658e-74	GC
653	Taf8	7.93572130734378e-79	0.259257723508993	0.886	0.302	1.38343429550924e-74	GC
654	CG15922	8.11962796008278e-79	0.273345233810283	0.871	0.287	1.41549474228123e-74	GC
655	thoc5	9.17925197825751e-79	0.286358802070782	0.937	0.354	1.60021899736963e-74	GC
656	l(2)k01209	1.19844284294188e-78	0.35480777966023	0.958	0.46	2.08924540810058e-74	GC
657	CG12288	1.26449407007324e-78	0.327751803306581	0.943	0.393	2.20439251235868e-74	GC
658	CG11586	1.27778935635862e-78	0.316558560368944	0.943	0.407	2.22757018493999e-74	GC
659	CG14543	1.47459855605131e-78	0.329011585536704	0.934	0.409	2.57066766276425e-74	GC
660	Gem2	1.61208779567411e-78	0.266808658281299	0.892	0.315	2.81035265419868e-74	GC
661	Mtor	1.95400888219359e-78	0.411716172042074	0.964	0.611	3.40642368432809e-74	GC
662	Klp61F	2.56302545687244e-78	0.324384218466446	0.961	0.409	4.46812227896573e-74	GC
663	CG34250	3.18664118906112e-78	0.327619272488879	0.97	0.428	5.55527158489026e-74	GC
664	RpS18	5.36650905035304e-78	0.272877155426844	1	1	9.35543522748045e-74	GC
665	Psa	9.59170393188804e-78	0.378480425348746	0.985	0.616	1.67212174644604e-73	GC
666	lic	1.22807855569058e-77	0.342133513733701	0.97	0.497	2.14090934613538e-73	GC
667	CG42336	1.29110586876337e-77	0.397856199563292	0.997	0.88	2.25078486101518e-73	GC
668	Wdr82	1.34543673588263e-77	0.326914339217308	0.97	0.497	2.34549986166419e-73	GC
669	alphaSnap	1.38404023620874e-77	0.392981299479064	0.982	0.689	2.4127973437827e-73	GC
670	Nup205	2.14759555430965e-77	0.252495066247448	0.889	0.298	3.74390332982801e-73	GC
671	CG13364	2.86340104731165e-77	0.413757469494461	1	0.984	4.99176704577839e-73	GC
672	Ptpa	3.31396697798861e-77	0.297087068085039	0.949	0.417	5.77723863272754e-73	GC
673	UQCR-14	3.46732121995971e-77	0.342692542273323	1	0.993	6.04458108275576e-73	GC
674	RanGAP	5.15957353099929e-77	0.425964650300378	0.991	0.667	8.99468453659107e-73	GC
675	YME1L	6.88899678392871e-77	0.364040373029495	0.964	0.556	1.20095880934229e-72	GC
676	Vps25	7.79841905694354e-77	0.349577024127461	0.985	0.592	1.35949839419697e-72	GC
677	mre11	8.57077427040871e-77	0.36050397316295	0.943	0.499	1.49414307856035e-72	GC
678	CG16935	1.65576563599002e-76	0.268548337002446	0.907	0.343	2.88649623322141e-72	GC
679	CG17343	1.68909059568756e-76	0.33524033171416	0.967	0.448	2.94459163546212e-72	GC
680	Aps	1.84919137900913e-76	0.378890991454851	1	0.968	3.22369533102661e-72	GC
681	CG12744	1.88082108945715e-76	0.401883715245106	0.985	0.581	3.27883540525065e-72	GC
682	Dak1	2.31403031252467e-76	0.402907864413686	0.991	0.655	4.03404904382426e-72	GC
683	CG13807	3.00097800036258e-76	0.359422434708623	0.973	0.591	5.23160494803208e-72	GC
684	AP-2sigma	3.75258169390849e-76	0.376799661476054	1	0.856	6.54187566699066e-72	GC
685	ND-49	4.34530328542233e-76	0.397131009280191	0.985	0.854	7.57516721747675e-72	GC
686	thoc7	4.35200314624462e-76	0.361336793861021	0.976	0.648	7.58684708484824e-72	GC
687	fs(2)ltoPP43	5.35611737119393e-76	0.37078198797998	0.976	0.628	9.33731941320238e-72	GC
688	CG3570	9.19775961540484e-76	0.280556826914832	0.901	0.335	1.60344543375353e-71	GC
689	Smr	1.60187256114709e-75	0.396141746331661	1	0.973	2.79254443584771e-71	GC
690	Sdhaf3	1.6266103899495e-75	0.282744341900962	0.916	0.347	2.83566989279897e-71	GC
691	Dsor1	3.57517654685397e-75	0.27441986087496	0.907	0.352	6.23260527413052e-71	GC
692	CG15440	4.2022465732899e-75	0.330773460366377	0.964	0.49	7.32577645121629e-71	GC
693	JIL-1	4.31661954899533e-75	0.371999948543265	0.994	0.84	7.52516285976357e-71	GC
694	mRpS29	6.32483664410973e-75	0.343305192341927	0.976	0.542	1.10260877216765e-70	GC
695	dbr	1.01126166013223e-74	0.266064990787184	0.889	0.312	1.76293245210853e-70	GC
696	Nup62	1.22317832348779e-74	0.394186217733165	0.988	0.703	2.13236677133626e-70	GC
697	CG6227	1.35037425082634e-74	0.271192294478738	0.919	0.337	2.35410743146556e-70	GC
698	scramb1	1.45452725253653e-74	0.347490525679165	0.949	0.508	2.53567735934694e-70	GC
699	CG9601	1.83355061758519e-74	0.26366703015639	0.901	0.327	3.19642879163626e-70	GC
700	bin3	2.10557593661191e-74	0.369656358521811	0.985	0.599	3.67065053029554e-70	GC
701	ATPsynCF6	2.32936410192408e-74	0.309331373631589	1	0.999	4.06078043888425e-70	GC
702	Myd88	2.54984650275988e-74	0.363269253860724	0.967	0.576	4.4451474082613e-70	GC
703	dco	2.83478022996083e-74	0.364189581758626	0.952	0.493	4.94187237489071e-70	GC
704	CG6664	3.53310634555798e-74	0.345430255798078	0.955	0.528	6.15926429221122e-70	GC
705	CG1265	4.36634002664133e-74	0.318716006612306	0.961	0.456	7.61184056844382e-70	GC
706	CG4866	6.5096168718605e-74	0.36885017077269	0.991	0.685	1.13482150927144e-69	GC
707	CG6418	7.45907652014684e-74	0.253758174126025	0.889	0.32	1.3003408097572e-69	GC
708	mRpL50	7.58060846709892e-74	0.268968722220928	0.925	0.341	1.32152747406936e-69	GC
709	Arp2	7.75024069419202e-74	0.319316072963238	0.946	0.429	1.35109946021849e-69	GC
710	Act42A	8.90020206624804e-74	0.389304221586882	1	0.992	1.55157222620902e-69	GC
711	Roe1	1.12007271977212e-73	0.287749207315647	0.961	0.381	1.95262277237874e-69	GC
712	pncr009:3L	1.37115828772229e-73	0.377234788335474	0.994	0.769	2.39034024298626e-69	GC
713	CG9391	1.8188108064529e-73	0.329603383559619	0.943	0.446	3.17073287888935e-69	GC
714	RhoBTB	2.38750957239076e-73	0.295567148563295	0.937	0.416	4.16214543754881e-69	GC
715	Scsalpha	2.56464559378982e-73	0.360800694359358	0.997	0.977	4.4709466636538e-69	GC
716	Nup54	2.71813327466857e-73	0.258673513555013	0.88	0.309	4.73852173772972e-69	GC
717	CG17333	2.76406399676585e-73	0.310734231538534	0.937	0.426	4.81859276556191e-69	GC
718	lid	3.41755371486186e-73	0.377931590486951	0.964	0.607	5.95782139111868e-69	GC
719	Slbp	3.45246219107296e-73	0.415571279722547	0.967	0.54	6.01867733769749e-69	GC
720	CG7182	4.20324895326936e-73	0.366927875332607	0.97	0.503	7.32752390023447e-69	GC
721	MED22	4.82767572972194e-73	0.387407407534976	0.997	0.705	8.41608709962426e-69	GC
722	ttm50	5.2470994089261e-73	0.303579666527655	0.964	0.473	9.14726839958087e-69	GC
723	MED31	5.26684874320339e-73	0.324058521284223	0.955	0.463	9.18169741402646e-69	GC
724	TBCC	6.33233610145887e-73	0.266958304029663	0.943	0.357	1.10391615256732e-68	GC
725	CG9853	8.48601931310763e-73	0.330421908637378	0.973	0.501	1.47936774685405e-68	GC
726	Ubc4	1.07965595771237e-72	0.399911049175408	0.994	0.738	1.88216423107997e-68	GC
727	sub	1.17417128209894e-72	0.25123002377145	0.874	0.296	2.04693279608309e-68	GC
728	Pop2	1.34839149025735e-72	0.366452953388021	0.988	0.746	2.35065088496564e-68	GC
729	mRpS10	1.52863206851997e-72	0.371428114492419	0.988	0.756	2.66486428505086e-68	GC
730	rept	1.90068497231737e-72	0.376538056245185	0.982	0.689	3.31346411224088e-68	GC
731	sax	2.95126649393622e-72	0.305070393558635	0.949	0.444	5.144942878879e-68	GC
732	CG10214	3.60099142541471e-72	0.281222277707	0.94	0.4	6.27760835192546e-68	GC
733	Scox	6.06975560205509e-72	0.355550902183157	0.979	0.588	1.05814049410626e-67	GC
734	mRpL10	8.26741589076121e-72	0.264509383069584	0.919	0.351	1.4412586122364e-67	GC
735	Xpac	8.66776051914636e-72	0.29565997440208	0.943	0.438	1.51105069130279e-67	GC
736	CG12129	9.10806411479774e-72	0.302911302158753	0.94	0.423	1.58780881713269e-67	GC
737	ATPsynE	1.03156134792338e-71	0.295695875191332	1	0.998	1.79832089783483e-67	GC
738	CG2846	1.16473324588276e-71	0.32508794617505	0.979	0.554	2.03047946754741e-67	GC
739	Roc2	1.3922315412328e-71	0.384907745445732	0.997	0.826	2.42707724583113e-67	GC
740	CG5757	1.74661784885062e-71	0.41528136665974	0.964	0.563	3.04487889590129e-67	GC
741	CycE	1.77949974452543e-71	0.28540326969734	0.865	0.297	3.10220190463119e-67	GC
742	angel	1.91722171331807e-71	0.295610051449384	0.958	0.435	3.34229261282739e-67	GC
743	CG2034	2.45716116013321e-71	0.339694756156401	0.958	0.535	4.28356905046022e-67	GC
744	AIMP3	2.71476552111229e-71	0.355250299901102	0.976	0.693	4.73265073295505e-67	GC
745	mnb	3.89558530579392e-71	0.358784616856855	1	0.933	6.79117386359053e-67	GC
746	CaMKII	4.57622429143391e-71	0.40118179838857	0.997	0.792	7.97773180725673e-67	GC
747	mRpL19	5.83477717030176e-71	0.36322687127533	0.979	0.653	1.01717670409871e-66	GC
748	CG8728	1.22937301175165e-70	0.291269885187241	0.94	0.434	2.14316597138665e-66	GC
749	CG3918	1.35551548191396e-70	0.319949106937522	0.961	0.501	2.3630701396206e-66	GC
750	CG2076	2.52201772755153e-70	0.353365125728515	0.994	0.678	4.39663350444058e-66	GC
751	CG6171	2.78033486077531e-70	0.334803171926675	0.982	0.585	4.84695776278959e-66	GC
752	gpp	3.42788832292612e-70	0.392979629911395	0.994	0.893	5.97583771335711e-66	GC
753	Xpc	3.48587157327319e-70	0.354075071150839	0.973	0.57	6.07691991368716e-66	GC
754	Ubi-p5E	4.31512955208016e-70	0.399519401262873	1	0.859	7.52256534814135e-66	GC
755	ball	5.21435876897433e-70	0.378791866708306	0.991	0.728	9.09019164195294e-66	GC
756	Rga	5.52142250084252e-70	0.355374715167095	0.988	0.701	9.62549584571876e-66	GC
757	Uch	6.00936599308391e-70	0.349770305732412	0.994	0.943	1.04761277357432e-65	GC
758	CG2260	8.18087500666396e-70	0.266874260145538	0.904	0.356	1.42617193991173e-65	GC
759	Aos1	9.23507584983021e-70	0.387702900714184	0.997	0.921	1.6099507729009e-65	GC
760	how	9.47932966000466e-70	0.410359831551398	0.994	0.853	1.65253153962861e-65	GC
761	esc	1.36979037229561e-69	0.265016155837317	0.871	0.316	2.38795555602293e-65	GC
762	HisRS	1.62147446421985e-69	0.361216554364916	0.988	0.681	2.82671643347447e-65	GC
763	PPP4R2r	1.68375430559287e-69	0.354889339110603	0.991	0.737	2.93528888094005e-65	GC
764	Dph5	1.85933385289871e-69	0.389037062686152	0.994	0.803	3.24137670575831e-65	GC
765	CG11811	1.91424771552678e-69	0.369608975914241	0.979	0.641	3.33710804247783e-65	GC
766	UQCR-C2	2.19221412546501e-69	0.362186977607156	1	0.943	3.82168688492315e-65	GC
767	Rpn6	2.40434985200475e-69	0.350659107226212	0.994	0.856	4.19150309699989e-65	GC
768	CG5515	2.96101403166897e-69	0.344439051731662	0.991	0.857	5.16193576140851e-65	GC
769	CG17385	3.27062794262244e-69	0.333712834639584	0.982	0.642	5.7016856923737e-65	GC
770	Fip1	3.45006344990951e-69	0.338471976796936	0.988	0.738	6.01449561222725e-65	GC
771	Nuf2	3.5405138510996e-69	0.271629984909621	0.922	0.359	6.17217779662193e-65	GC
772	CG7945	3.75265988530573e-69	0.346718191512775	0.979	0.611	6.54201197805348e-65	GC
773	Rala	5.3915195236979e-69	0.369486246353178	0.997	0.762	9.39903598566255e-65	GC
774	RnrS	5.49896325267754e-69	0.60559236781106	0.982	0.571	9.58634263839276e-65	GC
775	crq	5.57485227322291e-69	0.274482780285749	0.901	0.355	9.7186399679095e-65	GC
776	CG2701	5.81937945280209e-69	0.285343285113743	0.937	0.414	1.01449242000699e-64	GC
777	SmD2	7.93667571312808e-69	0.337831513160636	1	0.979	1.38360067706962e-64	GC
778	Cisd2	1.27467888078087e-68	0.349952908486172	1	0.955	2.22214769286529e-64	GC
779	CG9471	1.28375348040185e-68	0.35966274127785	0.982	0.625	2.23796744238455e-64	GC
780	Ndc80	1.4829976260441e-68	0.273940012652405	0.91	0.364	2.58530976148267e-64	GC
781	Zip102B	1.92642376316121e-68	0.375949731461808	0.988	0.728	3.35833454631893e-64	GC
782	Mcm5	2.59085051380056e-68	0.423518611337853	0.961	0.5	4.51662970070852e-64	GC
783	Surf6	3.12630624314719e-68	0.356913309367059	0.982	0.547	5.4500896736785e-64	GC
784	CG8108	3.51363662626873e-68	0.362984005493533	0.997	0.845	6.12532273057428e-64	GC
785	Hop	4.85094548267816e-68	0.344663158719638	0.994	0.746	8.45665325995284e-64	GC
786	CycB	5.77914748963771e-68	0.394127505908153	0.964	0.529	1.00747878186854e-63	GC
787	Atg3	5.88185328427198e-68	0.338994100154	0.973	0.589	1.02538348304713e-63	GC
788	piwi	6.26087918176323e-68	0.436472910253829	0.988	0.701	1.09145906775678e-63	GC
789	CG14411	7.95893374046241e-68	0.313884124953076	0.928	0.446	1.38748091897481e-63	GC
790	CG8939	1.00858437736895e-67	0.315030787084018	0.958	0.477	1.75826514506729e-63	GC
791	MED8	1.25168704107317e-67	0.311284863646095	0.97	0.556	2.18206601870285e-63	GC
792	Nph	2.31281273261906e-67	0.370258609252023	1	0.994	4.0319264367748e-63	GC
793	CG5021	2.33057367119991e-67	0.323321756577626	0.961	0.552	4.06288908100281e-63	GC
794	Tsp39D	2.58526374604227e-67	0.278107446526395	0.907	0.379	4.50689028847549e-63	GC
795	CG10333	2.67611879466815e-67	0.288144767283261	0.946	0.45	4.66527789474499e-63	GC
796	CG2247	3.52471073378727e-67	0.309217148717843	0.97	0.518	6.14462822221134e-63	GC
797	S	4.00654133896382e-67	0.327381890923157	0.997	0.561	6.98460351621563e-63	GC
798	Ssdp	4.2164635299304e-67	0.350748656345776	1	0.958	7.35056087172767e-63	GC
799	CG3663	5.66349986186284e-67	0.288080423394516	0.937	0.421	9.87317930918549e-63	GC
800	eIF3j	6.15497271673199e-67	0.348102188392088	0.997	0.875	1.07299639370789e-62	GC
801	ND-B14.5B	6.32290010358485e-67	0.384169459196618	1	0.943	1.10227117505795e-62	GC
802	CG1703	1.58913838088388e-66	0.357360508864614	0.991	0.702	2.77034493939487e-62	GC
803	CG9921	1.60127430342898e-66	0.333522817080939	0.979	0.577	2.79150149316774e-62	GC
804	Sec13	2.02801114854165e-66	0.336615146625571	0.994	0.886	3.53543183525266e-62	GC
805	FRG1	2.0686322423201e-66	0.284854258652338	0.946	0.451	3.60624658803663e-62	GC
806	CG3594	3.57273768822718e-66	0.317358391297628	0.973	0.524	6.22835361188645e-62	GC
807	CG7483	3.92425637439915e-66	0.341949339731024	0.985	0.645	6.84115613749005e-62	GC
808	SpdS	3.97881635409109e-66	0.373694361520511	0.994	0.717	6.93627055008699e-62	GC
809	Arp10	4.58325937716447e-66	0.259040256935431	0.925	0.414	7.98999607221083e-62	GC
810	CG6907	4.62274701986558e-66	0.304229354250936	0.955	0.497	8.05883487973166e-62	GC
811	smt3	7.47539343652266e-66	0.308046591687221	1	1	1.30318533778899e-61	GC
812	Acf	1.03048984571981e-65	0.343156372568405	0.949	0.476	1.79645294804334e-61	GC
813	CG2004	1.16001254356281e-65	0.344268730030979	0.985	0.679	2.02224986719304e-61	GC
814	Usp39	1.23014549377505e-65	0.26368171690696	0.922	0.41	2.14451263929804e-61	GC
815	CG5569	1.38755276029794e-65	0.273004998893873	0.943	0.451	2.4189207270274e-61	GC
816	dnk	2.06719543665272e-65	0.450037716571624	0.949	0.478	3.60374180471669e-61	GC
817	ThrRS	2.18741579772964e-65	0.352161401130072	0.991	0.768	3.81332196018207e-61	GC
818	ND-B15	2.42770795090649e-65	0.345739664312247	0.997	0.882	4.23222327081528e-61	GC
819	CG13369	2.71221810377684e-65	0.336381352225712	0.973	0.625	4.72820982031416e-61	GC
820	Prosap	3.23696164135415e-65	0.361117090793484	0.994	0.789	5.64299522937269e-61	GC
821	Hsc70-5	5.21157707043223e-65	0.358470116489693	0.988	0.737	9.0853423068845e-61	GC
822	ND-51	5.42516908006857e-65	0.353158960115846	0.994	0.827	9.45769725728354e-61	GC
823	CG5068	5.62886715579901e-65	0.275139765641865	0.925	0.4	9.81280411270441e-61	GC
824	CG8891	7.73223619162049e-65	0.359426621445489	0.994	0.732	1.3479607352852e-60	GC
825	Prp31	7.97342305074135e-65	0.335014757195142	0.958	0.65	1.39000684043574e-60	GC
826	Tim9a	1.60810584340277e-64	0.346957250131837	0.994	0.83	2.80341091680405e-60	GC
827	CG10336	1.80909275124516e-64	0.290433534175047	0.943	0.38	3.15379139324568e-60	GC
828	CG9915	2.00502800874705e-64	0.291418410945489	0.931	0.467	3.49536532764873e-60	GC
829	CSN7	3.20748022208761e-64	0.327536646925516	0.991	0.857	5.59160027116533e-60	GC
830	Pp2B-14D	3.28779340541714e-64	0.276565850869354	0.949	0.437	5.73161024366369e-60	GC
831	CG10417	4.65550135759884e-64	0.362607271727447	0.988	0.78	8.11593551670206e-60	GC
832	mRpL40	7.27090000817325e-64	0.296906266489275	0.967	0.576	1.26753599842484e-59	GC
833	msps	8.23464463180295e-64	0.277924026644758	0.967	0.496	1.43554559866221e-59	GC
834	CG33051	1.35642450330226e-63	0.25300697332417	0.952	0.422	2.36465483660682e-59	GC
835	akirin	1.52418537045111e-63	0.284560752846122	1	0.992	2.65711235630743e-59	GC
836	CycA	1.60687996387594e-63	0.344564729522998	0.982	0.636	2.80127384102493e-59	GC
837	eRF3	2.17686832136694e-63	0.343362106813403	0.991	0.806	3.794934544639e-59	GC
838	CG9586	2.92851291407333e-63	0.304622227809406	0.988	0.624	5.10527656310403e-59	GC
839	ATPsynB	3.3088079539023e-63	0.279830025276376	1	0.996	5.76824490603787e-59	GC
840	Rpn5	5.30888011580504e-63	0.330041179938238	0.994	0.913	9.25497070588293e-59	GC
841	CG11417	6.68784759126998e-63	0.296151891527325	0.967	0.494	1.1658924705861e-58	GC
842	PCNA	1.04634068472792e-62	0.613019508154448	1	0.758	1.82408571568617e-58	GC
843	Pp2A-29B	1.2175809949551e-62	0.337028886384131	0.997	0.932	2.12260894850523e-58	GC
844	Nca	2.16693707487363e-62	0.333192512791727	0.991	0.713	3.7776214026272e-58	GC
845	lawc	2.17125555095462e-62	0.419296452127187	0.979	0.682	3.78514980197919e-58	GC
846	TfIIS	3.33393273669805e-62	0.337055022078537	0.988	0.801	5.81204493988571e-58	GC
847	CG7789	3.8071317239151e-62	0.252093113920484	0.931	0.42	6.6369727343012e-58	GC
848	CG6607	3.84879220294575e-62	0.291662960966748	0.955	0.517	6.70959944739532e-58	GC
849	Rpb7	4.07202725274577e-62	0.333473974809277	0.988	0.708	7.0987651097117e-58	GC
850	CG17776	7.50610436453012e-62	0.367086038853972	0.994	0.79	1.30853917386854e-57	GC
851	CG6028	7.7788182625401e-62	0.31219545880631	0.958	0.6	1.35608138770862e-57	GC
852	Ing5	1.015460888182e-61	0.282873872573596	0.964	0.508	1.77025296636768e-57	GC
853	Rpb11	1.02936170188368e-61	0.32700953318307	1	0.936	1.79448625489383e-57	GC
854	sni	1.10638900463835e-61	0.29721612164972	0.958	0.495	1.92876795178604e-57	GC
855	aurB	1.11948547464135e-61	0.399980296575349	0.985	0.652	1.95159902794226e-57	GC
856	CG14817	1.18294869122843e-61	0.34740383735958	0.997	0.779	2.06223445341853e-57	GC
857	Ubqn	1.26214239024416e-61	0.333254820593545	0.988	0.661	2.20029282891265e-57	GC
858	Pfdn5	1.56479713365512e-61	0.326785481049159	0.997	0.962	2.72791084310097e-57	GC
859	Ufd1-like	1.69698677794364e-61	0.311983232762285	0.973	0.691	2.95835704998915e-57	GC
860	Su(var)2-10	1.79558384401786e-61	0.301839729170399	0.961	0.51	3.13024131527633e-57	GC
861	tum	2.83756531068408e-61	0.311425258623663	0.979	0.478	4.94672760611556e-57	GC
862	CG34200	2.88351105236207e-61	0.367458348322138	0.997	0.784	5.02682481758279e-57	GC
863	CG30403	2.93511402863643e-61	0.331210883453762	0.919	0.423	5.11678428612189e-57	GC
864	CG7593	3.55889853086889e-61	0.327194398389384	0.946	0.444	6.20422780886373e-57	GC
865	Cwc25	4.47012737174324e-61	0.252935460980015	0.925	0.404	7.79277304715999e-57	GC
866	CkIIbeta	5.69484175325601e-61	0.304939535202275	1	0.969	9.9278176284512e-57	GC
867	CG1888	7.95610630056821e-61	0.262442468415713	0.913	0.404	1.38698801137806e-56	GC
868	U2A	1.64378102795184e-60	0.309143117465323	0.997	0.629	2.86560346602844e-56	GC
869	CG12822	2.4377150753679e-60	0.258544301625314	0.949	0.455	4.24966869088887e-56	GC
870	tud	2.61061784868492e-60	0.306269056720677	0.973	0.547	4.55109009561242e-56	GC
871	CG5823	2.72533657298007e-60	0.275996371907323	0.952	0.504	4.75107924767616e-56	GC
872	CG12393	3.58370175059359e-60	0.282585427255347	0.94	0.481	6.24746726180981e-56	GC
873	Mcm6	3.88436277034813e-60	0.372137790163025	0.982	0.586	6.77160961754789e-56	GC
874	CG32409	4.2887171913777e-60	0.332078597120343	0.973	0.668	7.47652067972874e-56	GC
875	mod(mdg4)	6.01830803503404e-60	0.328649265047896	0.973	0.632	1.04917163974748e-55	GC
876	CG13994	7.01511665911568e-60	0.289170598016393	0.961	0.524	1.22294528718364e-55	GC
877	d4	9.0442502374518e-60	0.332623425074238	0.985	0.709	1.57668414389497e-55	GC
878	ND-B14	1.06284652186457e-59	0.321238235266695	0.997	0.905	1.85286034156651e-55	GC
879	CG2199	1.84280716780937e-59	0.31391411421474	0.949	0.496	3.21256573564207e-55	GC
880	RfC38	2.05849987319898e-59	0.32785805988834	0.979	0.583	3.58858282894778e-55	GC
881	CG6195	2.3117133042918e-59	0.3106629459346	0.994	0.823	4.03000980337189e-55	GC
882	SmB	2.67613700564433e-59	0.311531637807357	1	0.991	4.66530964193976e-55	GC
883	mRpS2	3.88740508999919e-59	0.268216232882477	0.952	0.468	6.77691329339558e-55	GC
884	Rpt6	5.57059619884758e-59	0.30736938361728	0.994	0.944	9.71122035345098e-55	GC
885	Trxr-1	5.65455851673589e-59	0.327800151977612	0.997	0.962	9.85759186222567e-55	GC
886	mRpS25	5.70003785772809e-59	0.312342566495631	0.988	0.737	9.93687599737737e-55	GC
887	CG12391	6.49820048741805e-59	0.302820389338065	0.961	0.5	1.13283129097159e-54	GC
888	Ubc10	7.17456553239162e-59	0.291822286308548	0.979	0.542	1.25074200926183e-54	GC
889	mRpL18	8.49026586603553e-59	0.28476639693178	0.967	0.565	1.48010804842597e-54	GC
890	tub	8.68084400643203e-59	0.286889408811645	0.94	0.518	1.5133315356413e-54	GC
891	stai	1.83107627466247e-58	0.38378158297948	1	0.975	3.19211526961909e-54	GC
892	CG5844	4.75009491954082e-58	0.300228021966336	0.982	0.688	8.28084047323552e-54	GC
893	tws	6.35549860451185e-58	0.332849712096854	0.994	0.885	1.10795407172455e-53	GC
894	Hsc70Cb	6.38938622916677e-58	0.321443996042041	0.997	0.812	1.11386170133064e-53	GC
895	CG3011	6.82804855146188e-58	0.352132334681114	0.994	0.906	1.19033370397635e-53	GC
896	CG13097	7.14208432200994e-58	0.252740777226519	0.943	0.435	1.24507955985599e-53	GC
897	CG14057	8.34887821431188e-58	0.258422441022826	0.919	0.408	1.45545993910099e-53	GC
898	AdenoK	9.27466063842427e-58	0.261805398253083	0.937	0.454	1.6168515890965e-53	GC
899	CG1622	9.42746152317276e-58	0.333884688740276	0.985	0.677	1.64348936733471e-53	GC
900	bel	1.198803805822e-57	0.381534112952934	1	0.96	2.08987467468949e-53	GC
901	Vha16-1	1.57686821831502e-57	0.287568304119839	1	0.998	2.74895436498858e-53	GC
902	CG42376	1.89411734917829e-57	0.303475664387659	0.973	0.615	3.30201477482251e-53	GC
903	ncm	1.98805710479489e-57	0.307955192086997	0.991	0.596	3.46577995078893e-53	GC
904	Zw10	2.84344403379133e-57	0.275427338517992	0.946	0.49	4.95697598410843e-53	GC
905	nero	2.931145002333e-57	0.251594686582781	0.946	0.446	5.10986508256711e-53	GC
906	pic	2.9661208339325e-57	0.276609864170595	0.946	0.512	5.17083844979453e-53	GC
907	tral	3.06994184607469e-57	0.334956954294652	1	0.921	5.35182962026201e-53	GC
908	cype	5.57533746814752e-57	0.286210738533229	1	0.998	9.71948580822158e-53	GC
909	NP15.6	7.26689035200368e-57	0.305174232075055	0.997	0.948	1.2668369950648e-52	GC
910	CG4806	7.62432775435429e-57	0.270462979056685	0.937	0.487	1.32914905741658e-52	GC
911	wds	1.13053643825657e-56	0.311871563907648	0.982	0.623	1.97086417281268e-52	GC
912	CG8223	1.18110807529271e-56	0.338357151093089	0.994	0.926	2.05902570765779e-52	GC
913	mRpL2	1.2895452942291e-56	0.294672059113718	0.991	0.79	2.24806431142958e-52	GC
914	CG9669	1.40498821065086e-56	0.327206052541565	0.994	0.888	2.44931594762764e-52	GC
915	CG14671	1.58187327728327e-56	0.276852730094824	0.97	0.551	2.75767968428792e-52	GC
916	Spt5	1.58699028484272e-56	0.26660885235696	0.949	0.492	2.76660016356631e-52	GC
917	RpII140	1.86312472996962e-56	0.271493023718255	0.949	0.53	3.24798534175603e-52	GC
918	CG1344	2.05198581906876e-56	0.271498029467333	0.973	0.519	3.57722687838257e-52	GC
919	mRpL23	2.22155300763784e-56	0.299433479577042	0.979	0.702	3.87283335821505e-52	GC
920	mRpL45	2.95236353206262e-56	0.30482022113379	0.967	0.638	5.14685534544477e-52	GC
921	Tao	3.59867202863285e-56	0.280852559312742	0.976	0.563	6.27356494751565e-52	GC
922	hang	6.22680897333214e-56	0.310749007595915	0.979	0.649	1.08551960832099e-51	GC
923	I-2	6.72006232700026e-56	0.263358342778258	0.961	0.53	1.17150846546596e-51	GC
924	mRpL55	8.67061316875659e-56	0.310701935328903	0.988	0.703	1.51154799370934e-51	GC
925	CG8818	9.70033329520556e-56	0.289139442156162	0.967	0.611	1.69105910335318e-51	GC
926	Fs(2)Ket	1.06615718175718e-55	0.35745388479434	0.988	0.699	1.8586318149573e-51	GC
927	CG9992	1.59878292299308e-55	0.294573986791497	0.961	0.584	2.78715826965383e-51	GC
928	Kmn2	2.67824557809259e-55	0.251058242033709	0.952	0.462	4.6689855162888e-51	GC
929	cnc	2.74974754924096e-55	0.31974262640833	0.997	0.79	4.79363490259177e-51	GC
930	Rpn8	3.09474817856487e-55	0.301519995215532	0.988	0.875	5.39507449969214e-51	GC
931	sip2	3.30379678875392e-55	0.253690571911443	0.925	0.423	5.75950894183471e-51	GC
932	Zif	4.09101748159522e-55	0.261058560581496	0.952	0.49	7.13187077566495e-51	GC
933	Sap47	4.53632377469207e-55	0.298853237073113	0.991	0.655	7.90817323642068e-51	GC
934	CG4951	5.1924259786253e-55	0.311805454590691	0.967	0.565	9.05195620853749e-51	GC
935	atms	5.53426665646934e-55	0.278819018929668	0.967	0.542	9.647887062223e-51	GC
936	CG10803	6.2544610164188e-55	0.33219370725151	0.994	0.77	1.09034018899229e-50	GC
937	CG4646	6.73367416435289e-55	0.294686960311683	0.985	0.714	1.17388141707164e-50	GC
938	DCTN2-p50	8.1922771768264e-55	0.252957904760244	0.949	0.467	1.42815968023615e-50	GC
939	CG1234	9.02422966911794e-55	0.258735353140864	0.949	0.495	1.57319395821733e-50	GC
940	CG5676	1.02475130014208e-54	0.295704545052161	0.997	0.983	1.78644894153769e-50	GC
941	Bap55	1.30685997774576e-54	0.295080957827191	0.988	0.821	2.27824899920418e-50	GC
942	Uba2	1.75249979171217e-54	0.312805659488431	1	0.928	3.05513288689183e-50	GC
943	Atg8a	2.1746861669882e-54	0.366848907709465	0.997	0.988	3.79113039491053e-50	GC
944	Spt6	2.38353838456002e-54	0.257562118071898	0.955	0.489	4.15522246580349e-50	GC
945	Faf2	2.41096145201854e-54	0.307735339747065	0.967	0.631	4.20302909930391e-50	GC
946	san	4.69492188932405e-54	0.30288312464434	0.988	0.662	8.18465732965861e-50	GC
947	mEFTu1	4.72496379393051e-54	0.308495305464459	0.991	0.803	8.23702938195907e-50	GC
948	CG11583	4.85450030933157e-54	0.27510197458474	0.964	0.552	8.46285038925772e-50	GC
949	CG18731	4.89092417870665e-54	0.257447212287211	0.952	0.499	8.52634812073931e-50	GC
950	Mkrn1	7.96541889362194e-54	0.301323891875501	0.973	0.719	1.38861147572511e-49	GC
951	mRpS17	1.28310766998304e-53	0.289730137477211	0.988	0.74	2.23684160108143e-49	GC
952	nmo	2.39702092942542e-53	0.331647062462593	1	0.985	4.17872658626733e-49	GC
953	Atx2	2.86791571409751e-53	0.319840060446245	0.997	0.859	4.9996374643862e-49	GC
954	CG8300	3.01820712232892e-53	0.347698839748638	0.988	0.788	5.261640476356e-49	GC
955	CG9125	3.25226191546402e-53	0.261344857352576	0.973	0.575	5.66966819722842e-49	GC
956	AP-1sigma	3.41517653068416e-53	0.295303688383964	1	0.841	5.9536772459417e-49	GC
957	Rcc1	4.20384183351989e-53	0.338009526476687	0.97	0.6	7.32855746837523e-49	GC
958	Nup107	1.30733684471441e-52	0.271989877290425	0.976	0.564	2.27908032139063e-48	GC
959	CRIF	1.45414251049536e-52	0.272476657445632	0.967	0.588	2.53500663854656e-48	GC
960	ND-ACP	1.61853766874643e-52	0.276238186237055	1	0.987	2.82159671792565e-48	GC
961	elm	1.80043346010427e-52	0.284450599674851	0.988	0.678	3.13869565099977e-48	GC
962	Ublcp1	2.37418110825653e-52	0.27454693297538	0.961	0.57	4.1389099260236e-48	GC
963	wuho	2.72530659958556e-52	0.280639724577252	0.967	0.638	4.75102699505751e-48	GC
964	Su(Tpl)	4.01931834478871e-52	0.309420995367909	0.997	0.845	7.00687767047016e-48	GC
965	Ote	5.30316536928923e-52	0.290841512322142	0.979	0.581	9.24500818828191e-48	GC
966	mRpS24	5.441861791899e-52	0.251525361080779	0.943	0.513	9.48679766181753e-48	GC
967	ND-B22	5.86488128570428e-52	0.265789201302233	1	0.983	1.02242475453683e-47	GC
968	Rs1	6.55033829774195e-52	0.289992193864621	0.979	0.579	1.14192047544535e-47	GC
969	RtcB	1.21649019453263e-51	0.25879897593463	0.958	0.57	2.12070735612873e-47	GC
970	mRpL42	1.47550876385967e-51	0.29002880951318	0.985	0.725	2.57225442803657e-47	GC
971	DppIII	3.74873536907955e-51	0.315542642291866	0.997	0.867	6.53517036891638e-47	GC
972	CG5986	4.74077821042165e-51	0.2787338656884	0.994	0.781	8.26459865422806e-47	GC
973	CG5446	5.14019627738284e-51	0.286788622853389	0.994	0.836	8.9609041703615e-47	GC
974	Vsp37A	6.81488616341445e-51	0.274029502510163	0.946	0.609	1.18803910486804e-46	GC
975	Usp14	6.99659872093084e-51	0.292484590126539	0.997	0.907	1.21971705501987e-46	GC
976	AP-1-2beta	8.15594295708635e-51	0.253210224971528	0.94	0.521	1.42182553570886e-46	GC
977	lgs	8.93300853496601e-51	0.286703505179767	0.988	0.709	1.55729137790062e-46	GC
978	CG6364	1.34222219229333e-50	0.277334700271049	0.979	0.649	2.33989594782497e-46	GC
979	Max	1.34671539796853e-50	0.251259227109615	0.964	0.527	2.34772895327854e-46	GC
980	P32	1.43379087229163e-50	0.289221466228828	0.994	0.91	2.499527627666e-46	GC
981	Rab14	2.72276324711407e-50	0.284845186040969	0.976	0.68	4.74659316869396e-46	GC
982	ssx	3.47388840847655e-50	0.286516485659274	0.946	0.6	6.05602966249718e-46	GC
983	CG3655	4.13280524458006e-50	0.299132878215042	0.979	0.649	7.20471938287642e-46	GC
984	CG8993	6.25540899724887e-50	0.283579800485416	0.994	0.823	1.0905054504904e-45	GC
985	heph	6.36004472313846e-50	0.337277770471339	0.997	0.843	1.10874659658473e-45	GC
986	ND-18	7.82363366086787e-50	0.277640623275146	1	0.886	1.3638940560991e-45	GC
987	H	8.68158354118684e-50	0.27310693585528	0.973	0.599	1.5134604587351e-45	GC
988	CG11077	9.93821739972881e-50	0.30565365839793	0.988	0.679	1.73252943929472e-45	GC
989	mRpL14	1.00509159095866e-49	0.282224085892806	0.991	0.749	1.75217617051822e-45	GC
990	mRpL39	1.32092219569225e-49	0.258968008666886	0.943	0.56	2.30276366375029e-45	GC
991	vib	2.07534298457645e-49	0.275251689410727	0.988	0.73	3.61794542501213e-45	GC
992	mRpL35	2.38952765761203e-49	0.26303793889667	0.97	0.595	4.16566356551506e-45	GC
993	CG31549	2.66442056348933e-49	0.288102598692758	0.988	0.731	4.64488436833095e-45	GC
994	wde	4.01606954281723e-49	0.298084268955588	0.979	0.647	7.00121403399328e-45	GC
995	CG8289	6.33952710848027e-49	0.28754681815601	0.988	0.736	1.10516976082137e-44	GC
996	G9a	8.80449208393966e-49	0.294121370222262	0.991	0.724	1.5348871049932e-44	GC
997	Bx42	1.03856436866175e-48	0.278371402496824	0.976	0.676	1.81052926388803e-44	GC
998	alphaTub84D	1.75930151518646e-48	0.321852899942019	1	0.903	3.06699033142456e-44	GC
999	CG32278	4.88563490229765e-48	0.250871998256731	0.985	0.64	8.5171273251755e-44	GC
1000	Rpt3	5.61714125915425e-48	0.262308792653866	0.994	0.973	9.79236235708361e-44	GC
1001	CG1677	6.12673603592707e-48	0.290328105295632	0.988	0.799	1.06807389314317e-43	GC
1002	unc-13	7.14390580234745e-48	0.332239068301057	0.985	0.85	1.24539709852323e-43	GC
1003	Prosalpha4	1.16578143872633e-47	0.25694748193973	1	0.984	2.0323067821316e-43	GC
1004	Dlic	1.29637229350808e-47	0.277860242086865	0.991	0.812	2.25996581927264e-43	GC
1005	Tapdelta	1.33476473158581e-47	0.258756977125789	1	0.986	2.32689535657354e-43	GC
1006	pcs	1.55453471160567e-47	0.304208822869642	0.997	0.797	2.71002036274217e-43	GC
1007	emb	1.5883265896223e-47	0.343649498254368	0.991	0.866	2.76892974368855e-43	GC
1008	mRpS6	2.02503057864836e-47	0.262056410339881	0.991	0.728	3.53023580775768e-43	GC
1009	SdhB	2.90560395437571e-47	0.283983428037653	0.991	0.911	5.06533937366318e-43	GC
1010	Zyx	3.25030074587392e-47	0.272953690647882	0.991	0.622	5.66624929028201e-43	GC
1011	Crk	7.32969072486784e-47	0.274432885883779	1	0.893	1.27778498406621e-42	GC
1012	Tpr2	8.19929814270531e-47	0.277156070614342	0.994	0.749	1.42938364521782e-42	GC
1013	mRpL13	8.94132605343437e-47	0.258031487415141	0.973	0.605	1.55874137089521e-42	GC
1014	lwr	1.13358100025466e-46	0.278043595398309	1	0.988	1.97617175774395e-42	GC
1015	CG6950	1.20389407562223e-46	0.252900933705615	0.97	0.629	2.09874854203223e-42	GC
1016	CG5902	1.94765333466921e-46	0.282963162427275	0.985	0.722	3.39534405832884e-42	GC
1017	Nup44A	2.44285694689556e-46	0.258206496181411	0.955	0.612	4.25863251552303e-42	GC
1018	ksh	2.91042066752734e-46	0.304804852715476	0.991	0.76	5.07373634970042e-42	GC
1019	deltaCOP	2.94588083128042e-46	0.268420687179838	0.979	0.735	5.13555405317115e-42	GC
1020	CG12204	2.95129793069802e-46	0.270692407184476	0.871	0.357	5.14499768258586e-42	GC
1021	bonsai	3.02747969518455e-46	0.250653514420954	0.967	0.62	5.27780535261522e-42	GC
1022	CSN4	3.64346394064918e-46	0.268085054315153	0.967	0.762	6.35165068773372e-42	GC
1023	CG8149	5.1993849854363e-46	0.265258729410505	0.985	0.698	9.0640878451111e-42	GC
1024	CG5355	5.39056164365365e-46	0.279383163920798	0.982	0.714	9.39736611338141e-42	GC
1025	mRpL38	7.11416242401653e-46	0.256812343564322	0.958	0.609	1.2402119353788e-41	GC
1026	CG33170	8.28984567759439e-46	0.297701831759043	0.988	0.809	1.44516879697503e-41	GC
1027	mRpS34	1.78481715124907e-45	0.265731633275102	0.973	0.575	3.11147173977251e-41	GC
1028	Rab6	2.17651266089361e-45	0.252619916414423	0.982	0.66	3.79431452173584e-41	GC
1029	AIMP1	2.24957070661e-45	0.251641789383937	0.994	0.77	3.92167661283321e-41	GC
1030	Amun	2.32526737298874e-45	0.27024423850995	0.97	0.632	4.05363861133127e-41	GC
1031	Ccm3	3.20269205448175e-45	0.257017961282747	0.976	0.714	5.58325305857803e-41	GC
1032	CG9752	3.45985640322688e-45	0.318506503903038	0.961	0.561	6.03156766774542e-41	GC
1033	ND-20	6.05302411806643e-45	0.261203767515815	0.997	0.953	1.05522369450252e-40	GC
1034	CG8372	6.50158868788489e-45	0.257073133846185	0.973	0.693	1.13342195595897e-40	GC
1035	CG5708	6.92298659631566e-45	0.263480274081323	0.976	0.693	1.20688425333571e-40	GC
1036	mask	1.32786400312109e-44	0.271168036902892	0.985	0.833	2.31486531664099e-40	GC
1037	eEF1delta	1.46312875226306e-44	0.269526881556369	1	0.99	2.55067235382019e-40	GC
1038	Hsp26	2.19394316698069e-44	0.294871960527864	0.997	0.943	3.82470112299745e-40	GC
1039	ND-19	2.20365890823959e-44	0.257574628462031	0.997	0.919	3.84163857473408e-40	GC
1040	eIF4G1	2.21850159697378e-44	0.278444282770214	0.994	0.861	3.86751383400439e-40	GC
1041	Rox8	2.28978255030794e-44	0.27217490521297	0.997	0.77	3.99177791995183e-40	GC
1042	mge	3.34760878108102e-44	0.253680573588836	0.985	0.765	5.83588638805854e-40	GC
1043	QIL1	4.55188290867205e-44	0.257416484858673	0.997	0.859	7.93529747468798e-40	GC
1044	CG10565	4.60288646361036e-44	0.2732084328476	0.988	0.774	8.02421197201195e-40	GC
1045	CG10077	7.75861837587593e-44	0.259480289154137	0.994	0.806	1.35255994146645e-39	GC
1046	CG14434	9.23512058767456e-44	0.315727527711659	0.997	0.881	1.60995857204931e-39	GC
1047	rdx	2.70326647610519e-43	0.278054708032208	0.997	0.832	4.71260444779417e-39	GC
1048	Csp	2.93345102374635e-43	0.263563307710569	0.976	0.648	5.11388516969701e-39	GC
1049	Dsp1	4.45761062861974e-43	0.314527348816189	1	0.985	7.77095260887279e-39	GC
1050	mRpL49	4.96375626555881e-43	0.266305065397169	0.988	0.779	8.65331629774867e-39	GC
1051	Kap-alpha3	6.52926827683747e-43	0.276985245231807	0.991	0.853	1.13824733870108e-38	GC
1052	Spx	1.19273980519035e-42	0.252037488340248	0.967	0.621	2.07930330238833e-38	GC
1053	dgt2	1.30182081861755e-42	0.274794688669622	0.973	0.735	2.26946423309598e-38	GC
1054	His2Av	5.56575061617638e-42	0.367749371353646	1	0.996	9.70277304918029e-38	GC
1055	CG15237	1.12454527096771e-41	0.254452706386213	0.976	0.664	1.96041977087801e-37	GC
1056	CG14483	2.37335234787956e-41	0.259066622304132	0.982	0.782	4.13746514805844e-37	GC
1057	me31B	2.40086749748027e-41	0.280015366912959	0.997	0.909	4.18543230835736e-37	GC
1058	CG2021	2.7837318688304e-41	0.264879933777129	0.985	0.615	4.85287976693203e-37	GC
1059	Nup358	1.19638032760174e-40	0.280522305229436	0.982	0.682	2.08564982510811e-36	GC
1060	polo	1.22466230990021e-40	0.265293125816398	0.988	0.678	2.13495380484904e-36	GC
1061	Fmr1	3.53601136214623e-40	0.255280134200156	0.985	0.742	6.16432860762953e-36	GC
1062	pch2	4.5536585893451e-40	0.258902775011958	0.976	0.697	7.93839301880532e-36	GC
1063	Phb2	1.15623111721309e-39	0.254531033660299	0.985	0.875	2.01565770663758e-35	GC
1064	spt4	3.41777537952988e-39	0.254263487052369	0.982	0.689	5.95820781913445e-35	GC
1065	Phf5a	3.20401628143721e-38	0.263319364875258	0.991	0.878	5.58556158342949e-34	GC
1066	Usp7	4.32093666198616e-38	0.307321207550947	1	0.808	7.53268888284047e-34	GC
1067	Arf102F	8.70110753865327e-38	0.252760800078567	0.994	0.935	1.51686407721342e-33	GC
1068	Ts	3.51885686682939e-37	0.296570353319103	0.976	0.545	6.13442317594368e-33	GC
1069	CG33941	4.34639808304016e-37	0.259122547975922	0.979	0.73	7.57707577816391e-33	GC
1070	Mcm7	2.65312903417228e-35	0.264111042564079	0.955	0.606	4.62519984527254e-31	GC
1071	CG6084	1.00715439424768e-34	0.255070771251769	0.994	0.872	1.75577225549198e-30	GC
1072	chrb	2.36411316368801e-30	0.266136752022109	0.991	0.863	4.12135847825731e-26	GC
1073	nop5	1.06470392359818e-29	0.265277674309451	0.997	0.889	1.85609835000871e-25	GC
1074	CG6770	1.123016761794e-26	0.265373135618908	1	0.99	1.95775512083548e-22	GC
1075	rhi	1.32809518870792e-199	0.597481695450467	0.984	0.088	2.31526834247451e-195	GCa
1076	CG13540	2.00491442609637e-196	0.995918792244691	0.989	0.095	3.4951673190138e-192	GCa
1077	BigH1	2.59335847848643e-194	1.0290858983138	0.995	0.106	4.5210018355454e-190	GCa
1078	CG14931	6.48902167055398e-192	0.520474480256902	0.968	0.09	1.13123114782768e-187	GCa
1079	CG12493	2.38480189601354e-190	0.659646890052768	0.979	0.094	4.1574251453204e-186	GCa
1080	CG9926	6.56368032604674e-189	0.856861567494215	0.995	0.102	1.14424639123973e-184	GCa
1081	Oxp	1.46988495070066e-188	1.20855478735463	0.995	0.105	2.56245043455646e-184	GCa
1082	zpg	2.55400371064101e-187	1.00868459459556	0.995	0.108	4.45239466876048e-183	GCa
1083	ord	2.48550143657912e-184	0.603188794687328	0.968	0.095	4.33297465438837e-180	GCa
1084	Cyt-c1L	1.07401974750199e-182	0.580206642686435	0.973	0.094	1.87233862582021e-178	GCa
1085	ovo	1.84960213318557e-182	1.20289982503807	0.995	0.113	3.2244113987824e-178	GCa
1086	HP6	7.06696573289168e-182	0.595078933494734	0.957	0.09	1.23198413621501e-177	GCa
1087	CG14932	9.68488036022476e-181	1.30954601684892	1	0.116	1.68836519319798e-176	GCa
1088	Pdfr	1.97660010216824e-180	0.427343239103091	0.93	0.086	3.44580695810989e-176	GCa
1089	blanks	4.03218262156237e-180	0.505880599032418	0.93	0.087	7.02930396416969e-176	GCa
1090	CG9925	8.34024717807068e-180	0.535368122239858	0.963	0.095	1.45395529055306e-175	GCa
1091	stil	2.8825311834385e-179	0.554277186845419	0.957	0.093	5.02511661208834e-175	GCa
1092	vas	4.50327928042666e-179	1.44666269816783	0.995	0.128	7.8505667695678e-175	GCa
1093	CG12200	1.22118288727934e-178	0.419787968862698	0.914	0.083	2.12888812739408e-174	GCa
1094	CG13029	1.70497513576084e-176	0.778483673942951	0.989	0.101	2.97228315417188e-172	GCa
1095	qin	1.76090346579021e-176	0.706949204475091	0.968	0.108	3.06978301191206e-172	GCa
1096	CG1503	2.27097818944834e-176	0.401255092322318	0.904	0.082	3.9589962776653e-172	GCa
1097	RpS10a	4.9383362182939e-175	1.55786868300972	0.995	0.127	8.60900152935175e-171	GCa
1098	CG5194	2.41556936341374e-174	0.854865406614825	0.984	0.102	4.21106207123916e-170	GCa
1099	cona	2.43109597088777e-174	1.15947198317651	0.995	0.115	4.23812960604865e-170	GCa
1100	CycJ	4.63208807605988e-174	0.543412370945042	0.941	0.094	8.07511914299518e-170	GCa
1101	Drep2	6.48530158378104e-174	0.992149822148578	0.989	0.123	1.13058262510055e-169	GCa
1102	CG10063	6.96941397357918e-174	0.73461934695224	0.909	0.092	1.21497793801406e-169	GCa
1103	CR43961	7.93545903774714e-174	0.44253345545765	0.914	0.088	1.38338857405046e-169	GCa
1104	tej	4.12449068480834e-169	0.647054677640667	0.979	0.099	7.19022461082638e-165	GCa
1105	stet	5.41620863916093e-169	0.656826776343084	0.989	0.112	9.44207652064925e-165	GCa
1106	aub	2.88332945353828e-168	0.952482662428242	0.995	0.13	5.02650823635329e-164	GCa
1107	bru1	2.69929907083952e-167	1.68110993763179	0.995	0.14	4.70568807019453e-163	GCa
1108	fuss	3.69145635314212e-167	0.437765103462196	0.898	0.093	6.43531586043267e-163	GCa
1109	CG10939	1.4857163971238e-166	0.798509530509641	0.995	0.15	2.59004939510592e-162	GCa
1110	otu	2.9447058727978e-166	0.362083516230958	0.925	0.094	5.1335057480484e-162	GCa
1111	CG12721	1.96026716055735e-165	0.690436398532064	0.957	0.104	3.41733374099964e-161	GCa
1112	plu	3.89058082517364e-165	0.438596790868937	0.888	0.088	6.78244955252521e-161	GCa
1113	gnu	4.35096319110701e-165	1.15867931212229	0.995	0.124	7.58503413105686e-161	GCa
1114	CG14346	8.96023936103826e-164	0.433668282029133	0.882	0.085	1.5620385278098e-159	GCa
1115	CG32814	2.64195932878165e-163	0.793891322046832	0.984	0.126	4.60572769786506e-159	GCa
1116	CG32625	1.88715331342781e-162	1.11565390406615	0.995	0.137	3.28987437129871e-158	GCa
1117	CG8066	7.205334039689e-162	0.477058986169891	0.909	0.095	1.25610588313898e-157	GCa
1118	CG34323	8.60031629006002e-162	0.394347233858619	0.898	0.088	1.49929313884616e-157	GCa
1119	CG31517	2.22304002513049e-161	0.351214813976729	0.85	0.081	3.87542567580998e-157	GCa
1120	CG14036	8.8654642155353e-161	0.954974893168457	0.995	0.154	1.54551637669427e-156	GCa
1121	CG14545	1.15835967087709e-160	1.06686967185318	0.995	0.147	2.01936841424003e-156	GCa
1122	CG32816	3.72756684915327e-160	0.323244902650201	0.845	0.083	6.49826728812889e-156	GCa
1123	CG11674	1.72534771214697e-158	0.38152013861287	0.882	0.088	3.00779866658581e-154	GCa
1124	orb	4.72382254835357e-158	0.428561407296959	0.909	0.102	8.23503984854478e-154	GCa
1125	CR43651	4.63749843088913e-157	1.12476767017122	0.995	0.159	8.08455101456901e-153	GCa
1126	CG2839	8.0556538797762e-157	0.303831136581084	0.813	0.073	1.40434214086138e-152	GCa
1127	gammaTub37C	8.54803555474069e-157	0.281165766023909	0.818	0.075	1.49017903825794e-152	GCa
1128	Pxt	3.0024681782162e-155	0.331209388431596	0.872	0.089	5.2342027750843e-151	GCa
1129	CG43689	3.55000260856347e-155	0.290141998632041	0.807	0.071	6.1887195475087e-151	GCa
1130	karr	4.49884468395516e-155	0.347376205566598	0.829	0.077	7.84283593753902e-151	GCa
1131	CG12782	1.11716627592402e-154	0.326949693535345	0.829	0.08	1.94755596881835e-150	GCa
1132	CG32971	1.7367263800671e-154	0.448583876491354	0.84	0.082	3.02763509837098e-150	GCa
1133	krimp	3.65012646903218e-154	0.653774403624114	0.973	0.121	6.3632654734638e-150	GCa
1134	CR43857	5.81285662615682e-154	0.904472551998036	0.995	0.169	1.01335529563792e-149	GCa
1135	CG12851	7.19187810867378e-154	0.315353564042029	0.829	0.082	1.2537601106851e-149	GCa
1136	sunn	1.12581293113947e-153	0.354710256953508	0.898	0.095	1.96262968285543e-149	GCa
1137	NANS	4.88335599626708e-153	0.340324372860775	0.856	0.085	8.5131545082924e-149	GCa
1138	CG43062	1.72512082354489e-152	0.336017346489151	0.872	0.089	3.0074031316858e-148	GCa
1139	CG15398	5.1026529699667e-151	0.409962204251977	0.84	0.087	8.89545492254294e-147	GCa
1140	CG4753	2.92309550718707e-149	0.272052367451429	0.807	0.078	5.09583239767923e-145	GCa
1141	Sans	5.93911580112006e-147	0.62345486559511	0.963	0.146	1.03536605760926e-142	GCa
1142	corolla	3.02296880963325e-146	0.554024068791393	0.957	0.11	5.26994152583365e-142	GCa
1143	CG14516	6.45853002891037e-146	0.28565160746191	0.829	0.085	1.12591553993994e-141	GCa
1144	AGO3	1.62872546888618e-145	1.37471742513221	0.995	0.188	2.83935710990928e-141	GCa
1145	CG13949	5.3675688410494e-145	0.26606498898108	0.797	0.076	9.35728276060142e-141	GCa
1146	CG15172	1.22510242160873e-144	0.308275439736285	0.759	0.071	2.13572105159051e-140	GCa
1147	wisp	5.43002413801174e-143	0.311801972946651	0.754	0.071	9.46616107979586e-139	GCa
1148	CG1894	1.17140844937509e-142	0.282573265599753	0.754	0.068	2.04211634979559e-138	GCa
1149	CG32483	7.92222475498719e-142	0.293949293611293	0.791	0.08	1.38108144153692e-137	GCa
1150	CR43870	1.59191238155175e-141	0.483264827803303	0.914	0.126	2.77518085475917e-137	GCa
1151	CG34355	1.79499192655369e-140	0.277595214549183	0.824	0.087	3.12920942556105e-136	GCa
1152	Syx4	5.95063109949289e-138	0.313127222405468	0.824	0.089	1.03737351957459e-133	GCa
1153	CG15760	1.23241686673932e-137	0.31361769318049	0.802	0.085	2.14847232378665e-133	GCa
1154	qua	1.33641341886915e-137	0.293363741713306	0.813	0.085	2.3297695131146e-133	GCa
1155	c(3)G	2.55895850463246e-137	1.1419230849831	0.989	0.201	4.46103236112576e-133	GCa
1156	CG14868	6.24348543377579e-137	0.30944566197913	0.818	0.094	1.08842681567013e-132	GCa
1157	CG10013	7.02905321661767e-136	0.252978462907534	0.722	0.068	1.22537484725296e-131	GCa
1158	Rbp9	3.28301850020413e-134	0.405191449961988	0.92	0.133	5.72328615140586e-130	GCa
1159	CG30380	2.99693153530129e-133	0.325039996102278	0.754	0.073	5.22455074549075e-129	GCa
1160	Rpt3R	1.21493079719621e-132	0.462589072565084	0.947	0.145	2.11798885875215e-128	GCa
1161	CG2678	1.22453687341299e-132	0.35039466949073	0.893	0.128	2.13473513142087e-128	GCa
1162	KFase	4.53669080745484e-132	0.323409275624158	0.813	0.094	7.90881308463602e-128	GCa
1163	CG6628	5.54939366347505e-132	0.284288959809003	0.754	0.076	9.67425797353606e-128	GCa
1164	Ant2	8.32873666913345e-132	1.27295967297168	0.995	0.231	1.45194866353003e-127	GCa
1165	CG15047	3.79795374392982e-131	0.977136053018099	0.995	0.254	6.62097276179285e-127	GCa
1166	exu	3.52577380592135e-129	0.264575214017507	0.759	0.082	6.1464814758627e-125	GCa
1167	CG3679	6.3038675797342e-129	0.320136230594801	0.893	0.116	1.09895323517506e-124	GCa
1168	bgcn	4.99573820889001e-128	0.310235943197756	0.856	0.106	8.70907041955795e-124	GCa
1169	mtrm	3.48416630129974e-127	0.268976262275104	0.743	0.08	6.07394711305584e-123	GCa
1170	CG33494	4.47001928105415e-127	0.412609047417188	0.797	0.091	7.7925846126617e-123	GCa
1171	Rcd-1r	1.67002970988228e-126	0.260376542956206	0.743	0.078	2.91136279323778e-122	GCa
1172	GstE1	5.53036339628354e-126	0.473859989632675	0.968	0.171	9.64108250874109e-122	GCa
1173	CG7997	5.91991443251773e-123	0.2621477567707	0.813	0.1	1.03201868302082e-118	GCa
1174	CR44294	1.24288796454755e-122	0.256071194939618	0.759	0.087	2.16672658859574e-118	GCa
1175	Sodh-2	3.65743766204517e-122	0.843951573037275	0.995	0.252	6.37601107624334e-118	GCa
1176	vilya	4.76509714034451e-122	0.337379497480119	0.861	0.128	8.30699384476259e-118	GCa
1177	CG32365	1.11856257841021e-121	0.319363999825261	0.791	0.095	1.94999014294252e-117	GCa
1178	bol	3.79497181104552e-120	0.39074007719804	0.941	0.156	6.61577435819565e-116	GCa
1179	CG7054	1.07797068842327e-117	0.443496880587371	0.957	0.186	1.87922630112829e-113	GCa
1180	CG15014	7.25789201170258e-117	0.517971298444609	0.952	0.207	1.26526831440011e-112	GCa
1181	aru	1.35788057358884e-115	0.293478493906892	0.77	0.104	2.36719320393743e-111	GCa
1182	CG3630	5.15799867358833e-111	0.329388855043051	0.882	0.146	8.99193908766654e-107	GCa
1183	CG18190	7.81043237550057e-111	0.624432748732442	0.984	0.267	1.36159267602101e-106	GCa
1184	CR44833	1.52555689743813e-110	0.269512955638615	0.802	0.123	2.65950333930389e-106	GCa
1185	Mcr	4.51429683622748e-108	0.434252634744232	0.973	0.218	7.86977367459537e-104	GCa
1186	Gbeta5	9.09639846308768e-106	0.305846023762104	0.856	0.144	1.58577514407008e-101	GCa
1187	CG5281	2.83277349540497e-104	0.28634861337071	0.802	0.126	4.93837403453949e-100	GCa
1188	RpS19b	3.13784794281236e-103	1.78315362709335	0.995	0.413	5.47021031870479e-99	GCa
1189	CG15093	2.13181877431846e-100	0.276916424604259	0.733	0.107	3.71639966926938e-96	GCa
1190	CG4949	7.2039189843842e-98	0.509111264257345	0.973	0.279	1.2558591965477e-93	GCa
1191	dnd	9.0752386838536e-98	0.295453986228412	0.674	0.089	1.5820863597562e-93	GCa
1192	CG7504	1.7928287554251e-97	0.47071221383098	0.963	0.264	3.12543836933257e-93	GCa
1193	Asph	1.12649053974021e-96	0.411690884389682	0.909	0.188	1.96381095792911e-92	GCa
1194	CG42340	4.70460707557683e-96	0.264409730998212	0.877	0.162	8.2015415148531e-92	GCa
1195	pn	4.55018329729068e-95	0.266519002565063	0.824	0.154	7.93233454216683e-91	GCa
1196	CG44303	2.02546550331539e-93	0.605753919809396	0.989	0.34	3.53099401192972e-89	GCa
1197	CG18528	1.81915348489067e-92	0.357808234435898	0.882	0.201	3.1713302702099e-88	GCa
1198	PMP34	1.09807907119958e-91	0.384152662619866	0.93	0.242	1.91428124482223e-87	GCa
1199	Pdcd4	7.33506064621249e-91	1.41125047696015	1	0.985	1.27872112245422e-86	GCa
1200	tant	3.44458053829726e-90	0.479711786275546	0.963	0.309	6.00493725241361e-86	GCa
1201	RpS5b	1.10134426631563e-89	1.41706934892218	1	0.746	1.91997345946804e-85	GCa
1202	CG1943	1.49617075331302e-89	0.890134632542259	1	0.992	2.60827447425059e-85	GCa
1203	RpL36	2.29462809640614e-89	0.422033198123297	1	1	4.00022516046483e-85	GCa
1204	His4r	2.6391828122123e-89	0.522367690794044	1	1	4.6008873965297e-85	GCa
1205	shep	4.75600592830631e-89	0.940634208519938	0.995	0.924	8.29114513481639e-85	GCa
1206	Ssb-c31a	1.09302010429158e-88	0.992999056396916	1	0.91	1.90546194781151e-84	GCa
1207	lok	2.55753037647444e-88	0.821971257595158	1	0.546	4.45854270530788e-84	GCa
1208	enc	4.25483072116431e-88	0.685904827499203	0.995	0.516	7.41744639620574e-84	GCa
1209	CG10898	4.49651278818643e-88	0.280130873851033	0.824	0.169	7.8387707436454e-84	GCa
1210	TfIIA-S	4.99496844901658e-88	1.02169592946151	1	0.958	8.70772849717061e-84	GCa
1211	Nxf3	7.11729201528002e-88	0.321537852250577	0.856	0.191	1.24075751702377e-83	GCa
1212	CR43650	1.33694379052678e-86	0.270718979973519	0.845	0.169	2.33069411002533e-82	GCa
1213	mahe	1.55674783357651e-86	0.944757598545726	1	0.826	2.71387849827394e-82	GCa
1214	mei-P26	2.52122670656969e-85	0.861357522350444	1	0.86	4.39525451756294e-81	GCa
1215	Mlf	3.25363681246094e-85	0.731090093975019	1	0.755	5.67206505516316e-81	GCa
1216	CR43957	3.91768179207489e-85	0.383619147734623	0.909	0.231	6.82969466812416e-81	GCa
1217	His3.3B	8.53771798282177e-85	0.859622957504016	1	0.897	1.48838037594532e-80	GCa
1218	Rcd-1	1.08553620751242e-84	0.799235714649258	1	0.871	1.8924152705564e-80	GCa
1219	CG11076	7.02119390130951e-84	0.566253006592325	0.979	0.385	1.22400473281529e-79	GCa
1220	Smn	7.22155272165928e-84	0.7552619613547	1	0.767	1.25893328596686e-79	GCa
1221	trsn	7.66323185935831e-84	0.662582239986151	1	0.839	1.33593121004193e-79	GCa
1222	FK506-bp2	8.29281910705853e-84	0.431766497151675	1	1	1.44568715493351e-79	GCa
1223	FKBP59	6.07498741199058e-83	0.752931162184236	0.995	0.959	1.05905255553232e-78	GCa
1224	HP4	1.91566584465419e-82	0.684925878239115	1	0.858	3.33958026698565e-78	GCa
1225	GLaz	2.23673726968768e-82	0.321786225430104	0.909	0.221	3.89930408224652e-78	GCa
1226	RpS28b	2.5802084941663e-82	0.31081570935003	1	1	4.49807746788012e-78	GCa
1227	porin	5.78384860875282e-82	0.527528781619505	1	0.999	1.00829832796388e-77	GCa
1228	Roc1a	2.30593304916272e-81	0.50435801364756	1	0.997	4.01993308460536e-77	GCa
1229	CG15908	5.47786458293491e-81	0.419164966487038	0.93	0.29	9.54956132743043e-77	GCa
1230	CG44774	1.19369266303921e-80	0.722506761849427	1	0.953	2.08096441947625e-76	GCa
1231	sle	1.59712170942866e-80	0.82148520501107	0.984	0.61	2.78426227604697e-76	GCa
1232	eIF4G2	2.44625949073717e-80	0.792604897081874	0.989	0.648	4.2645641702021e-76	GCa
1233	shu	3.87439256583852e-80	0.776914102797312	0.989	0.626	6.75422856002628e-76	GCa
1234	CG9272	5.08857439308063e-80	0.409972465060755	0.979	0.318	8.87091173945747e-76	GCa
1235	CR44417	5.54804903412366e-80	0.33165527849766	0.893	0.232	9.67191388118777e-76	GCa
1236	CG2982	8.53448220313476e-80	0.582012510826456	0.989	0.475	1.48781628247248e-75	GCa
1237	cN-IIIB	8.59162914029127e-80	0.383388987380647	0.947	0.3	1.49777870802698e-75	GCa
1238	endos	2.09320030915e-79	0.65660648221488	1	0.949	3.64907609894119e-75	GCa
1239	Oda	2.42072093043867e-79	0.76488297127446	1	1	4.22004279803373e-75	GCa
1240	CG4686	5.65868225222408e-79	0.59108919253199	0.984	0.557	9.86478077030223e-75	GCa
1241	UQCR-6.4	5.79080422277256e-79	0.753486092255704	1	0.934	1.00951090015594e-74	GCa
1242	MagR	7.47563441456441e-79	0.427917825000159	0.963	0.34	1.30322734749101e-74	GCa
1243	l(3)mbt	9.45243369023547e-79	0.351560598775684	0.914	0.256	1.64784276521875e-74	GCa
1244	pav	1.98724873274735e-78	0.578721975002037	0.995	0.454	3.46437071579846e-74	GCa
1245	Trx-2	3.24455835550256e-78	0.632070476016231	1	0.954	5.65623858114762e-74	GCa
1246	EloC	6.98722822448947e-78	0.574887006788732	1	0.955	1.21808349637525e-73	GCa
1247	snf	8.30546670260702e-78	0.658186364666731	1	0.848	1.44789201026548e-73	GCa
1248	Cks85A	3.18666630206363e-77	0.607351900801174	0.995	0.679	5.55531536438752e-73	GCa
1249	Ref1	4.92984923265487e-77	0.586304752907603	1	0.984	8.59420616728724e-73	GCa
1250	SkpA	2.39463716998815e-76	0.494743089166562	1	0.996	4.17457097844034e-72	GCa
1251	Fis1	3.06751026015296e-76	0.547298945870683	1	0.982	5.34759063652465e-72	GCa
1252	p	3.19786290994279e-76	0.293621932478361	0.882	0.231	5.57483441090326e-72	GCa
1253	14-3-3epsilon	6.62514040256477e-76	0.469740728790736	1	1	1.15496072637912e-71	GCa
1254	mRpL16	1.40832809128728e-75	0.610766263984356	0.995	0.692	2.45513836154112e-71	GCa
1255	Cam	1.69712671346779e-75	0.523139290920821	1	0.999	2.9586009995884e-71	GCa
1256	Lkb1	2.11564809369042e-75	0.314708799751219	0.872	0.234	3.6882093217305e-71	GCa
1257	CG14805	2.75892839916547e-75	0.53555965406652	0.989	0.503	4.80963987826516e-71	GCa
1258	COX6B	3.21427931688707e-75	0.448730257472637	1	1	5.60345313312923e-71	GCa
1259	hoip	8.26223809173087e-75	0.726471918514471	1	0.944	1.44035596653144e-70	GCa
1260	Pa1	1.60684917415028e-73	0.653052595958564	0.995	0.632	2.80122016529619e-69	GCa
1261	zetaCOP	2.50194915407399e-73	0.548352932851437	1	0.845	4.36164796029718e-69	GCa
1262	Aldh	9.25964871616231e-73	0.605506528642406	0.989	0.391	1.61423456068858e-68	GCa
1263	Vha13	1.01786410763997e-72	0.555725130698016	1	0.963	1.77444249884876e-68	GCa
1264	CG31251	1.05603344296076e-72	0.293947756560145	0.904	0.247	1.84098310111349e-68	GCa
1265	Acyp2	1.41330409867304e-72	0.537843440142205	0.995	0.59	2.4638130352167e-68	GCa
1266	CkIIalpha-i3	1.58791233463301e-72	0.388247819902928	0.925	0.313	2.76820757296573e-68	GCa
1267	Sec61gamma	2.27610583339673e-72	0.555716818031734	1	0.977	3.96793529936052e-68	GCa
1268	Pp1-87B	2.64123247028393e-72	0.504335554923166	1	0.991	4.60446056544598e-68	GCa
1269	IscU	4.74459809515517e-72	0.526377277495544	1	0.883	8.271257859284e-68	GCa
1270	Droj2	1.26295328187612e-71	0.580311961674244	1	0.906	2.20170645629465e-67	GCa
1271	mh	1.32114443293636e-71	0.302412010791641	0.882	0.243	2.30315108993796e-67	GCa
1272	CG14657	1.83419344969131e-71	0.469608130174145	0.968	0.42	3.19754944084687e-67	GCa
1273	Nse4	2.42798924945044e-71	0.266539360705469	0.856	0.221	4.23271365856694e-67	GCa
1274	HipHop	3.22257064919867e-71	0.640183018875188	0.989	0.601	5.61790741274803e-67	GCa
1275	Sod1	3.8838936841091e-71	0.47278632633388	1	0.992	6.7707918595074e-67	GCa
1276	CG34159	5.01811200077806e-71	0.549816763878243	0.995	0.8	8.74807465095639e-67	GCa
1277	CR31044	9.07336684211315e-71	0.712897330365148	0.995	0.902	1.58176004158559e-66	GCa
1278	RpS14b	9.94033741992032e-71	0.331786145154517	1	1	1.73289902241471e-66	GCa
1279	CG6693	1.12179564827667e-70	0.566842323136326	1	0.63	1.95562635364072e-66	GCa
1280	mRpS14	1.69867172009343e-70	0.595828282854837	1	0.684	2.96129440963888e-66	GCa
1281	CG10880	3.58208126617018e-70	0.414091544822378	0.984	0.399	6.24464227131448e-66	GCa
1282	wap	3.7242108542065e-70	0.605834010733971	1	0.826	6.49241678213818e-66	GCa
1283	scu	5.73579413870944e-70	0.506909891218713	1	0.954	9.99920992201217e-66	GCa
1284	RpII18	7.59247032197388e-70	0.541713719608113	1	0.952	1.32359535122971e-65	GCa
1285	Gasz	1.27795809345164e-69	0.341201200038937	0.893	0.272	2.22786434431424e-65	GCa
1286	NHP2	1.79039555280861e-69	0.635860727012023	1	0.914	3.12119656721124e-65	GCa
1287	CG7372	3.41427632128507e-69	0.583461919772385	0.989	0.664	5.95210791089627e-65	GCa
1288	fal	1.23212539934937e-68	0.407050578002739	0.963	0.365	2.14796420868576e-64	GCa
1289	CG9065	1.23672319977484e-68	0.508132052168371	1	0.635	2.15597955416748e-64	GCa
1290	Dlc90F	1.29783083631781e-68	0.555886264431999	1	0.936	2.26250849695284e-64	GCa
1291	Pcl	1.5728499729718e-68	0.425690674210757	0.952	0.386	2.74194935788173e-64	GCa
1292	SNRPG	2.04305985271161e-68	0.639776370577132	1	0.967	3.56166624123215e-64	GCa
1293	CG8097	2.60954458306228e-68	0.279321039808376	0.893	0.239	4.54921907165247e-64	GCa
1294	CG6540	2.66291683336812e-68	0.529225475588621	0.984	0.544	4.64226291561065e-64	GCa
1295	CG14232	3.61634950653158e-68	0.32050990232952	0.941	0.31	6.30438209473651e-64	GCa
1296	BthD	4.40322274041863e-68	0.678189798853956	0.989	0.539	7.6761382033718e-64	GCa
1297	CG4570	4.60873285787602e-68	0.5140871164221	0.957	0.374	8.03440399113526e-64	GCa
1298	vig2	4.92576313811061e-68	0.417365864365434	1	0.999	8.58708287866823e-64	GCa
1299	CG6878	1.01734833631459e-67	0.537671650686507	1	0.761	1.77354335469723e-63	GCa
1300	CG14441	2.1960699982046e-67	0.268868424467399	0.888	0.243	3.82840882787008e-63	GCa
1301	alph	2.58832003940116e-67	0.600892766662612	0.995	0.894	4.51221832468805e-63	GCa
1302	CG11699	2.72839618623083e-67	0.485294140272772	1	0.929	4.75641307145621e-63	GCa
1303	CG30389	3.14932078717719e-67	0.380281310567421	0.936	0.351	5.490210928286e-63	GCa
1304	Cbp20	1.15646255844062e-66	0.543112054131005	0.995	0.76	2.01606117812953e-62	GCa
1305	DCP1	1.23511034506303e-66	0.475762448440006	0.984	0.576	2.15316786454839e-62	GCa
1306	Mat1	1.52673771403056e-66	0.425425533429924	0.973	0.424	2.66156185686948e-62	GCa
1307	BicD	1.65409036044094e-66	0.518931606726916	0.989	0.667	2.88357572535669e-62	GCa
1308	Grip84	5.24877376474024e-66	0.289741081467196	0.888	0.264	9.15018730407165e-62	GCa
1309	mts	9.87502254126049e-66	0.383620959473753	1	0.999	1.72151267961794e-61	GCa
1310	Nse1	1.28337122636398e-65	0.330850621037621	0.957	0.324	2.23730105892032e-61	GCa
1311	aurA	3.87048073167728e-65	0.337980586661185	0.952	0.314	6.747409059533e-61	GCa
1312	Bgb	5.21723282442515e-65	0.428931760082107	0.995	0.453	9.09520198282036e-61	GCa
1313	mxt	6.65650924182453e-65	0.482240387460931	0.979	0.477	1.16042925612727e-60	GCa
1314	SmE	6.71274997204869e-65	0.495796870106518	1	0.982	1.17023370262725e-60	GCa
1315	Tom7	1.05403592451174e-64	0.553998235026328	1	0.966	1.83750082720132e-60	GCa
1316	CG17337	1.23099584978188e-64	0.491851286286699	0.989	0.653	2.14599506492475e-60	GCa
1317	mael	1.31904810757541e-64	0.370373969469276	0.957	0.362	2.29949656593621e-60	GCa
1318	CG4968	1.33776170448045e-64	0.495827760345274	1	0.812	2.33211997942077e-60	GCa
1319	egg	1.54146225658319e-64	0.368919793893353	0.947	0.367	2.68723115190147e-60	GCa
1320	CG15536	2.44115461055863e-64	0.334377809803586	0.952	0.339	4.25566483258685e-60	GCa
1321	CG7878	3.18933375086726e-64	0.550803307310404	0.989	0.805	5.5599655278869e-60	GCa
1322	cav	3.6590901218595e-64	0.448151210808668	0.979	0.468	6.37889180943767e-60	GCa
1323	rogdi	4.80157727933123e-64	0.295744783391561	0.936	0.307	8.37058967105813e-60	GCa
1324	CG5447	7.9607929063594e-64	0.453963169394574	0.973	0.552	1.38780502736563e-59	GCa
1325	Cyp1	1.03013020476312e-63	0.498489058423085	1	1	1.79582598596354e-59	GCa
1326	REG	1.1249517334856e-63	0.525025742783249	1	0.955	1.96112835698545e-59	GCa
1327	sina	1.22004159424569e-63	0.506401718549556	1	0.827	2.12689851124851e-59	GCa
1328	CG6180	1.40105050792582e-63	0.456496076434117	1	0.956	2.44245135046709e-59	GCa
1329	CG30094	1.58226498872816e-63	0.265212672754082	0.893	0.266	2.7583625548498e-59	GCa
1330	UQCR-Q	1.80814604257018e-63	0.453964219281888	1	0.996	3.15214099601259e-59	GCa
1331	CG1738	2.87256808064512e-63	0.250990794868996	0.861	0.237	5.00774793498864e-59	GCa
1332	CG15771	3.52708223026949e-63	0.432050514994262	0.968	0.41	6.1487624520288e-59	GCa
1333	Rcd5	5.90813207039562e-63	0.430289727487227	0.968	0.448	1.02996466383207e-58	GCa
1334	HIP	8.0792449023233e-63	0.530312514038298	0.995	0.733	1.40845476382202e-58	GCa
1335	sxc	1.35727170742692e-62	0.543930603938753	0.995	0.743	2.36613176755735e-58	GCa
1336	CG31673	1.54816970348382e-62	0.491572846088363	0.989	0.609	2.69892424408335e-58	GCa
1337	CG14341	1.60486816013722e-62	0.371543888307728	0.963	0.407	2.79776666356722e-58	GCa
1338	dod	1.70041696004687e-62	0.439034462527636	1	0.946	2.9643368864497e-58	GCa
1339	CG5339	2.00966748740793e-62	0.373931123957557	0.984	0.442	3.50345333079825e-58	GCa
1340	CG34150	2.7396532868368e-62	0.424407982712105	0.968	0.455	4.7760375749426e-58	GCa
1341	GC1	3.34136925152907e-62	0.28470091208845	0.893	0.266	5.82500901619062e-58	GCa
1342	CG34261	5.11857025691609e-62	0.38368841959319	0.968	0.451	8.92320352888181e-58	GCa
1343	CG32163	5.33272874368273e-62	0.390506680047747	0.979	0.445	9.2965460188621e-58	GCa
1344	dj-1beta	6.19881484355088e-62	0.467083292127798	1	0.979	1.08063939167622e-57	GCa
1345	SRPK	6.67710479092464e-62	0.491177319448921	1	0.788	1.16401967820189e-57	GCa
1346	COQ7	1.01864000992679e-61	0.44785775170764	0.995	0.631	1.77579512930537e-57	GCa
1347	CG34008	1.56211892794967e-61	0.328248922588495	0.93	0.317	2.72324192709466e-57	GCa
1348	spn-E	2.7070532863683e-61	0.432096114098551	0.995	0.45	4.71920599412585e-57	GCa
1349	CR32027	6.55131656796667e-61	0.265756864759864	0.92	0.282	1.14209101729363e-56	GCa
1350	CG4594	8.25747056024641e-61	0.297130994024337	0.909	0.312	1.43952484276776e-56	GCa
1351	ebd2	1.0890665811902e-60	0.295423303094161	0.93	0.313	1.89856977098888e-56	GCa
1352	CG11505	1.54350199526117e-60	0.488577769825677	0.995	0.736	2.6907870283388e-56	GCa
1353	COX4	1.86423250769022e-60	0.379263447124941	1	0.993	3.24991653065635e-56	GCa
1354	ND-24	1.92252960091265e-60	0.456394693904319	0.995	0.922	3.35154585327102e-56	GCa
1355	CG4789	2.58344514227627e-60	0.474188715922534	1	0.79	4.50371991653022e-56	GCa
1356	barc	2.98881655100946e-60	0.420073649777464	0.973	0.504	5.21040389337479e-56	GCa
1357	CG2147	3.6419795054278e-60	0.465118158344373	1	0.729	6.34906287181229e-56	GCa
1358	CG14721	3.65369703800782e-60	0.252423365877016	0.856	0.253	6.36949004635903e-56	GCa
1359	chinmo	3.72061820345565e-60	0.655260601001486	0.995	0.676	6.48615371408423e-56	GCa
1360	Dip-C	7.1763173482164e-60	0.425205295492095	0.947	0.469	1.25104740331456e-55	GCa
1361	spag	7.91822884441319e-60	0.277518259664419	0.904	0.298	1.38038483444655e-55	GCa
1362	CG14561	8.62205226842985e-60	0.414437881155721	0.984	0.485	1.50308237195538e-55	GCa
1363	PpV	1.15833394025885e-59	0.388610302558398	0.963	0.451	2.01932355805326e-55	GCa
1364	l(1)G0334	1.40540952581614e-59	0.440726540387471	0.989	0.58	2.45005042635528e-55	GCa
1365	Opa1	1.56355086748599e-59	0.479144571586982	0.989	0.712	2.72573822728832e-55	GCa
1366	CG4502	1.637802516569e-59	0.475328431643114	1	0.828	2.85518112713474e-55	GCa
1367	CG12608	1.9953297740162e-59	0.459707060354234	0.995	0.606	3.47845839504244e-55	GCa
1368	fzy	2.33063197490269e-59	0.48123697456946	0.989	0.586	4.06299072184786e-55	GCa
1369	eEF1gamma	2.85485420397584e-59	0.348244340585222	1	1	4.97686733379108e-55	GCa
1370	CG32243	3.30635723408154e-59	0.442826751553539	0.984	0.537	5.76397256617435e-55	GCa
1371	mRpL36	3.52743017874016e-59	0.476317934544769	0.995	0.705	6.14936903059772e-55	GCa
1372	CG2974	4.1010941082681e-59	0.275172291561054	0.898	0.308	7.14943735894378e-55	GCa
1373	CG17680	4.29403520873386e-59	0.377506088770398	0.995	0.425	7.48579157938574e-55	GCa
1374	Mtap	5.04050125592755e-59	0.430863648109072	0.984	0.598	8.78710583945851e-55	GCa
1375	asrij	5.20238986081262e-59	0.434843470834836	0.995	0.732	9.06932624435464e-55	GCa
1376	FASN3	6.5839403433712e-59	0.279848081158324	0.652	0.144	1.1477783200599e-54	GCa
1377	CG14812	9.82308552688962e-59	0.443653005374336	0.995	0.787	1.71245849990267e-54	GCa
1378	CG17598	1.31762157430284e-58	0.269508886441128	0.893	0.285	2.29700969048214e-54	GCa
1379	robl	1.40698618938511e-58	0.435690999393555	1	0.948	2.45279902395506e-54	GCa
1380	RpS15Aa	1.51625387137542e-58	0.320486374437999	1	1	2.64328537396877e-54	GCa
1381	HIP-R	1.61420561338368e-58	0.511220249294359	1	0.9	2.81404464581176e-54	GCa
1382	eIF4E1	1.95961602656935e-58	0.420435675629282	1	0.98	3.41619861911835e-54	GCa
1383	Nurf-38	2.77862392333791e-58	0.394212261599181	1	0.985	4.84397508555498e-54	GCa
1384	Chrac-14	3.26087812124764e-58	0.554442246234357	1	0.672	5.68468882877101e-54	GCa
1385	Fgop2	5.31420411167236e-58	0.318768652447309	0.941	0.37	9.26425202787842e-54	GCa
1386	MED10	5.98359312056612e-58	0.43809313115161	0.984	0.711	1.04311978870829e-53	GCa
1387	Pka-R2	6.82279165024897e-58	0.267354943658906	0.882	0.284	1.1894172683879e-53	GCa
1388	CG13192	9.87910377754338e-58	0.254335472770438	0.92	0.296	1.72222416153914e-53	GCa
1389	hrg	1.08245148297661e-57	0.473901993409725	1	0.708	1.88703767027312e-53	GCa
1390	CG9205	1.16287335788171e-57	0.476035238704487	0.995	0.829	2.02723712479518e-53	GCa
1391	ND-13A	1.27500326272202e-57	0.425480163140485	1	0.899	2.2227131879033e-53	GCa
1392	Not1	1.903246097144e-57	0.449588129169688	1	0.944	3.31792892115113e-53	GCa
1393	Mes4	3.24030394364961e-57	0.372723617513771	0.984	0.417	5.64882186496436e-53	GCa
1394	ND-B16.6	4.36012013988428e-57	0.4310763316565	1	0.953	7.60099743986026e-53	GCa
1395	ND-B18	4.47809683120328e-57	0.446337702913317	1	0.9	7.80666620583667e-53	GCa
1396	Gs1l	5.68004094375585e-57	0.312621390398653	0.936	0.36	9.90201537724958e-53	GCa
1397	CG33107	7.89354649042303e-57	0.258028369863511	0.872	0.276	1.37608195967545e-52	GCa
1398	FK506-bp1	8.15007256479184e-57	0.50730423343604	1	0.982	1.42080215022016e-52	GCa
1399	CSN6	8.32332430588808e-57	0.434783674111056	0.989	0.685	1.45100512624547e-52	GCa
1400	CG14210	9.06922765975455e-57	0.476967405859447	1	0.741	1.58103845792501e-52	GCa
1401	ND-30	1.35552624680977e-56	0.414324599613517	1	0.917	2.36308890606348e-52	GCa
1402	del	1.40623934418635e-56	0.274031147188446	0.856	0.269	2.45149704872006e-52	GCa
1403	CG3262	1.95234863764722e-56	0.460975107324412	1	0.836	3.4035293800104e-52	GCa
1404	rad50	2.0545121231635e-56	0.382372139750601	0.93	0.386	3.58163098431094e-52	GCa
1405	l(3)neo43	2.66365277883801e-56	0.276951658213654	0.947	0.328	4.64354588934831e-52	GCa
1406	CG15601	3.43167569410035e-56	0.292774587421053	0.898	0.332	5.98244023752514e-52	GCa
1407	Slip1	3.64060804358363e-56	0.377611961443855	0.984	0.486	6.34667200237935e-52	GCa
1408	CG32448	4.06511906504335e-56	0.412060587387055	0.979	0.492	7.08672206609007e-52	GCa
1409	Pka-C1	4.13964841307845e-56	0.467884664542779	0.984	0.73	7.21664907851967e-52	GCa
1410	CIA30	5.44834563655333e-56	0.295831201621245	0.909	0.327	9.49810094820341e-52	GCa
1411	RapGAP1	5.61997204975797e-56	0.499549224348777	1	0.528	9.79729727434308e-52	GCa
1412	CSN5	6.17986629124931e-56	0.410085358663185	1	0.839	1.07733609055349e-51	GCa
1413	l(2)35Be	7.46003392643736e-56	0.347394733960788	0.963	0.437	1.30050771439582e-51	GCa
1414	Cdk8	9.87605578785114e-56	0.281825427247501	0.882	0.317	1.72169280549609e-51	GCa
1415	Ercc1	1.1948347970591e-55	0.277058744533198	0.93	0.338	2.08295550171314e-51	GCa
1416	Rpn10	1.29717380294029e-55	0.416974888879736	1	0.918	2.26136309066582e-51	GCa
1417	eEF1beta	1.42917448202541e-55	0.304232143165614	1	1	2.4914798745149e-51	GCa
1418	mtSSB	1.6094221315932e-55	0.478499794116331	1	0.836	2.80570560200642e-51	GCa
1419	udd	2.94446637979693e-55	0.409266144154334	0.989	0.551	5.13308823989999e-51	GCa
1420	SmF	5.77087144992465e-55	0.460610205597653	1	0.969	1.00603601986536e-50	GCa
1421	c12.1	1.23191031442022e-54	0.407121651020632	0.995	0.666	2.14758925112877e-50	GCa
1422	CG33181	2.43219021186183e-54	0.356244895521413	0.947	0.393	4.24003719633872e-50	GCa
1423	bcn92	2.72356267426037e-54	0.396986632669438	0.995	0.731	4.74798681003811e-50	GCa
1424	mRpL52	2.84798223630882e-54	0.417094715211039	0.979	0.564	4.96488743255717e-50	GCa
1425	CG8490	2.89739317126153e-54	0.374346216984696	0.963	0.462	5.05102551546022e-50	GCa
1426	CG32165	3.23194513178322e-54	0.28790223635747	0.888	0.317	5.63424994823768e-50	GCa
1427	Reps	3.77351356940747e-54	0.294174231463242	0.925	0.356	6.57836620554805e-50	GCa
1428	CG34132	5.04800878589315e-54	0.438098897812055	1	0.874	8.80019371644753e-50	GCa
1429	ppl	6.26506021611248e-54	0.411949531457406	0.979	0.597	1.09218794747489e-49	GCa
1430	Vps37B	6.30688717474464e-54	0.400912954180624	0.973	0.576	1.09947964117323e-49	GCa
1431	Cdc6	7.12437652635073e-54	0.307250304426757	0.941	0.335	1.24199255983872e-49	GCa
1432	MED20	8.51654885136445e-54	0.349012680314283	0.957	0.462	1.48468996125837e-49	GCa
1433	A16	1.15623994440411e-53	0.416161464439513	0.968	0.604	2.01567309507968e-49	GCa
1434	Pi3K68D	1.26019041585852e-53	0.370466606878117	0.947	0.398	2.19688995196616e-49	GCa
1435	Phf7	1.86692160118357e-53	0.293291148464782	0.925	0.311	3.25460442734333e-49	GCa
1436	CG12948	1.87687056393837e-53	0.433547015882728	0.989	0.704	3.27194845411377e-49	GCa
1437	CG5039	2.04094374917497e-53	0.321999202929376	0.973	0.42	3.55797723793673e-49	GCa
1438	ND-13B	2.96379743623506e-53	0.421320389546229	1	0.917	5.16678807058859e-49	GCa
1439	NC2beta	3.44124931727496e-53	0.387177256538437	0.968	0.597	5.99912993480544e-49	GCa
1440	Hat1	3.47048526239994e-53	0.473366759298816	0.995	0.721	6.05009695794182e-49	GCa
1441	ND-B14.7	5.12933845145896e-53	0.431635755045872	1	0.887	8.94197572242841e-49	GCa
1442	TER94	5.69234115942933e-53	0.407565254796129	1	0.981	9.92345834323315e-49	GCa
1443	lolal	5.91770943725569e-53	0.409195929737809	1	0.987	1.03163428619679e-48	GCa
1444	CG11134	6.03426247219627e-53	0.446424180241288	0.973	0.756	1.05195297677798e-48	GCa
1445	CG12096	6.09536062950451e-53	0.3261622016001	0.93	0.401	1.06260421854152e-48	GCa
1446	D1	7.29791007855105e-53	0.383021406455813	1	0.997	1.2722446639938e-48	GCa
1447	icln	8.02061194738261e-53	0.425670058716604	1	0.84	1.39823328078721e-48	GCa
1448	Arfrp1	1.20965962052635e-52	0.278916602263754	0.93	0.357	2.10879961646359e-48	GCa
1449	CG4882	1.54303013601365e-52	0.359507307314599	0.968	0.502	2.6899644361126e-48	GCa
1450	CG10462	1.74369871789712e-52	0.283664289850936	0.877	0.307	3.03978997491004e-48	GCa
1451	Taf13	2.10135079918447e-52	0.39117768979961	0.984	0.796	3.66328484821828e-48	GCa
1452	CSN8	2.17465312639778e-52	0.405258477031851	1	0.85	3.79107279524924e-48	GCa
1453	Cdk7	2.58944496127305e-52	0.340549195009389	0.963	0.465	4.5141794009873e-48	GCa
1454	SMC3	3.87685637399721e-52	0.270331303900614	0.947	0.344	6.75852371678933e-48	GCa
1455	TfIIFalpha	5.25043308777941e-52	0.430575943144069	1	0.743	9.15308000192584e-48	GCa
1456	Sxl	6.54255951100614e-52	0.453276144500326	0.995	0.912	1.1405643995537e-47	GCa
1457	CG11752	7.76070359270321e-52	0.414964908239266	1	0.907	1.35292345731595e-47	GCa
1458	CG6937	8.88751030664578e-52	0.440558082201754	0.984	0.693	1.54935967175756e-47	GCa
1459	Bin1	1.18337141033846e-51	0.385701058469132	0.995	0.814	2.06297137964303e-47	GCa
1460	CG5045	1.32008783245546e-51	0.384520207310206	1	0.834	2.3013091183196e-47	GCa
1461	Iswi	1.46198950009365e-51	0.415817352863665	0.995	0.656	2.54868629551327e-47	GCa
1462	CG17343	1.56087911836783e-51	0.348364710321059	0.984	0.494	2.72108056705064e-47	GCa
1463	Cchl	1.99544681227732e-51	0.411631553002195	0.995	0.806	3.47866242784305e-47	GCa
1464	rnh1	2.53918967905741e-51	0.322599755446541	0.979	0.45	4.42656936750078e-47	GCa
1465	CG9391	3.27778715854742e-51	0.352524325335968	0.963	0.49	5.71416635349572e-47	GCa
1466	mbf1	6.43487997091777e-51	0.405908351487432	1	0.903	1.1217926253301e-46	GCa
1467	CG8545	8.29200710407597e-51	0.374564363688285	0.973	0.52	1.44554559845356e-46	GCa
1468	Nipped-B	1.0768183002937e-50	0.405660940588191	1	0.973	1.877217342902e-46	GCa
1469	RpS18	1.1746802799986e-50	0.271140443749966	1	1	2.04782013212155e-46	GCa
1470	CG3184	1.29028769707042e-50	0.257120158661706	0.893	0.32	2.24935854230286e-46	GCa
1471	Dpy-30L1	1.44874276105534e-50	0.391012301601971	0.989	0.688	2.52559325534777e-46	GCa
1472	lt	2.35650876845839e-50	0.277688248207323	0.925	0.365	4.10810173605351e-46	GCa
1473	tzn	3.76979656088911e-50	0.384826676663722	0.995	0.747	6.57188634459799e-46	GCa
1474	Rpn9	4.83164806177937e-50	0.380705653920326	1	0.96	8.42301206609997e-46	GCa
1475	CG2685	5.87728425650402e-50	0.277478863754389	0.93	0.367	1.02458696443635e-45	GCa
1476	MED28	6.0002676973143e-50	0.338312825921206	0.963	0.472	1.0460266676728e-45	GCa
1477	CG13364	6.7298526761007e-50	0.426949779477159	1	0.985	1.17321521702464e-45	GCa
1478	CG8778	9.62570659727461e-50	0.402714018972624	1	0.613	1.67804943110288e-45	GCa
1479	mRpL48	1.16066923588221e-49	0.380986094753453	0.995	0.668	2.02339467891346e-45	GCa
1480	Vti1b	1.24396637366725e-49	0.37216630945208	0.995	0.732	2.16860657921411e-45	GCa
1481	CG15891	1.60406175585733e-49	0.392744779796739	0.968	0.6	2.79636085898609e-45	GCa
1482	Aps	2.24438977427789e-49	0.385135658607685	1	0.971	3.91264469349865e-45	GCa
1483	rig	2.72102216424889e-49	0.282172907687514	0.898	0.324	4.74355793893509e-45	GCa
1484	Parp	3.84660181173733e-49	0.501028736401242	1	0.927	6.70578093840168e-45	GCa
1485	Usp10	4.26528869996513e-49	0.426794932967524	0.989	0.674	7.43567779064921e-45	GCa
1486	CG4768	6.121978374329e-49	0.349988862790375	0.979	0.532	1.06724448999677e-44	GCa
1487	ND-42	6.36809749091844e-49	0.390043949566374	1	0.846	1.11015043559181e-44	GCa
1488	CG9581	9.10734484143631e-49	0.287252684897456	0.893	0.372	1.58768342620759e-44	GCa
1489	Nph	1.03732308271604e-48	0.40171728788154	1	0.994	1.80836533009886e-44	GCa
1490	CG5482	1.27323153069016e-48	0.377576748693754	1	0.82	2.21962452745216e-44	GCa
1491	CG3176	1.3786674904759e-48	0.344742355239775	0.973	0.461	2.40343103614663e-44	GCa
1492	p47	1.7095507440228e-48	0.368063119866045	1	0.818	2.98025981205495e-44	GCa
1493	fu12	1.88825254712573e-48	0.251137709928291	0.898	0.317	3.29179066540428e-44	GCa
1494	ND-49	2.36173413689781e-48	0.394775325838412	0.995	0.865	4.11721112085395e-44	GCa
1495	CG4101	2.41092559451958e-48	0.360614287717936	0.984	0.575	4.20296658892598e-44	GCa
1496	CG8617	2.7423313028734e-48	0.264539278152589	0.925	0.363	4.78070616029919e-44	GCa
1497	CG44838	3.61128606333159e-48	0.317903499448601	0.968	0.464	6.29555499420596e-44	GCa
1498	maf-S	3.70181576399432e-48	0.388938529280372	0.995	0.843	6.4533754213713e-44	GCa
1499	janA	3.84953871562948e-48	0.362763136871008	1	0.962	6.71090084295688e-44	GCa
1500	CG14647	3.86790341633375e-48	0.338650635595392	0.968	0.503	6.74291602569463e-44	GCa
1501	mRpL12	7.43892519363301e-48	0.406905863105527	1	0.911	1.29682782900604e-43	GCa
1502	CG42813	9.17020658520359e-48	0.361679292748021	0.995	0.674	1.59864211399854e-43	GCa
1503	e(r)	1.12933334489366e-47	0.377802630112945	1	0.767	1.96876682015312e-43	GCa
1504	Mi-2	1.27577025939932e-47	0.397405742023339	0.984	0.813	2.22405029321083e-43	GCa
1505	CG12895	1.27620574342528e-47	0.354533453248243	0.995	0.621	2.22480947251328e-43	GCa
1506	CG31126	1.2837877472793e-47	0.353432893720838	1	0.607	2.23802717983201e-43	GCa
1507	CtBP	1.67836962616128e-47	0.315939048223382	1	0.997	2.92590176928695e-43	GCa
1508	CG3781	2.06564487990912e-47	0.294499995328102	0.941	0.417	3.60103871914558e-43	GCa
1509	RfC4	2.15606927904541e-47	0.462200503265107	1	0.808	3.75867557415987e-43	GCa
1510	CG4866	2.27409151882821e-47	0.373489585463991	0.989	0.714	3.96442374477321e-43	GCa
1511	mRpS18A	4.60790326912652e-47	0.417292162513918	0.995	0.683	8.03295776906825e-43	GCa
1512	Dek	4.65890057859911e-47	0.410206931816462	1	0.875	8.12186137867183e-43	GCa
1513	Claspin	5.96828333082521e-47	0.428063462399932	0.973	0.454	1.04045083306276e-42	GCa
1514	Prosbeta5	7.21319578189076e-47	0.332506675819461	1	0.988	1.25747642065702e-42	GCa
1515	CG1598	7.31707173212631e-47	0.364250998582747	0.989	0.657	1.27558511506158e-42	GCa
1516	Smr	9.90343394975524e-47	0.378131937864526	1	0.975	1.72646564046083e-42	GCa
1517	AP-2sigma	1.09268735567294e-46	0.372883209891654	1	0.869	1.90488186714464e-42	GCa
1518	Nedd8	1.11654291366411e-46	0.379750412201363	1	0.955	1.94646926139064e-42	GCa
1519	ATPsynE	1.13884535424252e-46	0.306431063453611	1	0.998	1.98534910605098e-42	GCa
1520	dgt4	1.16055395966886e-46	0.314197902448239	0.957	0.428	2.02319371789073e-42	GCa
1521	glu	1.17146528421635e-46	0.428676015238562	0.979	0.592	2.04221542997436e-42	GCa
1522	Arl5	1.22772454074269e-46	0.261297854014046	0.893	0.357	2.14029219187673e-42	GCa
1523	CG33695	1.34541004704728e-46	0.300057855620756	0.952	0.432	2.34545333501752e-42	GCa
1524	tko	1.49825117269557e-46	0.38588418072712	1	0.809	2.61190126936019e-42	GCa
1525	feo	1.5615131643224e-46	0.414487160962321	0.995	0.543	2.72218589936325e-42	GCa
1526	CR42254	1.73745160060031e-46	0.293143006398196	0.963	0.42	3.02889937532653e-42	GCa
1527	SMC1	2.00311803845824e-46	0.340898449025874	0.968	0.499	3.49203567644425e-42	GCa
1528	Src64B	2.29743911092088e-46	0.42658122641476	0.995	0.79	4.00512560206837e-42	GCa
1529	nudE	2.41347269532495e-46	0.343388061095055	0.952	0.494	4.20740694975999e-42	GCa
1530	Neos	2.42731512874855e-46	0.327941114747439	0.973	0.557	4.23153846394735e-42	GCa
1531	Mink	2.59663668509644e-46	0.359605542775772	0.973	0.48	4.52671673312863e-42	GCa
1532	gpp	2.80674861599944e-46	0.397299069871641	0.995	0.903	4.89300486227183e-42	GCa
1533	CG12909	4.84089596214254e-46	0.314531048393038	0.952	0.439	8.43913393080309e-42	GCa
1534	CG4004	6.83762188648925e-46	0.399242823953891	0.995	0.627	1.19200262347167e-41	GCa
1535	CG14806	7.12830614833786e-46	0.350758426396783	0.973	0.547	1.24267761083974e-41	GCa
1536	CR42861	7.37381934168974e-46	0.298462950680317	0.957	0.461	1.28547792583677e-41	GCa
1537	l(1)10Bb	8.3014054067206e-46	0.373009975487784	0.995	0.722	1.4471840045536e-41	GCa
1538	CG10340	9.05747930434357e-46	0.363491624030122	0.989	0.734	1.57899036712621e-41	GCa
1539	skap	9.53599485913047e-46	0.37517370917813	1	0.848	1.66240998379222e-41	GCa
1540	CG7339	9.99020642873094e-46	0.353114646301993	0.989	0.611	1.74159268672067e-41	GCa
1541	Bdbt	1.06605966419273e-45	0.295482335452303	0.963	0.456	1.85846181258719e-41	GCa
1542	ghi	1.14207108578795e-45	0.370598646540445	1	0.712	1.99097252385414e-41	GCa
1543	Rnp4F	1.32614201046361e-45	0.352062604669321	0.973	0.525	2.31186336684121e-41	GCa
1544	CG3436	1.34731824230904e-45	0.349421799062639	0.979	0.611	2.34877989181736e-41	GCa
1545	TfIIEalpha	1.39570651492429e-45	0.295574979586085	0.936	0.43	2.43313516746751e-41	GCa
1546	CG12288	1.52536235223408e-45	0.318089856895168	0.952	0.442	2.65916418864968e-41	GCa
1547	dUTPase	1.63182723049008e-45	0.51665693813899	1	0.987	2.84476441091336e-41	GCa
1548	UQCR-14	1.82546051867886e-45	0.329802170265309	1	0.994	3.18232532221286e-41	GCa
1549	CG7154	2.65916097128102e-45	0.40881082555793	0.973	0.722	4.63571532123421e-41	GCa
1550	CG14543	3.27430643718289e-45	0.311159300894079	0.947	0.456	5.70809841194093e-41	GCa
1551	CG2811	3.59940519786224e-45	0.377283701881281	1	0.659	6.27484308143325e-41	GCa
1552	Psf1	3.63138861098639e-45	0.337591213823479	0.952	0.44	6.33059976553257e-41	GCa
1553	sds22	4.94884301339491e-45	0.373138658833321	0.995	0.817	8.62731802525135e-41	GCa
1554	SMC5	5.04568469489312e-45	0.339877243292889	0.989	0.542	8.79614212860717e-41	GCa
1555	ND-B14.5B	5.16540192338169e-45	0.403473441633497	1	0.948	9.00484517303129e-41	GCa
1556	Nap1	5.35267967683693e-45	0.355338271226219	1	0.996	9.33132648062982e-41	GCa
1557	CG7839	6.72772810979286e-45	0.281646482474918	0.93	0.415	1.17284484138019e-40	GCa
1558	wmd	8.51766161859607e-45	0.351040056304615	0.989	0.722	1.48488394996985e-40	GCa
1559	CG5515	8.56890909104396e-45	0.351023513606436	1	0.868	1.49381792184169e-40	GCa
1560	blp	8.91458595074321e-45	0.270680397158832	0.963	0.444	1.55407976879306e-40	GCa
1561	SCCRO	9.3704704838202e-45	0.335903505875422	0.989	0.623	1.63355411944438e-40	GCa
1562	kdn	1.11260885262635e-44	0.360067874017563	0.952	0.497	1.93961101278352e-40	GCa
1563	not	1.38986224601169e-44	0.325756122138129	0.925	0.437	2.42294685347218e-40	GCa
1564	Hrb27C	1.45771331451607e-44	0.323615540798167	1	1	2.54123162119587e-40	GCa
1565	CG1416	1.70323297716195e-44	0.361811101272626	0.995	0.922	2.96924604908642e-40	GCa
1566	Roe1	1.73078058492497e-44	0.279502653409896	0.973	0.433	3.01726979369969e-40	GCa
1567	stau	1.73148101714839e-44	0.311067854853759	0.936	0.445	3.01849085719479e-40	GCa
1568	tyf	2.84290152199192e-44	0.384772050901301	1	0.747	4.95603022328851e-40	GCa
1569	Psf3	2.92399453572869e-44	0.30086960892498	0.947	0.431	5.09739967413583e-40	GCa
1570	SmD3	3.32738842910154e-44	0.402259583534693	1	0.944	5.80063624845272e-40	GCa
1571	CG12744	3.46183454864169e-44	0.388489544199878	0.989	0.618	6.03501616864706e-40	GCa
1572	Roc2	3.98742769482554e-44	0.380092586196611	0.995	0.842	6.95128270038936e-40	GCa
1573	CG3570	4.7933175366138e-44	0.273407535438776	0.909	0.386	8.35619046157884e-40	GCa
1574	CG13901	6.74920971676135e-44	0.34664468545917	0.984	0.688	1.17658972992301e-39	GCa
1575	CG12264	6.87065444081156e-44	0.328802306827391	0.957	0.533	1.19776118866668e-39	GCa
1576	CG31360	6.94622809895506e-44	0.374002448448356	0.995	0.719	1.21093594449084e-39	GCa
1577	Wdr82	6.94720000338251e-44	0.295608038420877	0.989	0.538	1.21110537658967e-39	GCa
1578	Ulp1	7.45041590852917e-44	0.275296807942946	0.941	0.411	1.29883100533389e-39	GCa
1579	SmD2	7.99661753362701e-44	0.34019163024344	1	0.981	1.3940503346372e-39	GCa
1580	Taf11	8.07577461820984e-44	0.315290161971114	0.979	0.552	1.40784978919252e-39	GCa
1581	STUB1	9.37286291789746e-44	0.299305130733852	0.968	0.478	1.63397119247706e-39	GCa
1582	MBD-like	1.33402675509728e-43	0.335656777191968	0.963	0.589	2.32560884216108e-39	GCa
1583	Rae1	1.41400823523844e-43	0.350274420039514	0.995	0.704	2.46504055649118e-39	GCa
1584	RagC-D	1.57759226221434e-43	0.303738176077541	0.941	0.499	2.75021659071826e-39	GCa
1585	smt3	1.80323274988367e-43	0.312374833830801	1	1	3.14357565287221e-39	GCa
1586	CG1789	2.7916288047892e-43	0.323095041891414	0.979	0.585	4.86664649538901e-39	GCa
1587	Mis12	3.34801746026497e-43	0.271926415287731	0.963	0.444	5.83659883847991e-39	GCa
1588	CG3651	3.72439829462244e-43	0.347400950625758	0.952	0.538	6.49274354701529e-39	GCa
1589	dre4	3.97362791821477e-43	0.372575911729713	0.989	0.685	6.92722554982381e-39	GCa
1590	RfC3	4.60168619148286e-43	0.342942232464765	0.984	0.542	8.02211953761207e-39	GCa
1591	slgA	5.08653806378942e-43	0.359528425116034	0.979	0.639	8.86736180660409e-39	GCa
1592	drk	5.25280604438745e-43	0.364513611056977	1	0.841	9.15721677718063e-39	GCa
1593	CG33229	5.63689189508171e-43	0.395413283627494	0.989	0.609	9.82679364069595e-39	GCa
1594	Srp9	6.53510806066424e-43	0.35746442193288	1	0.8	1.1392653882156e-38	GCa
1595	CG1418	7.63530361650686e-43	0.274224193587962	0.93	0.426	1.33106247946564e-38	GCa
1596	Trf2	8.23321010812173e-43	0.390647268640134	1	0.966	1.43529551814886e-38	GCa
1597	CG17333	9.84110347728207e-43	0.307045134494691	0.947	0.472	1.71559956919458e-38	GCa
1598	CG16935	1.09729489342865e-42	0.25255371581852	0.909	0.394	1.91291418771417e-38	GCa
1599	thoc5	1.19424276331615e-42	0.256213324500896	0.952	0.406	2.08192340928904e-38	GCa
1600	UbcE2M	1.47205267616307e-42	0.346916569432762	1	0.838	2.56622943035508e-38	GCa
1601	CG8142	1.48954897977035e-42	0.375615472172919	0.979	0.626	2.59673073643365e-38	GCa
1602	mnb	2.58913517485588e-42	0.347930723636215	1	0.939	4.51363935032625e-38	GCa
1603	galla-1	2.71047525679795e-42	0.288705655176568	0.968	0.511	4.72517151517586e-38	GCa
1604	Sf3b2	3.0418979065915e-42	0.356332889827834	0.989	0.745	5.30294062056096e-38	GCa
1605	mRpS10	3.39083340771509e-42	0.355053057169031	1	0.776	5.91123987966972e-38	GCa
1606	CG18815	3.5769555663071e-42	0.337386069199339	1	0.779	6.23570663874318e-38	GCa
1607	Cdk1	3.59375375245903e-42	0.376952718711933	1	0.841	6.26499091666183e-38	GCa
1608	l(2)k01209	3.92591551374388e-42	0.321879839871169	0.952	0.506	6.8440485151097e-38	GCa
1609	Clbn	3.94078297462635e-42	0.264222352517047	0.909	0.422	6.86996695966611e-38	GCa
1610	thoc7	4.89661504264683e-42	0.329575504553244	0.979	0.678	8.53626900384623e-38	GCa
1611	Ptp61F	5.38961885061031e-42	0.35464319314412	0.973	0.655	9.39572254226895e-38	GCa
1612	CG15440	5.75845421702681e-42	0.299700871484245	0.973	0.532	1.00387132365428e-37	GCa
1613	Ufc1	5.80155209026419e-42	0.349907568184373	0.989	0.752	1.01138457589576e-37	GCa
1614	morgue	6.23096642016701e-42	0.250217129062391	0.882	0.362	1.08624437602771e-37	GCa
1615	Bsg	8.05875339716011e-42	0.388683574365767	1	0.962	1.40488247972692e-37	GCa
1616	Ubi-p5E	1.28160379129854e-41	0.390787244331836	1	0.872	2.23421988937074e-37	GCa
1617	lawc	1.83680327569419e-41	0.424151828845978	0.984	0.709	3.20209915051769e-37	GCa
1618	cype	1.85324931387791e-41	0.309628695727536	1	0.998	3.23076952888336e-37	GCa
1619	CG33051	1.9461281229657e-41	0.262261885123684	0.973	0.468	3.39268515676611e-37	GCa
1620	Reph	2.12922275375729e-41	0.365442014344729	0.92	0.5	3.71187402662508e-37	GCa
1621	SmD1	2.38906399886895e-41	0.342304837169385	1	0.959	4.16485526922823e-37	GCa
1622	prel	2.79647878885628e-41	0.288622762095769	0.941	0.459	4.87510147261316e-37	GCa
1623	bip2	3.80359430698726e-41	0.3598484330786	1	0.872	6.6308059553709e-37	GCa
1624	Nxt1	4.76310655729396e-41	0.386235365405803	1	0.912	8.30352366133057e-37	GCa
1625	CG17486	4.98572747961508e-41	0.35218973575148	0.984	0.613	8.69161871521296e-37	GCa
1626	CG14881	6.08451214141021e-41	0.272540536432802	0.92	0.426	1.06071300161204e-36	GCa
1627	CG34250	7.46255799585808e-41	0.288931063262812	0.968	0.478	1.30094773541794e-36	GCa
1628	Baldspot	8.12049697710461e-41	0.323276356540732	0.963	0.535	1.41564623801865e-36	GCa
1629	CG42232	8.15251504746189e-41	0.329877127013166	0.973	0.547	1.42122794822403e-36	GCa
1630	Rrp47	8.98034099103498e-41	0.323261829864938	0.984	0.637	1.56554284496713e-36	GCa
1631	agt	1.03568753159347e-40	0.269893945359791	0.957	0.42	1.80551407382689e-36	GCa
1632	SpdS	1.07418593919246e-40	0.372942047011021	1	0.742	1.87262834779421e-36	GCa
1633	ND-B15	1.08464979319881e-40	0.348168517372488	1	0.893	1.89086998448349e-36	GCa
1634	Vps25	1.27495027957346e-40	0.316537165115795	0.984	0.628	2.22262082238042e-36	GCa
1635	how	1.7740895016402e-40	0.379643469437812	0.989	0.867	3.09277022820936e-36	GCa
1636	Uba1	2.17330510396613e-40	0.346297678066369	0.984	0.859	3.78872278774415e-36	GCa
1637	Tfb1	2.46619266658668e-40	0.324945219791185	0.963	0.642	4.29931367566056e-36	GCa
1638	Cul3	2.95125517132511e-40	0.265739099971846	0.914	0.432	5.14492314017107e-36	GCa
1639	msd1	2.99057397067881e-40	0.403392794656795	1	0.594	5.21346760308436e-36	GCa
1640	Fen1	3.59325592632535e-40	0.313990264815049	0.941	0.487	6.26412305636298e-36	GCa
1641	DNA-ligI	3.78153957487132e-40	0.26903690231778	0.957	0.427	6.59235794087316e-36	GCa
1642	TppII	5.27490724389987e-40	0.320062586912081	0.973	0.563	9.19574579829063e-36	GCa
1643	CG3663	5.86979609936487e-40	0.278165593611911	0.947	0.467	1.02328155400228e-35	GCa
1644	JIL-1	5.90696400230967e-40	0.336619034461778	0.995	0.854	1.02976103452265e-35	GCa
1645	Gtp-bp	5.95912460433824e-40	0.362910934525029	0.984	0.69	1.03885419227429e-35	GCa
1646	piwi	6.79394082778341e-40	0.414084437210876	0.989	0.727	1.18438770450748e-35	GCa
1647	Nbr	7.36586052776636e-40	0.252130283756864	0.909	0.393	1.28409046580551e-35	GCa
1648	HP5	1.06615065027712e-39	0.329417981313759	0.995	0.683	1.85862042862811e-35	GCa
1649	La	1.16450352209805e-39	0.383695090196114	0.995	0.856	2.03007899007353e-35	GCa
1650	ATPsynCF6	1.37671135703983e-39	0.287857615606082	1	0.999	2.40002090872753e-35	GCa
1651	CG7946	1.53954375643488e-39	0.335576607921148	1	0.81	2.68388663059293e-35	GCa
1652	CG11964	1.57783040427661e-39	0.262713961601042	0.941	0.437	2.75063174377541e-35	GCa
1653	CG2182	1.6650706259834e-39	0.341717824566111	0.995	0.824	2.90271762227686e-35	GCa
1654	YME1L	1.74186934922557e-39	0.319362553358753	0.968	0.594	3.03660083650494e-35	GCa
1655	Ptpa	2.4639696769787e-39	0.261782119322116	0.963	0.465	4.29543833787696e-35	GCa
1656	CG13807	3.66045852727569e-39	0.311831304417263	0.984	0.625	6.3812773505997e-35	GCa
1657	CG11586	3.96699246404759e-39	0.270112557942974	0.936	0.458	6.91565796257417e-35	GCa
1658	RpL34a	4.12772494821419e-39	0.266244069569881	1	0.999	7.19586290222179e-35	GCa
1659	CG8184	4.35607451808106e-39	0.336822022151323	0.989	0.685	7.59394470737071e-35	GCa
1660	RpA-70	8.67958735559696e-39	0.375232523247896	0.989	0.653	1.51311246370122e-34	GCa
1661	Prosap	1.2149483141582e-38	0.337213407012116	1	0.807	2.11801939607199e-34	GCa
1662	CG34200	1.35564409036769e-38	0.378140639967738	1	0.803	2.36329434273799e-34	GCa
1663	CG34117	2.00020687564497e-38	0.353027185667914	0.995	0.628	3.48696064631188e-34	GCa
1664	bin3	2.11046186776951e-38	0.331953946313099	0.984	0.635	3.67916817408258e-34	GCa
1665	Tango4	2.12244928073052e-38	0.306821592700085	0.957	0.589	3.70006583109752e-34	GCa
1666	Cyt-c-p	2.15336631534107e-38	0.391619637886879	1	0.961	3.75396349753409e-34	GCa
1667	Rala	2.96831583321356e-38	0.34520911775838	1	0.783	5.17466499204121e-34	GCa
1668	SMC2	3.13168174663722e-38	0.312819656155712	0.989	0.554	5.45946078891266e-34	GCa
1669	dco	3.2678014167625e-38	0.323530329187074	0.952	0.535	5.69675820984207e-34	GCa
1670	Arpc2	3.60880853287223e-38	0.341359234215217	0.979	0.707	6.29123591535616e-34	GCa
1671	Arp2	5.4857671542463e-38	0.281068271916827	0.952	0.476	9.56333787999757e-34	GCa
1672	CG9705	6.45595895639004e-38	0.330153254521391	1	0.937	1.12546732486748e-33	GCa
1673	CG9853	7.49599536499769e-38	0.290712052521689	0.984	0.543	1.30677687198005e-33	GCa
1674	Zip102B	9.09282299610366e-38	0.349651357931437	0.984	0.753	1.58515183291075e-33	GCa
1675	tapas	1.15606180477397e-37	0.290326984513924	0.952	0.458	2.01536254426246e-33	GCa
1676	CG9586	1.16084999322247e-37	0.291976279353867	0.989	0.657	2.02370979318474e-33	GCa
1677	RPA2	1.41035822433116e-37	0.435722099680181	1	0.819	2.45867749247651e-33	GCa
1678	mad2	1.54971334387119e-37	0.345411616391378	0.995	0.681	2.70161527237064e-33	GCa
1679	MED22	1.58432093012584e-37	0.333681004777435	1	0.732	2.76194667748837e-33	GCa
1680	CSN7	1.70123499519975e-37	0.311216644726532	0.995	0.869	2.96576296713172e-33	GCa
1681	SCCRO4	1.76250609715672e-37	0.267485859316074	0.963	0.498	3.07257687917332e-33	GCa
1682	Gbeta13F	1.94310830536882e-37	0.275150428113165	1	0.998	3.38742070874946e-33	GCa
1683	Sec13	1.98606124491411e-37	0.310476806625205	0.995	0.896	3.46230056825876e-33	GCa
1684	Scox	2.0829339101752e-37	0.318469592459266	0.989	0.623	3.63117868560842e-33	GCa
1685	CaMKII	2.36090958919645e-37	0.354595333056001	1	0.811	4.11577368684617e-33	GCa
1686	CoRest	3.0437466694286e-37	0.309343543190572	0.957	0.57	5.30616356881489e-33	GCa
1687	sicily	3.49636790911682e-37	0.254663278902003	0.947	0.46	6.09521817596335e-33	GCa
1688	mRpS29	4.70433863607794e-37	0.296739759918729	0.968	0.583	8.20107354427468e-33	GCa
1689	CG30403	4.91630890376359e-37	0.33258488617815	0.941	0.466	8.57060131193106e-33	GCa
1690	CG6195	5.23237742813297e-37	0.309985219793915	1	0.838	9.12160357046421e-33	GCa
1691	baf	7.17213399197719e-37	0.357285037965857	1	0.934	1.25031811882138e-32	GCa
1692	ND-B14	7.76891999481527e-37	0.327713286913732	1	0.913	1.35435582269615e-32	GCa
1693	l(2)k14505	9.92264506669095e-37	0.288512753045607	0.941	0.553	1.72981471447623e-32	GCa
1694	CG8939	1.2536546638653e-36	0.297715686258646	0.952	0.522	2.18549617551637e-32	GCa
1695	mRpL19	1.30014520165626e-36	0.307448979161886	0.989	0.682	2.26654313004736e-32	GCa
1696	CG12081	1.3435267143644e-36	0.26177138906773	0.941	0.491	2.34217012115146e-32	GCa
1697	scramb1	1.77304258983594e-36	0.304555617129531	0.947	0.549	3.090945146861e-32	GCa
1698	Cisd2	1.77658562032623e-36	0.316424813866958	1	0.96	3.09712171191472e-32	GCa
1699	mRpL23	2.12966795850727e-36	0.303605554016743	0.989	0.726	3.71265015206573e-32	GCa
1700	Klp61F	3.58688823865225e-36	0.253541063438057	0.973	0.458	6.25302226644247e-32	GCa
1701	CG10417	3.66424760742317e-36	0.323007839299569	0.995	0.798	6.38788285402082e-32	GCa
1702	AIMP3	3.96510134126919e-36	0.309015660558009	0.973	0.719	6.91236116823457e-32	GCa
1703	unc-13	4.88151312673601e-36	0.364810692965484	1	0.86	8.50994183383888e-32	GCa
1704	pncr009:3L	5.14216531842653e-36	0.324959036309951	0.995	0.79	8.96433679961298e-32	GCa
1705	CG42376	5.96162705894037e-36	0.309985375511703	0.979	0.647	1.03929044518507e-31	GCa
1706	CG2846	6.25074588775463e-36	0.280102594277487	0.984	0.592	1.08969253061226e-31	GCa
1707	CG1703	6.3867691831068e-36	0.313850474393613	0.995	0.728	1.11340547169101e-31	GCa
1708	CR43264	7.9593601949958e-36	0.366808909827916	0.465	0.116	1.38755526279362e-31	GCa
1709	Xpac	8.42500584341425e-36	0.255728903669444	0.952	0.484	1.46873126868241e-31	GCa
1710	FRG1	8.59568874110972e-36	0.265616174373756	0.947	0.497	1.49848641823766e-31	GCa
1711	Scsalpha	8.66299116424824e-36	0.306587082763409	1	0.979	1.5102192496634e-31	GCa
1712	CG8728	8.9811457952478e-36	0.255900664813222	0.947	0.48	1.56568314648555e-31	GCa
1713	MED31	9.11862260233374e-36	0.272427477925085	0.963	0.508	1.58964947826484e-31	GCa
1714	CG3594	9.83393072609517e-36	0.287214432559939	0.984	0.564	1.71434914348017e-31	GCa
1715	CG7115	1.21176813859853e-35	0.259881317984776	0.909	0.447	2.11247539601882e-31	GCa
1716	CG9669	1.31609662858602e-35	0.327731331110188	0.989	0.898	2.294351252614e-31	GCa
1717	HisRS	1.37566039343115e-35	0.313535020575482	0.995	0.709	2.39818876386852e-31	GCa
1718	stai	1.57095362409906e-35	0.368095678530876	1	0.977	2.73864345289188e-31	GCa
1719	CG7945	1.60776553378011e-35	0.29924680693946	0.989	0.644	2.80281765503887e-31	GCa
1720	alphaSnap	1.81654257866685e-35	0.324244703449865	0.979	0.717	3.16677867738993e-31	GCa
1721	mRpL55	2.06328323168385e-35	0.312733604422907	0.989	0.729	3.59692165779446e-31	GCa
1722	CG2076	2.63817246146699e-35	0.300561343704783	1	0.707	4.59912605207541e-31	GCa
1723	bel	3.07379233720477e-35	0.364992495727051	1	0.963	5.35854218144908e-31	GCa
1724	CG2246	4.13394430054083e-35	0.301247694726827	0.984	0.682	7.20670509913283e-31	GCa
1725	Rpn6	4.29612948479361e-35	0.308539607794312	1	0.868	7.4894425308407e-31	GCa
1726	CG2034	4.53647242295123e-35	0.287316034335687	0.957	0.574	7.90843237493088e-31	GCa
1727	CG18731	5.53075671253944e-35	0.268060571997027	0.979	0.537	9.64176817697001e-31	GCa
1728	CG3226	5.68078387884374e-35	0.351424570153087	1	0.923	9.90331053598829e-31	GCa
1729	Tim9a	5.75300882920731e-35	0.319685439122302	1	0.845	1.00292202919571e-30	GCa
1730	lid	5.97962910110721e-35	0.316394403532643	0.968	0.64	1.04242874119602e-30	GCa
1731	eIF3j	7.14085556570058e-35	0.310446862249474	1	0.886	1.24486535076858e-30	GCa
1732	ttm50	8.77947540337454e-35	0.258971422572758	0.963	0.518	1.53052594707028e-30	GCa
1733	CG8108	1.13703541417853e-34	0.312957501000038	1	0.858	1.98219383753743e-30	GCa
1734	CG8173	1.61243973499696e-34	0.258312568549919	0.936	0.449	2.81096619002019e-30	GCa
1735	eRF3	1.69962338701032e-34	0.315633422722346	0.989	0.824	2.9629534505751e-30	GCa
1736	Pfdn5	1.94409594371269e-34	0.2929189871809	1	0.965	3.38914245867432e-30	GCa
1737	Psa	1.98083230723815e-34	0.303542013465051	0.984	0.65	3.45318496120826e-30	GCa
1738	d4	2.17479910310136e-34	0.307141092545895	0.989	0.734	3.7913272764366e-30	GCa
1739	mRpL40	2.61890003144012e-34	0.269870570480012	0.963	0.613	4.56552842480956e-30	GCa
1740	Kap-alpha3	4.16861745098982e-34	0.318638879084438	0.989	0.866	7.26715080231055e-30	GCa
1741	MED8	4.37695600299603e-34	0.280548786802734	0.968	0.594	7.63034740002297e-30	GCa
1742	CG32409	4.43003677506042e-34	0.317742327153165	0.973	0.696	7.72288310996283e-30	GCa
1743	eEF1delta	5.02914956346124e-34	0.295781920626317	1	0.991	8.76731643398198e-30	GCa
1744	Rpb11	5.37980265253814e-34	0.306665540300696	1	0.942	9.37860996416974e-30	GCa
1745	CG9921	5.80840023523093e-34	0.29073068919521	0.989	0.613	1.01257841300781e-29	GCa
1746	Brms1	7.38328551135197e-34	0.273355470928501	0.973	0.566	1.28712816319399e-29	GCa
1747	RPA3	8.14470438631428e-34	0.3716831445686	1	0.922	1.41986631566617e-29	GCa
1748	CG6664	8.18779457609818e-34	0.276519971236114	0.947	0.568	1.4273782284512e-29	GCa
1749	mRpS2	8.24983779099733e-34	0.250162158829643	0.952	0.513	1.43819422210456e-29	GCa
1750	Aos1	1.02444607148413e-33	0.313950746845616	1	0.928	1.78591683641828e-29	GCa
1751	CG5021	1.12212036351495e-33	0.276112863145462	0.963	0.59	1.95619242971562e-29	GCa
1752	msps	1.17859736733362e-33	0.252382122538625	0.979	0.538	2.0546487904727e-29	GCa
1753	asf1	1.33996963238249e-33	0.362527817038124	1	0.771	2.3359690601324e-29	GCa
1754	ATPsynB	1.45567569702813e-33	0.252971063450036	1	0.996	2.53767944262914e-29	GCa
1755	Uch	1.56175534681383e-33	0.287598720402753	0.995	0.948	2.72260809610055e-29	GCa
1756	Hop	1.56483491261886e-33	0.296988012285366	0.995	0.769	2.72797670316846e-29	GCa
1757	CG8993	1.77947459534853e-33	0.288762202817145	1	0.838	3.1021580620711e-29	GCa
1758	CG42336	2.05947760474516e-33	0.319361114417994	0.995	0.891	3.59028730835224e-29	GCa
1759	tws	2.23170174517966e-33	0.31175773832075	1	0.894	3.89052565237169e-29	GCa
1760	Ssdp	2.28308702639913e-33	0.289218999526984	1	0.962	3.98010561312161e-29	GCa
1761	Ing5	2.71046950246942e-33	0.254389630715492	0.963	0.55	4.72516148365494e-29	GCa
1762	Nca	3.19737737138787e-33	0.288163032963239	0.995	0.738	5.57398797154048e-29	GCa
1763	CG14966	3.22612025479012e-33	0.301718610902831	0.973	0.599	5.62409544017562e-29	GCa
1764	Act42A	5.5387669040896e-33	0.318408536628675	1	0.993	9.65573234389939e-29	GCa
1765	UQCR-C2	6.67118124088989e-33	0.300286040802087	1	0.948	1.16298702572433e-28	GCa
1766	CG13369	6.89672391402748e-33	0.285374435040775	0.995	0.654	1.20230587993241e-28	GCa
1767	CG11583	7.09231675556339e-33	0.271629785027881	0.968	0.589	1.23640357999737e-28	GCa
1768	CG9915	8.16175718910854e-33	0.261088512110147	0.914	0.512	1.42283913077729e-28	GCa
1769	CG2247	9.86187648412464e-33	0.257645446507565	0.963	0.561	1.71922092747745e-28	GCa
1770	CG13994	1.00742822525027e-32	0.269715536359256	0.968	0.563	1.7562496250788e-28	GCa
1771	Mtor	1.25303807613751e-32	0.330154101589714	0.947	0.645	2.18442127813052e-28	GCa
1772	Surf6	1.44314771766369e-32	0.297814346974085	0.979	0.587	2.51583941620311e-28	GCa
1773	Rpn5	1.72677660904399e-32	0.294099432011064	0.995	0.92	3.01028966254639e-28	GCa
1774	CG7483	1.93885181972937e-32	0.28936335215748	0.989	0.676	3.38000037733421e-28	GCa
1775	CkIIbeta	2.4140645748594e-32	0.273373302054406	1	0.972	4.2084387733524e-28	GCa
1776	CG6171	2.50189459570853e-32	0.275482074816969	0.984	0.621	4.36155284869869e-28	GCa
1777	His3.3A	2.79183758966537e-32	0.322502730161344	1	0.992	4.86701047006364e-28	GCa
1778	S	4.06183416904502e-32	0.268826367639532	0.995	0.602	7.08099550689618e-28	GCa
1779	lic	7.30655021064995e-32	0.262526770041744	0.973	0.54	1.27375089822261e-27	GCa
1780	sni	8.1773855230759e-32	0.267566478226475	0.941	0.54	1.42556361823782e-27	GCa
1781	CG11417	8.66057683674026e-32	0.260780843723153	0.952	0.539	1.50979835994893e-27	GCa
1782	CG9471	9.95816890928462e-32	0.299412534445585	0.984	0.658	1.73600758595559e-27	GCa
1783	P32	1.06083082744933e-31	0.283425664530362	1	0.917	1.84934638149242e-27	GCa
1784	tud	1.11748448828173e-31	0.269448019933656	0.979	0.585	1.94811070842153e-27	GCa
1785	CG14671	1.29983402811147e-31	0.259027949513642	0.979	0.588	2.26600066120672e-27	GCa
1786	ND-18	1.45611846056874e-31	0.27476899111723	1	0.897	2.53845131230949e-27	GCa
1787	CG14817	1.4704843388725e-31	0.30214333641604	1	0.798	2.56349534795643e-27	GCa
1788	Hsc70-5	1.62574791829125e-31	0.297461025067861	0.984	0.761	2.83416634595714e-27	GCa
1789	NP15.6	1.69194838780489e-31	0.276832797061954	1	0.953	2.94957362446027e-27	GCa
1790	ND-B22	1.71417015514217e-31	0.258602130142327	1	0.984	2.98831283145935e-27	GCa
1791	ThrRS	2.22809031314025e-31	0.294158596355827	0.995	0.788	3.8842298428974e-27	GCa
1792	Ufd1-like	2.70665909562647e-31	0.269412700408199	0.984	0.716	4.71851880140563e-27	GCa
1793	Dph5	3.14918643153475e-31	0.305367213551264	1	0.82	5.48997670609453e-27	GCa
1794	Atg3	3.19529371404583e-31	0.276620860676474	0.973	0.625	5.5703555316961e-27	GCa
1795	U2A	4.69796672992729e-31	0.278989904588679	0.995	0.663	8.18996540028224e-27	GCa
1796	CG6907	6.70593547783424e-31	0.256255058273758	0.941	0.54	1.16904573185084e-26	GCa
1797	SmB	7.40850426206174e-31	0.281352576298444	1	0.992	1.29152454800522e-26	GCa
1798	Pp2A-29B	1.12167904746109e-30	0.291703835960105	0.995	0.938	1.95542308343891e-26	GCa
1799	CG17776	1.25721703925338e-30	0.321186481184503	1	0.808	2.19170646453041e-26	GCa
1800	mre11	1.56755134141214e-30	0.26670239782455	0.936	0.54	2.73271225348378e-26	GCa
1801	Rab14	1.81579719818187e-30	0.278925679414533	0.984	0.707	3.16547925559045e-26	GCa
1802	DppIII	2.04490452226606e-30	0.301213705354887	0.995	0.879	3.56488205366642e-26	GCa
1803	PPP4R2r	2.08200588346709e-30	0.279987675515153	0.989	0.761	3.62956085664818e-26	GCa
1804	mRpS17	2.09639931837236e-30	0.273363999628937	0.989	0.762	3.65465293171853e-26	GCa
1805	Su(var)2-10	2.47534739174277e-30	0.257756142054131	0.963	0.552	4.31527310802518e-26	GCa
1806	CG33170	2.71433008978592e-30	0.295548148061678	0.995	0.825	4.7318916455238e-26	GCa
1807	CG6028	2.7740967650112e-30	0.263092493379793	0.963	0.632	4.83608289044402e-26	GCa
1808	CG17385	2.87766761630619e-30	0.267223723080396	0.979	0.674	5.01663795550658e-26	GCa
1809	Pop2	4.61615388713259e-30	0.282005658329902	0.989	0.768	8.04734107143824e-26	GCa
1810	Rpt6	4.77528170940961e-30	0.264211226186422	0.995	0.949	8.32474860401377e-26	GCa
1811	G9a	4.96779446346429e-30	0.27835643945348	0.995	0.748	8.66035608815729e-26	GCa
1812	CG3655	7.02792700773939e-30	0.278624036286768	0.979	0.68	1.22517851525921e-25	GCa
1813	CG6364	7.8072136903112e-30	0.256399589197971	0.984	0.679	1.36103156263195e-25	GCa
1814	CG31549	8.95703410129953e-30	0.277663275820331	0.989	0.754	1.56147975487955e-25	GCa
1815	mRpL45	9.75931435897037e-30	0.266100345985871	0.979	0.667	1.7013412721993e-25	GCa
1816	Grx1	1.31389584816148e-29	0.269246045063115	1	0.782	2.29051463209992e-25	GCa
1817	Nup62	1.39352923857285e-29	0.283519760710085	0.984	0.73	2.42933952160405e-25	GCa
1818	Hsc70Cb	1.75878536240555e-29	0.280182569428573	0.995	0.829	3.0660905222816e-25	GCa
1819	CG8818	2.31943049607762e-29	0.253381255308389	0.984	0.642	4.04346318381212e-25	GCa
1820	Rga	2.33366184963283e-29	0.264918343029774	0.989	0.728	4.06827270246491e-25	GCa
1821	Tapdelta	2.97357830745431e-29	0.251063499998234	1	0.987	5.1838390633851e-25	GCa
1822	Prp31	3.20375752503137e-29	0.265456400495103	0.957	0.678	5.58511049338719e-25	GCa
1823	rept	4.50477515256412e-29	0.272462370338995	0.979	0.717	7.85317452346503e-25	GCa
1824	CG15735	6.48191109191897e-29	0.281315361316951	0.995	0.912	1.12999156065423e-24	GCa
1825	CG11811	8.81787812180231e-29	0.270806631156319	0.973	0.673	1.5372206929738e-24	GCa
1826	vib	1.12765193313564e-28	0.257230614533288	0.984	0.754	1.96583561503536e-24	GCa
1827	Dak1	1.36174427184147e-28	0.283979894764416	0.984	0.687	2.37392878910124e-24	GCa
1828	CG5844	1.36302340041098e-28	0.26188353184916	0.989	0.714	2.37615869393647e-24	GCa
1829	fs(2)ltoPP43	1.40946948340785e-28	0.251454582779143	0.968	0.661	2.4571281504249e-24	GCa
1830	Xpc	2.07302549266911e-28	0.269067037568598	0.963	0.608	3.61390534137006e-24	GCa
1831	Ufm1	2.46778265455126e-28	0.258195793795953	0.973	0.729	4.30208550167921e-24	GCa
1832	mRpS6	3.64104470979665e-28	0.250919795474446	1	0.751	6.34743324258851e-24	GCa
1833	Ubqn	3.70222417465203e-28	0.2677321423345	0.989	0.691	6.45408740367089e-24	GCa
1834	Rpb7	4.79551637491062e-28	0.259259142163043	0.995	0.733	8.36002369638168e-24	GCa
1835	mEFTu1	5.30010977288715e-28	0.274468585336451	0.989	0.82	9.23968136707416e-24	GCa
1836	CG9992	5.54191281675644e-28	0.254138713943425	0.952	0.619	9.6612166134515e-24	GCa
1837	CRIF	5.75961291576442e-28	0.254064755442411	0.952	0.625	1.00407331960521e-23	GCa
1838	ND-51	6.52608753806864e-28	0.282264005612448	0.989	0.843	1.13769284051151e-23	GCa
1839	mRpS25	1.02331717135832e-27	0.256697513904153	0.984	0.76	1.78394882482896e-23	GCa
1840	pcs	1.31600298353571e-27	0.288313460505642	1	0.815	2.29418800119781e-23	GCa
1841	Fip1	3.31773029711181e-27	0.251861539830846	0.984	0.762	5.78379922695501e-23	GCa
1842	TfIIS	7.04103422822952e-27	0.264680074600923	0.995	0.817	1.22746349700725e-22	GCa
1843	mod(mdg4)	7.32114686830515e-27	0.262352017661162	0.973	0.663	1.27629553355164e-22	GCa
1844	CG2021	7.78450807983104e-27	0.27507018511253	0.995	0.648	1.35707329355694e-22	GCa
1845	Ubc4	8.69345341349591e-27	0.270501456956855	1	0.761	1.51552973357474e-22	GCa
1846	hang	8.93306941169842e-27	0.272019939665061	0.973	0.68	1.55730199054139e-22	GCa
1847	mask	1.13606901635571e-26	0.255424376452767	0.989	0.846	1.98050911621291e-22	GCa
1848	wde	1.33980868761819e-26	0.272388243583975	0.968	0.679	2.33568848512478e-22	GCa
1849	Usp14	1.51779475907003e-26	0.258057626971636	1	0.915	2.64597160348678e-22	GCa
1850	Mcm3	1.59812018144265e-26	0.30135379845057	0.979	0.601	2.78600291230898e-22	GCa
1851	RnrL	3.25916381348853e-26	0.259139183051599	0.973	0.547	5.68170027605455e-22	GCa
1852	CG10803	4.56990488952434e-26	0.274223907199539	1	0.79	7.96671519390778e-22	GCa
1853	lgs	5.61400295079104e-26	0.250122156571857	0.989	0.735	9.78689134411403e-22	GCa
1854	CG11077	5.65082208274054e-26	0.267940157354172	0.989	0.707	9.85107813684158e-22	GCa
1855	wds	6.51591513554389e-26	0.252976370173933	0.984	0.656	1.13591948557937e-21	GCa
1856	Su(Tpl)	7.35651998559441e-26	0.261227113717223	0.995	0.86	1.28246212908867e-21	GCa
1857	CG14483	8.46448601428832e-26	0.254845207371656	0.989	0.8	1.47561384687088e-21	GCa
1858	alphaTub84D	9.31743080109511e-26	0.293144504149007	1	0.912	1.62430771155491e-21	GCa
1859	CG5757	9.59946103694703e-26	0.254188900135461	0.952	0.602	1.67347404257098e-21	GCa
1860	CG15237	1.02073682570067e-25	0.260283306304266	0.984	0.692	1.77945050824397e-21	GCa
1861	Caf1-180	1.03098709975928e-25	0.266649040312518	0.941	0.557	1.79731981101036e-21	GCa
1862	CG1677	1.05886032496594e-25	0.258595736667413	0.995	0.815	1.84591120451313e-21	GCa
1863	Atg8a	1.11170848025478e-25	0.260097769099724	1	0.989	1.93804139362816e-21	GCa
1864	eIF4G1	1.57781292409696e-25	0.263202337543477	0.995	0.873	2.75060127057823e-21	GCa
1865	heph	1.82719430098552e-25	0.291468911993338	1	0.857	3.18534782490805e-21	GCa
1866	CG6770	2.39206772564745e-25	0.327186601488268	1	0.991	4.17009166612121e-21	GCa
1867	Phb2	2.63020819675732e-25	0.254575150187145	0.995	0.884	4.58524194940704e-21	GCa
1868	Crk	3.68793510158913e-25	0.250816560071477	1	0.903	6.42917726260033e-21	GCa
1869	mRpL42	5.52438216777293e-25	0.252143762073664	0.995	0.748	9.63065543307854e-21	GCa
1870	Tpr2	6.31533303854797e-25	0.25300293444727	0.989	0.772	1.10095200861007e-20	GCa
1871	RanGAP	9.23020874411026e-25	0.260253697760459	0.989	0.697	1.60910229036074e-20	GCa
1872	ball	9.31097991785955e-25	0.255558486338544	0.989	0.753	1.62318312908046e-20	GCa
1873	Uba2	1.02248483046968e-24	0.255196947231414	1	0.934	1.7824978049578e-20	GCa
1874	Ssrp	1.32738539959761e-24	0.257876498156417	0.995	0.699	2.31403096711852e-20	GCa
1875	Atx2	3.70161448635514e-24	0.270371617977383	1	0.872	6.45302453406292e-20	GCa
1876	Arf102F	5.49380446368552e-24	0.253165222520174	1	0.939	9.57734932154296e-20	GCa
1877	Phf5a	7.26131896234577e-24	0.25781759441065	1	0.887	1.26586573470574e-19	GCa
1878	cnc	1.13877778798881e-23	0.254412514659107	1	0.809	1.98523131780089e-19	GCa
1879	nop5	3.67591011218246e-23	0.301353304084006	0.995	0.899	6.40821409856769e-19	GCa
1880	Dsp1	2.07576104049294e-22	0.263272595051467	1	0.986	3.61867422189134e-18	GCa
1881	ksh	6.48893108680765e-22	0.261743438578204	0.995	0.781	1.13121535636318e-17	GCa
1882	emb	1.65926131607872e-21	0.26783735203623	0.989	0.877	2.89259025232003e-17	GCa
1883	RpL22	1.0849630466591e-18	0.250007009550181	1	0.999	1.89141607924081e-14	GCa
1884	PCNA	6.14939439773331e-16	0.272638624635499	1	0.781	1.07202392535685e-11	GCa
1885	corolla	4.11905794062554e-160	0.995795283157316	0.979	0.129	7.1807537078925e-156	GCb
1886	tej	7.52224785810378e-150	0.875398236476736	0.959	0.123	1.31135346910323e-145	GCb
1887	CG5194	2.81556332030687e-146	0.961099964021671	0.973	0.125	4.90837153629097e-142	GCb
1888	CG13029	1.39500342731236e-145	0.902799938693742	0.973	0.125	2.43190947483363e-141	GCb
1889	CG12721	2.78665467401779e-143	0.795855724511194	0.966	0.125	4.85797509321521e-139	GCb
1890	CG3679	7.68358299628177e-143	0.508051504611376	0.959	0.129	1.3394790237418e-138	GCb
1891	CG32365	2.01234905788533e-142	0.432530477397076	0.911	0.102	3.50812811261149e-138	GCb
1892	CG6967	2.60830274747296e-141	0.347055354533583	0.856	0.086	4.54705417966961e-137	GCb
1893	stil	1.56438790529943e-139	0.57835374700201	0.952	0.115	2.72719743530849e-135	GCb
1894	CG9925	4.81445861681523e-139	0.523713688907585	0.966	0.117	8.39304570669399e-135	GCb
1895	gnu	1.57613814200041e-138	1.2196996722649	0.986	0.147	2.74768162294931e-134	GCb
1896	CG9926	1.76253670966171e-137	0.787176519526085	0.986	0.126	3.07263024595326e-133	GCb
1897	CG34323	2.42564686469091e-137	0.528212942616227	0.911	0.107	4.22863017921566e-133	GCb
1898	CG14868	9.16414104229858e-137	0.326077166614309	0.918	0.103	1.59758470790391e-132	GCb
1899	krimp	1.09511748289888e-135	0.802252953848011	0.966	0.144	1.90911830793762e-131	GCb
1900	bgcn	1.20113992920202e-135	0.473793490859453	0.918	0.119	2.09394723857787e-131	GCb
1901	Oxp	3.37168341317286e-135	1.07350462153023	0.986	0.128	5.87785569418425e-131	GCb
1902	CG43062	4.31395001621438e-135	0.394663848515265	0.904	0.106	7.52050906326653e-131	GCb
1903	ovo	1.03757766906736e-134	1.13305247124239	0.993	0.135	1.80880915048514e-130	GCb
1904	CR43961	1.2995911762373e-134	0.421189508562176	0.932	0.108	2.26557729753448e-130	GCb
1905	cona	1.985993784863e-134	1.16042078909113	0.973	0.139	3.46218296515167e-130	GCb
1906	stet	3.04141303875339e-134	0.752676005605801	0.952	0.137	5.30209535045879e-130	GCb
1907	qin	3.14531173530239e-134	0.670550715603639	0.979	0.129	5.48322194815265e-130	GCb
1908	CG32814	1.28579075347063e-133	0.864075463502112	0.986	0.148	2.24151902052535e-129	GCb
1909	CycJ	3.21128207747483e-133	0.552939300880758	0.932	0.116	5.59822804566187e-129	GCb
1910	CG34355	1.04599502673975e-131	0.371679244717931	0.877	0.1	1.82348313011541e-127	GCb
1911	aub	1.57426422417354e-131	0.940978599880375	0.993	0.152	2.74441482200173e-127	GCb
1912	CG13540	2.07489265389572e-131	0.840036770376397	0.966	0.12	3.6171603635364e-127	GCb
1913	zpg	7.16402783919072e-131	0.920076483491495	0.979	0.132	1.24890497320612e-126	GCb
1914	Drep2	1.42046951739087e-130	0.93352588884202	0.993	0.145	2.4763045096675e-126	GCb
1915	CG14932	1.66927421850091e-130	1.20788686162549	0.979	0.14	2.91004574511263e-126	GCb
1916	NANS	3.79597548394993e-130	0.382071510187072	0.877	0.102	6.61752406116992e-126	GCb
1917	Syx4	2.21415339313904e-129	0.356773076813795	0.877	0.103	3.85993361025928e-125	GCb
1918	otu	3.85827870682861e-129	0.385884552541554	0.918	0.116	6.72613726961431e-125	GCb
1919	CG11674	6.75697276429007e-129	0.404740150102842	0.89	0.108	1.17794306199869e-124	GCb
1920	CG32625	4.49126852311463e-128	1.1347299296784	0.986	0.159	7.82962841634574e-124	GCb
1921	HP6	7.91564554601149e-128	0.621684941923578	0.911	0.116	1.37993448803618e-123	GCb
1922	CG12493	1.00867509008928e-127	0.556254476630518	0.938	0.12	1.75842328455264e-123	GCb
1923	CG33494	1.11815157830227e-127	0.610574633540343	0.863	0.103	1.94927364645434e-123	GCb
1924	CG8066	2.29441034361918e-126	0.481922126691909	0.904	0.116	3.99984555203132e-122	GCb
1925	sunn	2.43013004916416e-126	0.417489569327778	0.897	0.116	4.23644571470787e-122	GCb
1926	rhi	3.93428270141095e-126	0.48431105819242	0.932	0.116	6.85863503336971e-122	GCb
1927	RpS10a	6.06137992303127e-126	1.38505508960053	0.986	0.15	1.05668036198204e-121	GCb
1928	Cyt-c1L	7.53897117736174e-126	0.579999518948323	0.911	0.121	1.31426884534947e-121	GCb
1929	Pxt	9.58313691106285e-126	0.355653695825799	0.884	0.108	1.67062825770559e-121	GCb
1930	hdm	2.92123286963444e-125	0.350276070976479	0.801	0.089	5.09258526163373e-121	GCb
1931	BigH1	3.61206445569735e-125	0.838653755781475	0.973	0.13	6.2969119656172e-121	GCb
1932	CG6628	2.01090579776537e-124	0.33274702440783	0.815	0.088	3.50561207724437e-120	GCb
1933	bru1	4.44475325330429e-124	1.5211983929253	0.993	0.161	7.74853834648537e-120	GCb
1934	qua	1.35107835424464e-123	0.360721145466991	0.842	0.101	2.35533489495468e-119	GCb
1935	CG1503	2.16225540997597e-123	0.372013535471462	0.877	0.105	3.7694598562111e-119	GCb
1936	vas	2.95349159711444e-123	1.24471159200564	0.993	0.15	5.14882190124961e-119	GCb
1937	CG15398	4.28383292623224e-123	0.380921549782896	0.87	0.103	7.46800594030066e-119	GCb
1938	CG14346	4.19504953487445e-122	0.431214335961872	0.87	0.107	7.31322985414662e-118	GCb
1939	CG12851	5.74063666207025e-122	0.292305935060136	0.856	0.098	1.00076518929871e-117	GCb
1940	blanks	7.01367880439754e-122	0.500799863636314	0.89	0.112	1.22269462597062e-117	GCb
1941	orb	1.10230191536884e-121	0.396200525709459	0.918	0.122	1.9216429290625e-117	GCb
1942	ord	1.30172815938718e-121	0.549021045458043	0.911	0.123	2.26930270025967e-117	GCb
1943	CG42260	3.41926608081803e-121	0.335688532152157	0.616	0.041	5.96080655869008e-117	GCb
1944	CG32483	6.35989560071218e-121	0.30249912622727	0.829	0.094	1.10872060007215e-116	GCb
1945	CG14545	1.05701108949335e-120	1.00921100808759	0.993	0.168	1.84268743231375e-116	GCb
1946	CG31517	1.16824298940045e-120	0.309373549320552	0.856	0.1	2.0365980034218e-116	GCb
1947	CG15760	2.72784116732214e-120	0.32567553586887	0.842	0.1	4.75544550699268e-116	GCb
1948	CG12782	1.87920063034359e-119	0.288888359124672	0.842	0.098	3.27601045887798e-115	GCb
1949	exu	2.23101144561121e-118	0.295437390251527	0.815	0.094	3.88932225313402e-114	GCb
1950	Rcd-1r	2.95112915748157e-118	0.312616824516382	0.801	0.09	5.14470346023763e-114	GCb
1951	Pdfr	9.17203454610124e-118	0.389871698957199	0.877	0.112	1.59896078242183e-113	GCb
1952	CG13949	4.46430136107122e-117	0.280372624155505	0.808	0.094	7.78261656275547e-113	GCb
1953	Sans	6.90988663317881e-117	0.623943032530691	0.973	0.166	1.20460053676206e-112	GCb
1954	Rpt3R	1.78356832462176e-116	0.583536534250753	0.945	0.165	3.10929466031311e-112	GCb
1955	CG14516	1.05644984958852e-115	0.290489244859085	0.836	0.103	1.84170902278766e-111	GCb
1956	plu	4.02465142048279e-115	0.376049543779669	0.863	0.111	7.01617482132765e-111	GCb
1957	mGluR	9.94122683575673e-114	0.256109915301999	0.801	0.093	1.73305407427747e-109	GCb
1958	CG14931	1.89618807196105e-112	0.41468663541747	0.884	0.12	3.30562466584971e-108	GCb
1959	CG14864	3.16314263887971e-112	0.290148663115941	0.808	0.099	5.514306562359e-108	GCb
1960	AGO3	7.6678631585618e-112	1.33611489038768	0.993	0.208	1.33673858443208e-107	GCb
1961	CG14036	1.87520185605119e-111	0.837320996169052	0.973	0.177	3.26903939565404e-107	GCb
1962	c(3)G	7.22623138875921e-111	1.15252373119914	0.993	0.221	1.25974891800239e-106	GCb
1963	KFase	4.51187178823295e-110	0.352979472701201	0.836	0.11	7.8655460884265e-106	GCb
1964	CG3630	3.301026092298e-109	0.417737210836254	0.925	0.161	5.75467878670311e-105	GCb
1965	bol	4.20693115453496e-109	0.52891936335417	0.945	0.176	7.33394308170079e-105	GCb
1966	Rbp9	6.76552311256587e-108	0.421293615030653	0.938	0.152	1.17943364421361e-103	GCb
1967	CG12200	2.51236707071267e-107	0.361301675929972	0.836	0.112	4.37980951437339e-103	GCb
1968	CG2839	2.24632960478421e-106	0.256720809847394	0.781	0.095	3.91602640002031e-102	GCb
1969	CG14905	3.62004285347176e-105	0.256167474276305	0.733	0.086	6.31082070645732e-101	GCb
1970	CG32971	5.53645957669978e-105	0.403161690745659	0.801	0.105	9.65170998006072e-101	GCb
1971	karr	1.40506554458979e-104	0.37703493469721	0.781	0.1	2.44945076388338e-100	GCb
1972	RpL22-like	8.1131539364647e-104	0.25259587762987	0.726	0.082	1.41436612574389e-99	GCb
1973	CR43857	2.65418436406649e-103	0.814859579477179	0.959	0.193	4.62703960187711e-99	GCb
1974	CG10063	7.66319304541182e-103	0.536069214005438	0.849	0.118	1.33592444360664e-98	GCb
1975	CR43651	8.80536158775617e-103	0.979434703038419	0.952	0.184	1.53503868559353e-98	GCb
1976	CR43870	1.0282445596282e-102	0.433568143370107	0.911	0.147	1.79253874079984e-98	GCb
1977	CG10939	1.37631042653442e-102	0.617010880903006	0.966	0.174	2.39932196657745e-98	GCb
1978	CG43689	2.17023373172787e-102	0.258230881538331	0.753	0.094	3.7833684645212e-98	GCb
1979	CG7997	9.58727111567001e-102	0.323387238517286	0.815	0.118	1.67134897359475e-97	GCb
1980	CR44294	1.67026412053799e-100	0.263362470937929	0.774	0.103	2.91177144133387e-96	GCb
1981	CG1894	5.51231411594249e-100	0.271268087572679	0.726	0.087	9.60961719832254e-96	GCb
1982	fuss	1.24894102906603e-98	0.325091560778253	0.836	0.119	2.1772788959708e-94	GCb
1983	CG5281	3.48276032000025e-98	0.294208405450339	0.87	0.137	6.07149606585643e-94	GCb
1984	Ant2	4.06608730311691e-98	1.25476707814516	0.973	0.252	7.08840999552371e-94	GCb
1985	GstE1	1.83793970628886e-97	0.498462765553853	0.959	0.192	3.20408028997336e-93	GCb
1986	CG32816	7.65019854493132e-97	0.25792645805197	0.795	0.107	1.33365911233788e-92	GCb
1987	CG15014	5.45867524507211e-96	0.531282036967354	0.973	0.224	9.51610855473421e-92	GCb
1988	CG2678	1.19937795376304e-95	0.312575550449257	0.89	0.147	2.09087558679511e-91	GCb
1989	CG7054	3.10333860841037e-95	0.487420578939051	0.945	0.207	5.41005019604179e-91	GCb
1990	qjt	7.26138359594613e-94	0.266889876669521	0.719	0.095	1.26587700228129e-89	GCb
1991	vilya	1.00364211557735e-92	0.343385602694318	0.856	0.147	1.749649300086e-88	GCb
1992	CG42340	2.39942879467162e-91	0.31609116922367	0.918	0.177	4.18292421775103e-87	GCb
1993	CG30380	9.94870416163768e-90	0.319510877449997	0.699	0.095	1.7343575964983e-85	GCb
1994	CG15484	1.25959795751498e-89	0.256477619083276	0.74	0.107	2.19585711933587e-85	GCb
1995	CG15093	6.62888358692968e-89	0.302293361179594	0.781	0.119	1.15561327570945e-84	GCb
1996	dnd	9.22557812512062e-89	0.326383181205972	0.719	0.1	1.60829503455228e-84	GCb
1997	Sodh-2	6.60664036743996e-87	0.835178581675306	0.952	0.275	1.15173561525581e-82	GCb
1998	CG4949	8.25215731901975e-86	0.555611246675731	0.993	0.295	1.43859858542471e-81	GCb
1999	CG31898	1.49027806555507e-85	0.301304056899807	0.89	0.18	2.59800175168215e-81	GCb
[truncated: 3,258 more rows]
