# Supplementary material for: A single-cell atlas of the developing Drosophila ovary identifies follicle stem cell progenitors
Source: Genes Dev. 2020 Feb 1;34(3-4):239–49. doi: 10.1101/gad.330464.119 (PMC7000915; doi:10.1101/gad.330464.119)
Supplement: Supplemental Material [file supp_gad.330464.119_Supplemental_Table_2_AverageExpression.csv]

	GC	SH	TF	CC	IC	FSCP	SW	GCa	GCb	SHa	SHm	TFa	TFp
CG11023	0.00169948936130988	0	0	0	0	0	0	0.00237299876641215	0.000836843753404908	0	0	0	0
l(2)gl	0.633899502861815	0.428969187333318	0.291189884442971	0.46986708304498	0.409116506090495	0.481170104069419	0.426443720600171	0.658209436926918	0.602762806490759	0.437012960322532	0.422474215354449	0.318830836985771	0.277274703467468
Ir21a	0.00977742174866954	0	0	0.00360142068843317	0	0	0	0.0104845627604656	0.00887170004178005	0	0	0	0
CR43609	0.0439176146374026	0	0	0.00120335118865827	0.00224044701398823	0	0	0.0423391444579603	0.045939353839839	0	0	0	0
Cda5	0.00684496963846144	0.00391362418115834	0.0035737990178548	0	0.00104488021754406	0	0.00484324760517937	0.00835289062243593	0.00491359139186397	0.00481491467971187	0.0031858740891586	0	0.00637068520574116
CR46254	0.00689640588686218	0	0	0	0	0	0	0.00485180481777909	0.00951517574931792	0	0	0	0
CR45339	0.00277849906676147	0	0	0	0	0	0	0.00204231561471762	0.00372141896766696	0	0	0	0
CR45340	0.00359726605169251	0.00115766949091716	0	0	0	0	0	0.00186489750057112	0.00581612166169044	0	0.00209243367612977	0	0
dbr	0.562224306717645	0.193631856127225	0.165287980667072	0.255180934468346	0.220861790236595	0.210565609847627	0.155250945627265	0.564842608714767	0.558870728132291	0.214104456540146	0.177101184986357	0.181190739278059	0.151483356091045
CR44987	0.0233564383827121	0.00246431943024201	0.00426417606932436	0.0125961259421024	0.00259692031220176	0.00154006439009215	0.00597127913235641	0.0272671047156392	0.0183475712302644	0.0055162842630802	0	0	0.00760135734096952
galectin	0.17160161152875	0.232898511264382	0.280571931540499	0.497563649416349	0.408233830078739	0.436600613498282	0.349450027516879	0.173026762116823	0.169776247419367	0.220814538928751	0.242655756007438	0.306123724610175	0.256812813881989
CG11374	0.00214747257382827	0.000936177327713648	0.00256200040992007	0.0018402616115907	0.00202586831248208	0.00167101967291461	0.00341912593529765	0.00237185912485039	0.00186007336121773	0	0.00169209690909734	0.00552852720035383	0.00332047203830497
net	0.000662475844474521	0.00366370442264934	0	0	0	0.00155472999392878	0.00331689348984267	0	0.001510989426096	0.00605002883519082	0.00173685862370281	0	0
Zir	0.196323763275417	0.19305171121949	0.221962172888484	0.219654592581109	0.15944356261909	0.185674737532471	0.169151760053441	0.203223009371718	0.187487057658923	0.191231783934211	0.194521217723132	0.244364645026597	0.216512733453493
CG11377	0.057879876972045	0.151400701359127	0.167079186669186	0.141738085536479	0.15733784089543	0.134900682846632	0.115281293776142	0.0575397957960741	0.0583154603960625	0.177280628059653	0.130503866135101	0.174376867101154	0.163334020531882
Nhe1	0.0726560513280022	0.0370970899667553	0.0506710090140895	0.0555940585284403	0.0463501573077628	0.0603017754170258	0.0507233114365754	0.0702976909969571	0.0756766909300943	0.0477360149601781	0.0285066536366623	0.0525295174746904	0.0469326320677631
Sam-S	0.221443863336133	1.39430911044772	0.579409057896922	1.10558643832489	1.22838250103079	1.1790103265905	1.6561220020285	0.216810269991089	0.227378671250675	1.53510896501033	1.28061978688785	0.552617377474269	0.582990561544552
ND-15	2.88080796643368	1.86346168186287	1.92374983240964	2.80765545734767	2.79755884164188	2.86052237220829	2.54971680975175	2.99038426083453	2.74046024689286	1.95207292269567	1.79191223274322	1.77549358174372	2.05807760978788
CG13694	0.00139995176059017	0.00170271832169185	0	0	0.00233398373680132	0	0	0.00125686736618039	0.00158321738904654	0.00381146947394098	0	0	0
CG4822	0.000963396427128742	0.239109308819479	0.021596112263564	0.00133029246213722	0.00430234284079395	0.00160694198939418	0.00254064755627718	0	0.00219733568653336	0.452740912240012	0.0666117408401667	0.0466021369897961	0
CG3164	0.0171990541954436	0.460507525643835	0.484413819958829	0.542039105285687	0.383669915304576	0.626869427084857	0.291949622342994	0.0157068154258124	0.0191103463181904	0.491716897305819	0.4353074118795	0.563503356579332	0.423753788891474
CR44969	0.0255981367293264	0.00271697194563448	0	0	0.00190038017105322	0.00348202751498142	0.000831436964190841	0.0186822764445795	0.0344561221625296	0	0.00491080022471822	0	0
Gs1	0.0967914891930634	0.201579476085236	0.019155658433018	0.00798852815125286	0.0152695819000892	0.0148256241942727	0.00627187617951044	0.10880493876348	0.0814043996747904	0.212478997308454	0.19277862043916	0.0155328706608926	0.0213155414433382
CR44185	0	0	0	0	0	0	0	0	0	0	0	0	0
CR44186	0.0136228762818295	0.0015772104446661	0	0	0	0	0	0.0134538610195187	0.0138393547342412	0.00353052491844487	0	0	0
CG31975	0	0	0	0	0	0	0	0	0	0	0	0	0
ovm	0	0	0	0	0	0	0	0	0	0	0	0	0
CG31974	0.00191222224479994	0	0.00196239732737183	0	0	0	0	0.000935908429221831	0.00316270637845134	0	0	0	0.00349818654009761
CG11454	0.0308878341593927	0.263158367379857	0.221146708009358	0.152710707573509	0.212917566012588	0.199690356640064	0.277060077590261	0.00991325662932672	0.0577525327766689	0.3337061339037	0.206194332298493	0.202297023833771	0.240262926883969
CG42399	0.00282053471426152	0.0283708901017043	0.00665876661488532	0.0149441276874508	0.031578741886089	0.010899613788694	0.00969914855407946	0.0025376922706975	0.00318280551526474	0.0206049385182225	0.034641534237435	0.00745954687728449	0.00570774089312577
CG3709	0.0259419479599861	0.0522570633815184	0.0295152464311975	0.0632821783074336	0.0379657244808676	0.0494825865483016	0.0552405073313135	0.0223769524478865	0.0305080723487713	0.0435279891477206	0.0593053841914172	0.0443915246783324	0.0283972612376499
CG3436	1.12270917461684	0.414469486165086	0.367447088979014	0.476926323634061	0.517454812352958	0.407687685680755	0.474657618070374	1.13801621641678	1.10310357998268	0.501971273208592	0.343815869297659	0.384593332403422	0.346431533874739
CG33635	0.106095323036193	0.176179948868634	0.434303825865024	0.407031889905645	0.20489149342972	0.21666063620041	0.185055730125726	0.102301543227578	0.110954479366405	0.185767383627451	0.16843854192052	0.415994767943323	0.436773117668714
spen	2.92781088704991	3.57151633758202	4.08357095423469	3.89093277096086	4.03821868063971	4.15698850501493	4.02052628068682	2.82997165094736	3.05312552507168	3.24428580720541	3.83573974720289	4.14953511020642	4.01918758505049
mRpL10	0.585480247228811	0.210576964487707	0.112346870693951	0.172586833561873	0.217235316203264	0.239407006898428	0.285307481067747	0.59525297981295	0.572963117138168	0.270280760737009	0.162368930249139	0.118621590611406	0.102278759862402
CG11617	0.0299362621638953	0.0040450155764664	0.0101105713370165	0.0129363737883139	0.00448531842212361	0	0	0.0237284045028653	0.0378874223187762	0.00173328249038028	0.00591163235405146	0.00373803827751196	0.0149352477193457
Tbc1d15-17	0.13066725418938	0.0364787415349544	0.102218674460884	0.128286426396095	0.111719591028539	0.124504546005377	0.0839559900658722	0.134433311364261	0.125843605616073	0.0329821712456412	0.0393020591598658	0.114506266230334	0.0876237649791265
kis	1.42994394773688	1.48557623307386	1.59381638332722	1.37887526349426	1.59500889058175	1.79659546699284	1.6509519075289	1.44582205929358	1.40960691444165	1.56850458234342	1.41861545416055	1.73238626167919	1.46956562174288
CR44220	0	0	0	0	0	0	0	0	0	0	0	0	0
CR44222	0.0110528334107506	0	0.00701917920526045	0	0.00219483796060046	0.00229240811741714	0.00191132594414723	0.00973113688689839	0.0127456912871915	0	0	0.0151466498639831	0
CR44221	0	0.00241969558686372	0	0	0.00426731302234578	0	0	0	0	0.00541639550597956	0	0	0
snoRNA:kis-a	0	0	0	0	0	0	0	0	0	0	0	0	0
CG13693	0	0	0	0	0	0.00209680091085032	0	0	0	0	0	0	0
CR44218	0.00817966328562216	0.00548616315400314	0.0268850910557943	0.00984410446818324	0.0149683451058746	0.027893989952034	0.0117166624270887	0.00664009394503481	0.010151577441032	0	0.00991598433425412	0.0255642098967145	0.0268073367499996
Rpp30	0.279216018723026	0.272590938477611	0.158453401543835	0.20920311149096	0.248149557994145	0.237433031177538	0.332656688247174	0.297059338133243	0.256361904135968	0.319994517783367	0.234314756429485	0.169688133948821	0.142283257316072
CG3645	0.196043466171814	0.094268719782451	0.0799878204040513	0.103174042140806	0.131137569603471	0.123393257457326	0.109436558631306	0.196462261809357	0.195507063540166	0.101904516622495	0.0881031695389368	0.0866005201815904	0.0710474240485167
CG17075	0.0480146415518887	0.00839904161326661	0	0	0.00650017232986533	0.0123820461681693	0.0037362635300826	0.0422715738420215	0.0553704885501433	0.0102646219539734	0.00689267239406234	0	0
CR44219	0	0	0	0	0	0	0	0	0	0	0	0	0
CG3345	0.0148268944983052	0	0.00153598694533975	0	0	0	0	0.0154498888730503	0.0140289496484604	0	0	0.00331449814520684	0
mbm	0.459685444685148	0.333376131353583	0.0671113286728445	0.0847820529467131	0.262136632819671	0.234691541797884	0.389926883897748	0.465074341485048	0.452783227551029	0.35498100136241	0.315931205259499	0.0791283277471701	0.0542663586256692
CG11555	0.404771570682879	0.324113098991958	0.0748682842995474	0.126934272795549	0.236919531436149	0.194999373608056	0.385924353772314	0.391007835281226	0.422400464656229	0.424183860855582	0.243310620468536	0.0860589236043977	0.0751147640722913
CG17078	0.502449071305839	0.155826687450896	0.215913415688323	0.172154560825668	0.174221831485604	0.182992137613086	0.224848119271923	0.500739379256577	0.504638882355237	0.185623429190263	0.131767206543332	0.213086192425988	0.208861408135977
smo	0.105779430485946	0.145496949319101	0.060094652471326	0.074950503316237	0.116365920328383	0.10782972265821	0.200342747609871	0.100253601818947	0.112857032956691	0.136957677385437	0.152392013613363	0.0735091543300059	0.0464002964806198
CG11601	0.177350941721819	0.0619100852906807	0.11117830938213	0.105712394670091	0.0703410963705114	0.0934862006737063	0.0848332266694164	0.159251591713863	0.200532985910091	0.088978326474531	0.0400537414776339	0.120756309538776	0.11117827257806
CG3625	0.704705815788338	0.240045469409964	1.32007465049252	2.03999896932072	0.752209488888831	0.62468852590488	0.361929877240233	0.61759797332231	0.816275449631811	0.303615779389755	0.188715405451126	0.768373038834768	1.79064851004574
CR46262	0.00319635829912883	0	0	0.00390895878628393	0	0	0.00115944851990599	0.00323148285925669	0.00315136999266369	0	0	0	0
CR46263	0.00772791230238499	0	0.00528188426261587	0.0104804624664359	0.00191038571642808	0	0	0.00621209185742282	0.00966940835175434	0	0	0	0.00941553281596743
Amnionless	0.0012893188568801	0.00251358451358131	0.595623607235811	0.816517934126045	0.0611764297451999	0.0455548883687244	0	0.000819140294240108	0.00189153386519296	0	0.00454318691585194	0.450000579520969	0.756896178016102
CG11562	1.16500714733756	0.524462814254951	0.796576535779355	0.942319466594569	0.732370269499175	0.749636486126782	0.662291659682501	1.07402197409006	1.28154295142855	0.464341436723372	0.573008025926413	0.796874219734703	0.803377597008889
U2af38	0.358207350234313	0.512494569471951	0.422120944667731	0.46943417684833	0.73403480048221	0.566868827309675	0.637060882572325	0.323497943097691	0.402663919649028	0.55916492556653	0.47481043101049	0.459680808000948	0.388928755949546
Hop	1.5773721882467	0.859256641718983	0.51746065513905	0.648337742808843	0.849236431384729	0.892176132007043	0.983343939483586	1.55436485587421	1.60684048381968	1.02239960058807	0.72752630225947	0.485225559778582	0.549680087135006
Pi3K21B	0.317079729632337	0.30615236404712	0.372696484446858	0.4363889105624	0.475944654255579	0.3882848136956	0.339191249468355	0.300140637246836	0.338775690427465	0.338199147774412	0.280276079049927	0.378251384699632	0.361028152159679
Plc21C	0.118312066528893	0.100304749517614	0.205214293099257	0.127435061697877	0.0840839131619216	0.115317047117774	0.0868052428788574	0.118461401540849	0.118120794972484	0.110808056384073	0.0918238185074298	0.251286311610633	0.170263853176893
CR43719	0	0	0	0	0	0	0	0	0	0	0	0	0
CG11912	0	0	0	0	0	0	0	0	0	0	0	0	0
CG11911	0	0	0	0	0	0	0	0	0	0	0	0	0
CG33127	0	0	0	0	0	0	0	0	0	0	0	0	0
CG43755	0	0	0	0	0	0	0	0	0	0	0	0	0
CG31921	0	0	0	0.00544723427574118	0	0.00174466024922472	0	0	0	0	0	0	0
Ent1	0.213646008337713	0.241909030485217	0.407402636084208	0.419344634899404	0.28076921702012	0.312743823080202	0.219065966907015	0.180753781902128	0.255775092881921	0.264029602331217	0.224047699180994	0.433506005626094	0.386798183170426
CR45367	0.000608588325064926	0	0	0	0.00229439101700029	0.00276364862418662	0	0.00108374284623861	0	0	0	0	0
CR45366	0.00105178963488952	0.0026269327377664	0.00321194741656645	0	0	0	0.00261122497028754	0.00187297298619364	0	0.00588028789761556	0	0.00693104442522235	0
al	0	0	0	0	0	0	0	0	0	0	0	0	0
CR43718	0	0	0	0	0	0	0	0	0	0	0	0	0
CG4213	0	0	0	0	0	0	0	0	0	0	0	0	0
RpI135	0.260110382533152	0.101857424618356	0.0450963860945721	0.0785000935699995	0.0986510075955782	0.0894113760311781	0.111992350995802	0.289562837862939	0.222387032213493	0.0916877151396939	0.110068991278145	0.0336240134170286	0.0526128510849526
AP-2alpha	0.497920884122857	0.859299424963624	0.362376308370787	0.396026633870677	0.304983016934637	0.329058627036615	0.351550255969895	0.486368560369274	0.512717353588062	0.965385104482419	0.773640180631678	0.362371844375934	0.374844527571355
ebi	0.338948470925658	0.198747151378259	0.0748748352235063	0.152960744042507	0.128728931769095	0.142395173718118	0.178182643439935	0.314181686768204	0.37067031090815	0.186145071071913	0.208922744172203	0.0559390570932866	0.0905824789683621
CG13690	0.410222997578231	0.281835343856286	0.0225798084020726	0.0439425142751848	0.251069363482722	0.220131941315243	0.363928586289901	0.337711312882806	0.503097552633331	0.348486363204537	0.228017750593724	0.0154849271559302	0.0274590664574914
RpLP1	84.2261768708919	87.0915222751952	78.1922693576196	77.8576147682349	74.9511162459189	71.9157535784494	81.9885546403048	85.2331297847039	82.9364495086807	80.4909578583693	92.4211705620734	71.8176122384356	83.115517110576
CG11885	0.58165838124064	0.451990159935023	0.37025332664063	0.35265669773445	0.371672330162761	0.355184044931086	0.471521574777148	0.605537220446784	0.551073840613592	0.476152262963777	0.43248038730311	0.308637454951076	0.421121959606139
CG13692	0.0964531218883272	0.00771302718597428	0	0	0.00238577790077788	0.00447906137148594	0.00379605831431953	0.085120190838658	0.110968588369753	0.00724254560993098	0.00809291914178563	0	0
BBS8	0.0140909369018928	0.00636554526811913	0	0.00230552121609789	0.00933109990269097	0.00525765246560081	0.00576530288053779	0.0134437978014504	0.01491980684561	0	0.0115054265405135	0	0
ex	0.0271077267998138	0.280775754999705	0.18610013826386	0.402397742551934	0.417177184709506	0.34998652743917	0.416475811007962	0.0276868143696481	0.0263660187480398	0.261536983335451	0.29631016690252	0.170591677897879	0.206595022578902
CR43717	0	0.00576619821738681	0.0038677836825942	0	0.00418631122023142	0.00255405334651225	0.00286265520926089	0	0	0.00164323414772018	0.00909529964009899	0.0083462700519138	0
crq	0.629013701725523	0.131716440033636	0.477671971107681	0.295685292146413	0.246455773855202	0.280333025397914	0.137753816163946	0.595406015931253	0.672059162297635	0.14401346990313	0.121787161257025	0.542022400742685	0.425192359423436
shv	0.0299970854776788	0.0187584252341906	0.0269734333077047	0.0390370676799186	0.0132028335888068	0.0265483179789691	0.0201627236355672	0.0247969111579195	0.0366575827228499	0.023231300738305	0.015146786628384	0.0293557596169865	0.0238326666475282
CR43080	0	0	0	0	0	0	0	0	0	0	0	0	0
CG4133	0.0099489199631678	0.000848835618229051	0.000972203156238102	0	0	0	0	0.00346248988739244	0.0182568817725513	0.00190008588388195	0	0	0.00173305780025053
CG4297	0.0173778826022151	0.45560786281286	0.595482313401093	0.125487848229489	0.0504113814208191	0.0217247351366955	0.0142443335244581	0.0032757576105104	0.0354401933792615	0.43963623531985	0.468504207993551	0.771007838134019	0.433717124849692
MED15	0.170427324295449	0.198469235192033	0.150639677838396	0.13312827157723	0.207213144010536	0.202659442013884	0.171654342741696	0.156101957867116	0.188775567597492	0.184942389183314	0.209391533211496	0.156931619194366	0.138892435942664
ush	0.10742092313223	0.251463255184222	0.0512914790760663	0.0848701661214952	0.149409032379629	0.132851869879548	0.0134328172732586	0.0992535408090867	0.117881885422832	0.200523012506137	0.292595128154104	0.0497509317681373	0.050334040805396
cbt	0.00742533984957174	0.325458983404279	0.331988759280928	0.100215069176075	0.0632706208321342	0.19547229235291	0.167883548123745	0.00551137317392917	0.00987679031768928	0.256845464706039	0.38086120347118	0.340894724389179	0.310197363787986
CR46258	0.00176904279237222	0.0251585624262503	0.00301114122252334	0.00902884852603105	0.0168489178663993	0.009624697827245	0.00612728507592757	0.00165382798402477	0.00191661244415971	0.010968624734676	0.0366162760902545	0.00649772579597141	0
CR46259	0.000457635325053795	0	0	0	0	0	0	0	0.00104378467974598	0	0	0	0
lwr	5.60645526363656	3.35683728019655	2.52082356759926	2.91455555958494	4.98270794597087	4.34844273363328	4.87936427356632	5.30565545101176	5.99172625651901	3.8668703345447	2.94500934811419	2.39940615656939	2.62023696877683
Spp	0.284836412059827	0.848280975140031	0.875839744823256	0.817027041333214	0.764397207267159	0.749705067498505	0.690595510517709	0.249778667362457	0.329739139857143	1.09036001067691	0.652813430917706	0.822294720118731	0.920936222704615
Ets21C	0.0970434178803022	0.0404208576609286	0.0170909452833132	0.0101175077502496	0.0138525991105695	0.0176771434313762	0.0112060017754836	0.0997735718265687	0.0935465768669334	0.0526701504294238	0.0305301243695971	0.0312986958311029	0.0046110232967341
nAChRbeta3	0.081267403170441	0.00387075108320967	0	0	0.000896956313294283	0.00244753461120412	0	0.092471208949128	0.0669173231662322	0.00448165211623613	0.00337747695716346	0	0
rempA	0.0736240007410438	0.0121766251448418	0.0119573421394483	0.0118048395144188	0.0232530008421596	0.0215473868143923	0.0200277364508243	0.0787775481297244	0.0670232242911583	0.0125314640860918	0.0118901092295467	0.0122188053366815	0.011221466361758
Tspo	0.858754319257821	1.0871075889023	1.73464042782638	1.63039999544384	1.26343479323689	2.3541905285265	2.93433139518346	0.82340252076732	0.904033677598394	1.19314297699107	1.00148895255733	1.71856265903356	1.71927322212843
CG11835	0.139697625310644	0.00833981144762196	0.00483756066414305	0	0.00290320426654899	0.00947719038505647	0.00311098562249349	0.138687577670013	0.140991316466795	0.0165094664999694	0.00174319556684449	0.0104389466963087	0
CG2794	0.359362342019557	0.0917173756377756	0.0794301230876111	0.184759282418089	0.192712393648365	0.234738413286277	0.236659028285244	0.371196449924375	0.344204957237359	0.103870908412236	0.0819039640807581	0.0483332667651353	0.104985818910239
Nle	0.528774349546613	0.429239552269723	0.115495911285721	0.225405879283723	0.398748538075499	0.322064487592187	0.473852832919032	0.484115217847491	0.585974744257131	0.447606473724747	0.414409118796723	0.111748224351369	0.113570265219067
Sf3b1	0.369693480515406	0.190521183554862	0.160619774447101	0.167154765568176	0.208880787797631	0.222583067887817	0.234740084543596	0.378876986406409	0.357931044887887	0.188028605490684	0.192533824227801	0.20331701383414	0.131402415110302
Ipk2	0.657629412843024	0.352460089470097	0.211533656759326	0.266469948752637	0.349421764114097	0.369794365236656	0.470700049548659	0.510548915750687	0.846013337201017	0.366510142454142	0.341115326191055	0.184792940217694	0.23746444004568
cold	0.159084150398967	0.11904646480116	0.0710945210384739	0.109996312658596	0.105373482937476	0.129100363080024	0.190234415484882	0.13711014484404	0.187228938335757	0.132475644305829	0.108203027934037	0.04677503226037	0.0979328102408104
Ptth	0.000363951837088752	0.00741683255117484	0.0290532825422878	0.038711171953441	0.000664585848375403	0.00673033557817575	0	0	0.000830109327058592	0.00381146947394098	0.010327995284345	0.0275784433527317	0.0323289138005613
Pph13	0.00652109888363544	0.00136225565560869	0.00611836341120786	0	0.00203471633002285	0.00109371436883658	0	0.00671331962654227	0.006274898343063	0.00304935689063177	0	0	0.0109066478199792
Gsc	0.156637036630025	0	0.00257541855702389	0	0	0	0.00117188095095795	0.15225719464667	0.162246834238844	0	0	0	0.00459096351469476
CR46148	0.234646438088697	0.00199363353068312	0	0	0	0	0.00226663568931225	0.227188414152923	0.244198838609175	0.00446267198022144	0	0	0
CG13689	0.0671100066172231	0.302293764896036	0.490677966629001	0.425900329878783	0.307024209735123	0.314599794992551	0.292307414405067	0.0672938767866447	0.066874501674197	0.272990592278282	0.325954711730247	0.452992526977982	0.52957986956555
CR43648	0.00136901013938628	0	0	0	0	0	0	0	0.00312246833161391	0	0	0	0
CR43649	0	0.00201430532022833	0	0	0	0	0	0	0	0.00197274066942982	0.00204786683950663	0	0
lectin-21Cb	0	0	0	0	0	0	0	0	0	0	0	0	0
CR44797	0.00585681713791216	0	0	0	0	0	0	0.00293758323032865	0.00959583590995405	0	0	0	0
CR44798	0.0010019027134431	0	0	0	0	0	0	0.00178413691752167	0	0	0	0	0
lectin-21Ca	0.00504177313336095	0	0	0	0	0	0	0.00328138847899502	0.00729651238244607	0	0	0	0
CG2839	0.37915416921601	0	0	0	0	0.00282723320624004	0	0.399749560292259	0.352775140919718	0	0	0	0
CR45369	0.000449396615387367	0.00241388168666827	0	0	0.00177555399504088	0	0	0.00080026242205344	0	0.00189507715806649	0.00283279217560139	0	0
ds	0.00277465945011791	0.214159862854767	0.0924108771952952	0.048575406153016	0.0593237973833781	0.155328644853416	0.260043330453198	0.0049409711063597	0	0.224250798263149	0.206011902587129	0.0978855337260632	0.0838704706179088
CR44988	0.000926885370199609	0	0	0	0	0	0	0	0.00211406046764705	0	0	0	0
CR46260	0.000453797204836117	0	0	0	0	0.00392610340178408	0.005198032168069	0.00080809876583116	0	0	0	0	0
Hsp60B	0.000423596547332318	0	0	0	0	0	0	0	0.000966148289463438	0	0	0	0
Eaat2	0.000705808400828026	0	0	0	0	0	0	0.00125686736618039	0	0	0	0	0
GABA-B-R3	0.0466916567980615	0.00358027802689462	0	0	0	0	0	0.0432695948078753	0.0510747087991904	0.00515673908447254	0.00230735916052736	0	0
CR44614	0	0	0	0	0	0	0	0	0	0	0	0	0
CG12506	0	0	0	0	0	0	0	0	0	0	0	0	0
CG13946	0	0	0	0	0	0	0	0	0	0	0	0	0
CG13947	0.000443398202046895	0	0	0	0	0	0	0	0.00101131233754531	0	0	0	0
Gr21a	0.00390067473247578	0	0	0	0	0	0	0.00373732759273451	0.00410989332926768	0	0	0	0
CG3544	0.00165496556973436	0	0	0	0	0	0	0.00294707772578365	0	0	0	0	0
Pkg21D	0.000926380080568043	0	0	0.00402761007256948	0.00190038017105322	0	0	0.000761375018920169	0.00113772218007594	0	0	0	0
CR45259	0.000455290185118257	0	0	0	0	0	0	0	0.00103843583318068	0	0	0	0
Nnf1b	0.120195021113665	0.0997313445916624	0.0971973540127233	0.0599088702353593	0.0679339820761566	0.117772547923674	0.0995951316337796	0.108048528453794	0.135752515136924	0.132763993731781	0.0730590191990199	0.0653346366706872	0.119292757294722
Dbp21E2	0.209968938263579	0.11158929714067	0.0799834631189641	0.119498712909622	0.0986494433953041	0.14195933205883	0.131930679422836	0.204683545463979	0.216738585205531	0.113079878322162	0.110385722273626	0.106496580323897	0.0546037809444994
Saf6	0.101962197786476	0.039221925544209	0.183731019596208	0.28591211733019	0.184078905729238	0.133025956878671	0.0703446653153515	0.109702224097061	0.0920486024434649	0.0476323170585446	0.0324309261848077	0.174118279299391	0.196721415426545
Pex12	0.114672827251234	0.0385574130441198	0.0570452220148283	0.106441577586658	0.0898930753794275	0.114797535240274	0.0526299590095	0.101323459810016	0.131770989658821	0.051094693048384	0.0284341434754593	0.0420529697692267	0.0767892418652564
CG15880	0	0	0	0	0	0	0	0	0	0	0	0	0
PGAP2	0.0529755319757931	0.0925618688507519	0.152467517130068	0.160038031210439	0.135378325150981	0.101904745154283	0.0879888537697081	0.0573885229354338	0.0473232764315957	0.0984827868308582	0.0877810034009766	0.136925250841816	0.171545895084257
Clp	0.520160158471425	0.229800766046255	0.23668659433003	0.287653288932362	0.304756920408803	0.259498696753564	0.214905137595292	0.503246958902726	0.541822955179279	0.276470132878423	0.192117426368107	0.201627543292359	0.261584890513651
CG3662	0.284382615369539	0.334586007746698	0.611425813926867	1.03715035403654	0.681136578729561	0.663415914372737	0.325165535119435	0.245802972239989	0.333796267871086	0.419135270217028	0.266316416932146	0.67354933269971	0.583199683451024
CG3862	0.359379881292314	0.104375987220199	0.134205360658505	0.115594572610716	0.111392723242205	0.0941875236674644	0.113488876056334	0.374984082044017	0.339393678959653	0.0934842464210275	0.113170560536299	0.177372281110275	0.0989379079452637
dock	0.349247058068131	0.158658066805505	0.30266066423778	0.28051305704314	0.170832603992312	0.174669288835601	0.146807898983732	0.324927812169705	0.380395681239403	0.17511840082464	0.145367113870799	0.300841365303609	0.317446107099727
drongo	0.248802951192168	0.503302589273738	0.703778904567176	1.03712610359372	1.01147069617965	0.933151555869975	0.523444681411409	0.26700190901364	0.22549332713316	0.494376896476231	0.510509670414583	0.863724121138078	0.588536122374105
CR44060	0.00876422685073231	0.00458280395709571	0	0.0072102749521236	0.00801843763550998	0.00992342243637295	0.00662436648103066	0.0107134011931419	0.0062676816313447	0.00262832121239201	0.00616095772611112	0	0
CG4291	0.214861262297458	0.0858051922813981	0.0754024547131982	0.0865377445873806	0.0975764417854503	0.0983958915905099	0.0666038339358871	0.228843028015654	0.196953110315932	0.0857195408024513	0.0858743518606719	0.0892723877833819	0.0702139812641506
kraken	0.637610204102479	0.522288308928131	0.490844710979399	0.537043660354751	0.666972850444847	0.628436491957297	0.577413842743668	0.608540847079681	0.674842873713871	0.546260586645618	0.502931811392272	0.519426414672588	0.477480690654734
CG13949	0.363430784804924	0	0.00302053845326683	0	0.00183103736506399	0	0.00180893159977388	0.351662893849108	0.37850335746751	0	0	0	0.00538443811234522
CR45345	0.00256307191681341	0	0	0	0	0	0	0.00278948083944412	0.00227308240632066	0	0	0	0
CG13950	0.00477418988167269	0	0	0	0	0	0	0.00708474045866104	0.00181478606046158	0	0	0	0
aru	0.385514935779651	0.00254773567297703	0.0512442445314912	0.0293937970759099	0.00550797223214917	0.0130837326476518	0.0206862776602157	0.406641325454103	0.358455792840456	0	0.00460491354556718	0.020740212078194	0.0742152172306719
snoRNA:Me28S-U1230	0	0	0	0	0	0	0	0	0	0	0	0	0
dbe	0.511955586235154	0.286703901307135	0.101622200143256	0.157170603953827	0.239618118206896	0.233709171140448	0.398611247613567	0.516083301632669	0.506668717883541	0.303123741544823	0.273445645214592	0.10191594302138	0.0969611864550989
PNUTS	0.644250283232809	0.456584001943914	0.539056062294468	0.556342261343509	0.62289142983249	0.685988766187894	0.621388656758749	0.614882634624604	0.681865011244689	0.436671574849979	0.472662359224731	0.645490478165181	0.443338323678541
CG15824	0.00316336153524175	0	0	0	0	0	0	0.00297120868494001	0.00340947511747754	0	0	0	0
ninaA	0.0020511423529803	0.00736548781514892	0.0035297024460838	0	0.00216735678919096	0.0084064246032271	0	0.00290006512148573	0.000963823464552115	0.00239248186498746	0.0113809584581364	0	0.00629207827345372
CR45348	0.000774049645067276	0	0	0	0	0	0	0	0.00176546939594112	0	0	0	0
Lsp1beta	0.00210696572635758	0	0	0	0	0.00254434151169507	0	0.00296470884706179	0.0010083495375104	0	0	0	0
snRNA:U1:21D	0	0	0	0	0	0	0	0	0	0	0	0	0
CR45261	0	0	0	0	0	0	0	0	0	0	0	0	0
CR44061	0	0	0	0	0	0	0	0	0	0	0	0	0
GluRIIC	0	0	0	0	0	0	0	0	0	0	0	0	0
CG4341	0	0	0	0	0	0	0	0	0	0	0	0	0
CR44801	0	0	0	0	0	0	0	0	0	0	0	0	0
IA-2	0.0119317382692252	0.00281029286624018	0	0	0.00426731302234578	0.00308496954557878	0.00207788106001024	0.0125212373268346	0.011176694955712	0.00629073249289147	0	0	0
CG4375	0	0	0	0	0	0	0	0	0	0	0	0	0
CG4415	0.175830989965807	0	0	0	0	0.00156895354720785	0	0.158776655794679	0.197674554965813	0	0	0	0
S	1.03983841545746	0.345714500405755	0.662512832728802	0.533207671665557	0.493577391122681	0.362947881313065	0.517737797830518	0.99892188557322	1.09224520373386	0.28442996571548	0.395198907298524	0.654739641220578	0.655904116923742
ast	0.103760243848554	0.0681655141420438	0.0337668138103538	0.0278190592147682	0.0881729801055778	0.0562381288867817	0.0859944378956192	0.0897348765269978	0.121724241719313	0.0517029044580187	0.0814583045701385	0.0445448950895329	0.0233950591097122
Atg4a	0.344982974023762	0.205393629650823	0.241140254846697	0.22157734612756	0.187633081593206	0.198695751687127	0.226130147985508	0.330214076975965	0.363899301064434	0.214901615491807	0.197716374002823	0.249539234933109	0.227038080081153
CG4629	0	0.000596218768644879	0	0	0	0	0	0	0	0	0.00107763765015938	0	0
mtRNApol	0.0738091142190935	0.044483528232266	0.0220156529964668	0.0179319592323273	0.0379034032557113	0.0374682781037627	0.0440213171888818	0.0711688564329794	0.0771908142602122	0.0423825910786455	0.0461799371140713	0.0264464383400813	0.0173982367127649
CG14339	0	0	0	0	0	0	0	0	0	0	0	0	0
CG14340	0.00103497036873323	0	0	0	0	0	0	0.00101134608950898	0.00106522886335606	0	0	0	0
Pino	0.214094328205361	0.822794524922645	1.75673132809604	0.6162846858319	0.684283129953393	1.11277825404501	0.848603661447572	0.202540229331713	0.228893071283252	0.610524672412492	0.994192542477427	2.09790664514752	1.42743667814481
CG4552	0.0710376491274587	0.0820716662272059	0.0908926956605095	0.0623046926004814	0.0474038967797958	0.0585278556574052	0.048752911555379	0.0661060564894528	0.0773541410679184	0.0825762649807852	0.0816642262398437	0.109873225917376	0.0777801416816508
Iris	0.0032123893033306	0	0	0	0	0	0.00144257678836244	0.00213153545655205	0.0045967706002319	0	0	0	0
CG4577	0.000432360487647288	0	0	0	0	0	0	0	0.000986137276620184	0	0	0	0
CR45717	0	0	0	0	0	0	0	0	0	0	0	0	0
MFS3	0.0148565743003142	0.573183672624417	0.0869825987282357	0.0947603849538661	0.164884400583017	0.274438454559703	0.399980721508703	0.0136397672158661	0.0164150874838196	0.577545349984577	0.569661821339816	0.0941436929360795	0.0772850600900936
l(2)10685	0.175493129624512	0.0570547638093723	0.0337799658811864	0.0638546884166693	0.0440561621340141	0.0976461594919578	0.0974801604293421	0.179932245766767	0.169807412373816	0.0480993182462639	0.0642858689224413	0.0448496018973029	0.0231667897860821
Tfb4	0.461642859008423	0.182782625568724	0.183753235319496	0.200799259714464	0.188270243150364	0.225198501992826	0.213652129477623	0.45535761030103	0.469693143311728	0.171234965547415	0.192106823101459	0.165013932591952	0.200368951108553
Vps29	0.68420068081966	0.683997204012554	0.561561863754178	0.808886482793177	0.708669493668405	0.765624433185841	0.657408644873508	0.61626310876719	0.771216612147139	0.846354844998802	0.552900972160304	0.539693357991989	0.573883776192895
capt	0.604487259471905	1.0230235003715	0.965847703933563	1.17673952870367	1.06919103226858	1.15821677978761	0.979293288450945	0.564896065972236	0.655196527858468	1.10588566181275	0.956116165046277	0.948628351608478	1.00192217933149
CR43767	0.00432717604587452	0.00378502711404173	0	0	0	0	0.00190149203974312	0.00197566620090914	0.00733904139524799	0	0.00684126018749158	0	0
Tango14	0.58052590814164	0.28269909672864	0.312456175816624	0.36066913130857	0.376904048893639	0.384621362496564	0.362021745331355	0.569418205907267	0.594752896619913	0.306552876953961	0.263438280397635	0.340079453655034	0.27937236721378
CG5080	0.193874528182121	1.41058683417882	0.975988709674545	0.168095065091952	0.116520788423102	0.068164417341472	0.31675830632162	0.184330504958074	0.206098722311551	1.11591095854383	1.64852387661702	1.12953211361253	0.844369050053625
IntS14	0.339458766305497	0.122309316140087	0.174245983229574	0.14412131096535	0.174918960215401	0.142753303775392	0.188923226264547	0.344103025285591	0.333510297611814	0.140192062561554	0.107869831451946	0.214723913724384	0.136552252544794
CG14341	0.784291242669612	0.14393699943959	0.261503336452362	0.296080391055828	0.229111620987217	0.233061193741735	0.183299992550027	0.829193493377155	0.726779455804473	0.133858958886143	0.15207454771256	0.267048540977142	0.258590546697201
Plap	0.491676682274226	0.462835178646965	0.507367230015312	0.4861781658877	0.546204321246704	0.54964361098932	0.535176633520449	0.475595067055605	0.512274367519994	0.479983875989512	0.448988404395219	0.52683749869221	0.481969713971332
CG31922	0.232537148383368	0.126283839410941	0.149412391940984	0.191624682608934	0.138332100159392	0.142167356065773	0.13421783764742	0.232734687181397	0.232284136361235	0.144271364353309	0.11175975094816	0.16830177369308	0.14337846487642
Charon	0.228237359652853	0.084198564018435	0.101617096352531	0.0945962180172274	0.138331006208421	0.115216377615384	0.0926028988235126	0.201779543136947	0.262125110943773	0.0885501486788091	0.080684862118754	0.101336202499723	0.116272967425084
CG4887	0.223543566409627	0.164688239664247	0.125434219339589	0.161550081816011	0.152457747749366	0.186980445783476	0.163070711448048	0.226557445422005	0.219683324112951	0.167758994674309	0.162208748041215	0.163051044155294	0.0987451321687309
CG4896	0.290514027363022	0.114720591290626	0.165234635526577	0.161816505528905	0.106725417337478	0.198203000091624	0.151703181698103	0.277793272961481	0.306807048411571	0.110030012552147	0.118508015116726	0.213451892506815	0.118218873867834
CG5126	0.420998797107607	0.364322757324055	0.25663197102585	0.280469788279258	0.250458633663111	0.268052005336856	0.333036715751786	0.446133893887239	0.388805214246024	0.371015503263131	0.35891867675213	0.248400298018093	0.262113479809752
Tgt	0.488756517341359	0.158374856309786	0.095450475687886	0.108242071244748	0.162505184359756	0.201047182160103	0.185684342372237	0.467593364781829	0.515862746989523	0.134782709988192	0.177424415451445	0.0880364624045036	0.0974250746746851
CG5001	0.00152410072438826	0.282202847886014	0.107921530569359	0.0197811751426988	0.00259692031220176	0.0120434981041875	0.00380186087129366	0.00114583106554268	0.00200859679427952	0.270333251404091	0.291786994113653	0.107841159898847	0.103295683272419
CG5139	0	0	0	0	0	0	0	0	0	0	0	0	0
CG43348	0	0.00166091276124476	0	0	0	0	0	0	0	0.00371788933478635	0	0	0
CG43349	0	0.001740226929072	0	0	0	0	0	0	0	0	0.0031453791078258	0	0
CG5011	0	0.00165149275126802	0	0	0	0	0	0	0	0.00369680300476148	0	0	0
CG14342	0	0.00307262707156517	0	0	0	0	0	0	0	0	0.00555363029705258	0	0
CR45346	0	0	0	0	0	0	0	0	0	0	0	0	0
CR43263	0	0	0	0	0	0	0	0	0	0	0	0	0
CG42329	0	0	0	0	0	0	0	0	0	0	0	0	0
CG5397	0	0	0	0	0	0	0	0	0	0	0	0	0
robo3	0	0	0	0	0	0	0	0	0	0	0	0	0
a5	0	0	0	0	0	0	0	0	0	0	0	0	0
CG5440	0	0	0	0	0	0	0	0	0	0	0	0	0
CG33923	0	0	0	0	0	0	0	0	0	0	0	0	0
CG33922	0	0	0	0	0	0	0	0	0	0	0	0	0
Cdlc2	0	0	0	0	0	0	0	0	0	0	0	0	0
CR45005	0	0	0	0	0	0	0	0	0	0	0	0	0
CR45006	0	0	0	0	0	0	0	0	0	0	0	0	0
CG5556	0	0	0	0	0	0	0	0	0	0	0	0	0
CG5561	0	0.00122032177444549	0.0100730593863395	0.00147461480112165	0	0	0	0	0	0	0.00220567476002259	0.0142109242216677	0.00621686411427094
CG31924	0	0.00438661596657489	0	0.00482738711879331	0	0	0	0	0	0.00981927112517918	0	0	0
CG5565	0	0	0.0089433972175163	0.00328790327777654	0	0	0	0	0	0	0	0.0165375467763856	0.00228112596377572
CG31659	0	0.00214992256766766	0.007826097409201	0.0111050348966324	0.00138546275495112	0	0	0	0	0.00262832121239201	0.0017636379477039	0.00889888728313412	0.0128268074884902
NLaz	0.00411811048676129	0.013997815647935	0.154178348478182	0.358446777694926	0.0150755739781317	0.0111112617505563	0.0028854862137121	0.0012056892618059	0.00784840342557402	0.0173578565130149	0.0112847391730257	0.184087372904218	0.128994679967951
CG14346	0.647527576444623	0.00445759956820182	0	0.00350911422236976	0	0.00544563992771572	0.00300718087228663	0.64043274414837	0.656614793152839	0.0076370891350859	0.00189030985581095	0	0
CR44898	0	0.00166448915522959	0.00299090644803539	0.0148203182996209	0.00554061780548517	0.00427677098903203	0	0	0	0.00372589495516777	0	0	0.00533161584215005
robo2	0.0463709413878104	2.38537936512685	3.9852217149412	3.59333136084418	2.69346774163387	1.49108150540617	0.891450922216035	0.0105772286805079	0.092216313143054	2.48489353532638	2.30502630844399	5.40878849214971	2.83170472031398
CR44897	0	0.00517578066341242	0.0145697361558198	0.00535921504668748	0.00821016233094186	0.00607665994805997	0.00585226130672756	0	0	0.0115857859465616	0	0.0314399569678216	0.00332047203830497
CG43401	0	0	0	0	0	0	0	0	0	0	0	0	0
snRNA:U3:22A	0	0	0	0	0	0	0	0	0	0	0	0	0
CG43402	0	0	0	0	0	0	0	0	0	0	0	0	0
CG31928	0	0	0	0	0.0017103679942258	0	0	0	0	0	0	0	0
CG33128	0.000410869351476009	0	0.00173226164079823	0	0	0	0	0	0.00093711982220213	0	0	0.00373803827751196	0
CG31926	0	0	0	0	0	0	0	0	0	0	0	0	0
CG31661	0	0	0	0	0	0	0	0	0	0	0	0	0
CG18131	0.197659985934407	0.00179569740128468	0.0547257103063424	0	0	0	0	0.211452203797945	0.179994610999602	0	0.00324563940232199	0.0835757788887067	0.0285136662467222
CG7420	0.102256348797643	0.0520060953632999	0.074376978276526	0.121327774305284	0.146795890273584	0.10962364875601	0.102579219352151	0.10639892127896	0.0969504511674635	0.0620212438755339	0.0439193294838562	0.0879360101288638	0.0599422572560502
CR44064	0.00113266926234944	0	0	0	0	0	0	0.000614793127645685	0.0017959763663878	0	0	0	0
CG18132	0	0	0	0	0	0	0	0	0	0	0	0	0
halo	0	0	0	0	0	0	0	0	0	0	0	0	0
Or22a	0	0	0	0	0	0	0	0	0	0	0	0	0
Or22b	0	0	0	0	0	0	0	0	0	0	0	0	0
haf	0.000498821136009269	0	0.00910300026785753	0.0133066083616777	0.00203515527217149	0.00233761982360387	0	0	0.00113772218007594	0	0	0.00675699416465984	0.0106452226892879
CG10869	0.000459554219539528	0	0	0	0.00424069776441016	0.00152305408898139	0.000286924698047621	0.000818350562067716	0	0	0	0	0
CG31935	0.0507558974340945	0.0244200237603477	0.0246595234835799	0.0279193919870481	0.0300759917717152	0.0390335211979305	0.0199524406051082	0.0613543057430808	0.0371812237780641	0.029358801346011	0.0204321909272035	0.03196870685358	0.017549349243859
CG14352	0.115220013500072	0.0643441776789162	0.0408839102806066	0.0449783709337713	0.0692615424633056	0.0632632560684085	0.0724117213107593	0.0991827701492177	0.135760866285071	0.0802903749283198	0.0514683662352984	0.0457078555296102	0.0351213507148816
RFeSP	3.55660040422287	1.90416777902895	1.77256221564776	3.47284444807034	3.46696752609446	3.37243258225183	3.07084255811892	3.6287523252249	3.46418664239151	2.16627154670136	1.69253119643632	1.69862606371838	1.85775065153889
CR44603	0	0	0	0	0	0	0	0	0	0	0	0	0
CR45695	0.000791138364245483	0	0	0	0	0	0	0	0.00180444572119004	0	0	0	0
chinmo	3.93163603065639	1.76740169142092	1.28198369091931	1.54785968653687	1.1014638928227	0.488244295534681	1.37507848870927	3.84921751407855	4.03719947312252	1.24069021091493	2.19269667568042	1.25230699522694	1.30753083614362
cpb	0.802035590345915	1.13255859001009	0.99132344764992	0.891380581837999	1.02052877605744	0.942672723478782	0.936126892977666	0.779149181394762	0.831349004550474	1.3581574391082	0.950398028626514	1.01498298947166	0.980489346564926
CG17660	0.306225279558455	0.167937225660268	0.18021789664516	0.21731869392307	0.144696643118105	0.202720667683621	0.22478699862857	0.269544163582944	0.353207256869554	0.172637082735923	0.164142310009118	0.216266534441697	0.149121897264633
CR44976	0	0	0.00429768887483067	0	0	0.00271114756098388	0.00154662414481351	0	0	0	0	0	0.00766109755948076
mRpL48	1.36173042895868	0.468142567496481	0.347791386055815	0.512160174241571	0.548619782512232	0.507468158702799	0.640143168913518	1.33924433870401	1.39053110620269	0.536369758616737	0.413052288952174	0.348973885926537	0.344852988629281
frtz	0.0157872390285418	0.00958513033085574	0.0222792121695684	0.00786143841622041	0.0112791775446541	0.022811729090267	0.0242749585657162	0.0181092110730018	0.0128132063414594	0.00505109179349116	0.0132461552368023	0.0448483724030127	0.0026664618823941
Rim2	0.386695943367036	0.197594163075524	0.450296377509348	0.298312629111627	0.330252692317892	0.312944289683234	0.314748587975561	0.401248868166507	0.36805623831566	0.236296992161524	0.1663434315154	0.505706751467627	0.394069180288818
Eno	2.90521396542238	3.70973665116659	4.91650735078277	7.58857976317016	6.14762331058064	7.43944501540293	6.13475256595841	2.68253032054343	3.19043205852077	4.13288000241853	3.36806810667744	3.85349818387917	5.89585758051941
Rrp40	0.750037921165315	0.470794115621097	0.195235664600009	0.229188149603736	0.442322380440796	0.383039234631073	0.538123130903799	0.744842807075298	0.756691937157323	0.556358598043717	0.401704781987926	0.203081923870579	0.180265465002582
CG31937	0.177042380867668	0.31121395469011	0.37455669229134	0.376959242213937	0.234276469375328	0.343247106913574	0.299701438147346	0.186024780122161	0.165537527028009	0.356597290149334	0.274569025437319	0.398683796758787	0.356890817441575
CG17652	0.191594751259554	0.100907580148983	0.0634618207382417	0.0512319737609412	0.0832058525258554	0.0904724064088864	0.0739149240798676	0.173613665156261	0.214625320446649	0.113462669238078	0.0907699305739371	0.065033454163519	0.0594043052678718
CG17646	0.0875767733628834	0.110426302742996	0.256735525034374	0.248227285728676	0.380794443130004	0.424404148904916	0.269605342648236	0.077991226506696	0.0998541518704659	0.110790608769557	0.110132142597326	0.282326801288999	0.224432491387754
CG17712	0.230877614445703	0.243255984094957	0.385846090110412	0.362624894390564	0.219570154173492	0.2800430740793	0.227119080227708	0.228637717051661	0.233746524121634	0.275523601053414	0.217201386550862	0.406081703364711	0.355674269020799
CG17648	0.00823417041752432	0	0	0	0	0	0	0.0114853486325423	0.0040699901010287	0	0	0	0
Gr22f	0	0	0	0	0	0	0	0	0	0	0	0	0
CG17650	0.115742904261516	0.00157333130342789	0.00153598694533975	0	0.00181955972113428	0.00454294297788929	0	0.114495466496904	0.117340649891533	0	0.002843723039115	0.00331449814520684	0
Gr22e	0	0	0	0	0	0	0	0	0	0	0	0	0
Gr22d	0	0	0	0	0	0	0	0	0	0	0	0	0
Gr22c	0	0	0	0	0	0	0	0	0	0	0	0	0
Gr22b	0	0	0	0	0	0	0	0	0	0	0	0	0
Gr22a	0	0	0	0	0	0	0	0	0	0	0	0	0
CG31933	0	0	0	0	0	0	0	0	0	0	0	0	0
CG31664	0	0	0	0	0	0	0	0	0	0	0	0	0
c-cup	0	0	0	0	0	0	0	0	0	0	0	0	0
wry	0	0	0	0	0	0	0	0	0	0	0	0	0
CR44073	0	0	0	0	0	0	0	0	0	0	0	0	0
CR44074	0	0	0	0	0	0	0	0	0	0	0	0	0
CG31663	0	0	0	0	0	0.00154285868571583	0	0	0	0	0	0	0
CG7295	0	0	0	0	0	0	0	0	0	0	0	0	0
CR44075	0	0	0	0	0	0	0	0	0	0	0	0	0
CG15358	0	0	0	0	0	0	0	0	0	0	0	0	0
Wdr62	0.437814251007888	2.14462510280144	0.704466023571335	1.14281322225427	1.17626057425277	1.11548008708427	0.840374311928666	0.404197028706993	0.480871926146705	1.43817708139277	2.71504897101962	0.813601126918259	0.605844415638118
tRNA:Gly-GCC-1-1	0	0	0	0	0	0	0	0	0	0	0	0	0
CG15357	0	0	0	0	0	0	0	0	0	0	0	0	0
CG33673	0	0	0	0	0	0	0	0	0	0	0	0	0
erm	0	0	0	0	0	0	0	0	0	0	0	0	0
tRNA:Arg-TCT-2-1	0	0	0	0	0	0	0	0	0	0	0	0	0
Der-1	0.593393091699144	0.606620435999777	0.784146282738217	0.635488647929267	0.530035571085731	0.52565772542246	0.678080349034199	0.576316753770212	0.615264839594419	0.70349555839593	0.528398287481143	0.879023859292989	0.753223350916924
CG15356	0.0937996264804746	0.0442277440103613	0.0173425240929875	0.0210659890061692	0.0514525590330455	0.0607735917370987	0.0555168349856173	0.0689485236762012	0.125629463633893	0.0441890736718678	0.0442589685072815	0.00850872654994963	0.0366320499664459
CG15362	0.0503613228879335	0.0351225098325921	0.0341863022503217	0.007373604788831	0.0167207385700741	0.0164929266615928	0.04290015552897	0.0498743197164422	0.0509850872240217	0.0398223889010775	0.0313275764232561	0.0498468774672306	0.0197629443646004
CG7289	0.163891260754003	0.120947392165328	0.11251368998045	0.0767169788327543	0.100986658331552	0.0885161492311284	0.0951920510192576	0.169154187300577	0.157150389081338	0.139399633674947	0.106048066722779	0.122641285230432	0.105774386906413
Got2	0.275941456038247	0.686602328756535	0.470969035379098	1.28181877324433	1.16588113010213	1.20289979267857	1.06934871154296	0.291742238423076	0.25570346764124	0.742453085461186	0.641505444460854	0.431219830079079	0.524172434532703
Npc2a	0.0480524310061397	1.8710926395763	0.126413127188716	0.811996730399527	0.367685535731753	0.557191790089023	0.134822003236177	0.0429595733167899	0.054575474758937	3.11713123053382	0.864974522654079	0.102776523099342	0.169124100416349
CR42874	0.000512248055916178	0.00601901429125207	0	0.00298325973631564	0	0.00741824573217117	0	0.00091218504074913	0	0.00824328815937492	0.00422301675798518	0	0
Obp22a	0	0	0	0	0	0	0	0	0	0	0	0	0
CG33543	0	0	0	0	0	0	0	0	0	0	0	0	0
CR43464	0	0	0	0	0	0	0	0	0	0	0	0	0
CG15353	0.000517812705280374	0	0	0	0	0	0	0.000922094282665052	0	0	0	0	0
CR45712	0	0	0	0	0	0	0	0	0	0	0	0	0
Nplp4	0.000662475844474521	0	0	0	0	0	0	0	0.001510989426096	0	0	0	0
tRNA:Gln-CTG-2-2	0	0	0	0	0	0	0	0	0	0	0	0	0
tRNA:Gln-CTG-2-3	0	0	0	0	0	0	0	0	0	0	0	0	0
CG4238	0.0846874631075577	0.0315690028438388	0.0323556159096345	0.0533515473292863	0.0501400187069735	0.0503700677063025	0.0268083060071972	0.0721236370987171	0.10077948683121	0.0322084879484245	0.0310526484115646	0.0358342259119228	0.0280752156508036
tRNA:Gln-CTG-2-4	0	0	0	0	0	0	0	0	0	0	0	0	0
tRNA:Gln-CTG-3-1	0	0	0	0	0	0	0	0	0	0	0	0	0
tRNA:Gln-CTG-2-5	0	0	0	0	0	0	0	0	0	0	0	0	0
tRNA:Gly-GCC-1-2	0	0	0	0	0	0	0	0	0	0	0	0	0
CG42296	0.000403580615651736	0	0	0	0	0	0	0	0.000920495513781014	0	0	0	0
lectin-22C	0.000950380019096567	0	0	0	0	0	0	0	0.00216764757780244	0	0	0	0
Su(dx)	0.133693959993805	0.0899586235969567	0.0971024811044832	0.0994432569685343	0.0840670702944926	0.0881588017752342	0.0517844452950522	0.0943139395060159	0.184132753358303	0.0959701153141491	0.0851046240737578	0.159468251551017	0.0413610846006303
CR45298	0.0032682382737204	0	0	0	0	0	0	0.00204861494474377	0.00483035856494388	0	0	0	0
Kebab	0.169938915855655	0.0765678944776454	0.0600632051318261	0.0531815366672799	0.0836725724300972	0.0812505786968767	0.0775785264806124	0.166957849706262	0.173757130718233	0.0850478432333561	0.0697207308860778	0.0686368127792542	0.0568880868098378
Or22c	0	0	0	0	0	0	0	0	0	0	0	0	0
dpr3	0	0	0	0	0	0	0	0	0	0	0	0	0
CG12674	0	0	0	0	0	0	0	0	0	0	0	0	0
CR44808	0	0	0	0	0	0	0	0	0	0	0	0	0
CR44055	0	0	0	0	0	0	0	0	0	0	0	0	0
CG4259	0	0	0	0	0	0	0	0	0	0	0	0	0
GlyP	0.052319651042064	0.117463307648032	0.0589461550998203	0.233744625717839	0.292550456336668	0.501863371365767	0.58213181290054	0.0328103347676781	0.0773076109277501	0.0936690942723735	0.136676026522788	0.0419966815075506	0.0799326827899029
tho2	0.283058748583347	0.225072058937159	0.123404701322397	0.162401587330531	0.205411221401589	0.238431380537984	0.215841483497561	0.269378190512132	0.300581107208807	0.211089082785974	0.236362660798365	0.137510124582993	0.119133037087227
CG11723	0.29798236379587	0.104859442767313	0.123088333562407	0.122951045990118	0.102977462164571	0.150617731446423	0.100323218553059	0.277599853078002	0.324088730263276	0.105643012481736	0.104226746724611	0.143080369221844	0.129319456964804
TBCD	0.238385421287348	0.156131834924693	0.144819975003346	0.152225407187267	0.125748243968685	0.170268685713766	0.156302336218912	0.243329021817104	0.232053549375948	0.164562966992934	0.149324088534187	0.134892559854656	0.159470426250587
AIF	0.283213578607233	0.153640033949064	0.0961197243065757	0.105150878166409	0.125010328677529	0.144500212335454	0.176206131264072	0.264884406724734	0.306689983689612	0.132751951287227	0.170506187651168	0.10105586076005	0.0974105928629239
CG15382	0.0387151453769343	0.021400330373017	0.00594202015551581	0.017306975285408	0.013706643051706	0.0235877805738605	0.0101294378872581	0.0370846725365169	0.040803490727332	0.014938397354449	0.0266180402637861	0	0.010592296798963
aop	1.35546919189827	2.985293975668	3.52993071398823	3.63630129889178	3.50559743234712	3.0489353869628	2.22298938452213	1.17012657081144	1.5928600832903	2.90450548036421	3.0505269221866	3.71584818712542	3.31860415383683
CR43751	0.00270803152918559	0	0	0	0	0	0	0.00310972314408866	0.00219353610461795	0	0	0	0
CR44066	0	0	0	0	0	0	0	0	0	0	0	0	0
tRNA:Arg-TCT-3-1	0	0	0	0	0	0	0	0	0	0	0	0	0
CR45290	0	0	0.00177823300542717	0	0	0.00114328244392628	0	0	0	0	0	0	0.00316989361837017
CG10874	0.207142426527041	0.0842573375051814	0.0863028272363103	0.120318131571567	0.113431234792498	0.112067635154751	0.0800888758142617	0.179612380815102	0.242403512473156	0.103900672345385	0.0683962596838992	0.109876408432101	0.0663971744939051
CR44065	0	0.00170643863185941	0	0	0	0	0.00331111342197401	0	0	0	0.00308430833460304	0	0
CG34172	0.0102547761870733	0.00536960240263776	0	0	0	0.000572234277290997	0.00202550721232481	0.0049170933722265	0.0170913973266374	0	0.00970530620600986	0	0
CG31668	0	0	0	0	0	0	0	0	0	0	0	0	0
CG33124	0.000552754197283722	0	0	0	0	0	0	0.000984316297836788	0	0	0	0	0
CG15385	0.00559770989784473	0.00446938389465874	0.0179982208142588	0.0113548562471459	0.00288264768197841	0.00470202378936951	0.0101449770800096	0.00430228779232365	0.00725691492340939	0.00519504808016998	0.00388344386909066	0.0271193689151214	0.00968082799988288
Uch	3.12433956056599	1.73451418270376	2.3635022893521	2.17863827316916	1.73194342757441	1.71468288663061	1.98503625923959	3.03896319287343	3.23369148356948	1.95629792421567	1.55543414297364	2.3185139482313	2.41641049979763
CG34174	0.252866265143126	0.18772827326619	0.276142643319739	0.218426719056833	0.21388569964275	0.204432867097371	0.19917917080478	0.245425104229069	0.262397067135788	0.209591371257398	0.170074840105588	0.245256095520604	0.295878608611104
CG10880	0.974765669581336	0.167535943284636	0.18342923355902	0.295414771666255	0.187625084292557	0.20723669832409	0.20325439642258	0.934076225085132	1.02688160191552	0.155642099471075	0.177139668103039	0.191983221623283	0.181547526428987
CG15386	0	0	0	0	0	0	0	0	0	0	0	0	0
CG42371	0	0	0	0	0	0	0	0	0	0	0	0	0
mio	0.24413826447701	0.071879217602994	0.0288488049747991	0.0599880840747959	0.0660376661939913	0.0993210070376311	0.0784963914690587	0.226887931410869	0.266232869157615	0.0840714711000712	0.0620345408662236	0.0322829421434427	0.0247576131844067
papi	0.407283958201755	0.120595478393285	0.129035077047784	0.215025857941163	0.252866448342938	0.3203260109162	0.25061196441075	0.393590260649696	0.424823146162268	0.125276696720518	0.116815612663222	0.180279726935389	0.0935467052548665
CG15387	0.639965554054715	0.306050199284763	0.444351448452188	0.385229032863747	0.324636912515309	0.362996493056652	0.358874059442302	0.687750842113994	0.57876110975961	0.334389851241291	0.283167250499989	0.481681209990663	0.404155607276528
sau	0.643220909055711	0.44434655492864	0.569207036121618	0.95087768960548	0.872197343099637	0.967014827291684	0.716265499218436	0.639205376887219	0.648364090668779	0.399977820114857	0.480172241424241	0.626140929875824	0.549190782953643
CR44114	0.0019055531815385	0	0	0.00361395187806237	0.00327619323615814	0.00682995406172417	0.00134892146983879	0.00211545007257749	0.00163671264301595	0	0	0	0
Sec24CD	0.114660666583054	0.286549563279069	0.309693093870622	0.369294118622991	0.298164395656442	0.343106961036086	0.253715440734353	0.119026620133014	0.109068657584133	0.355264363539203	0.231065563069022	0.284351649429203	0.320482885496594
CR44115	0.000499925586076513	0	0	0	0	0	0	0	0.00114024123399643	0	0	0	0
Tengl3	0.00527447412628348	0	0	0	0	0	0	0.00582558890721485	0.0045685942356385	0	0	0	0
Tengl2	0	0	0	0	0	0	0	0	0	0	0	0	0
Tengl1	0.000428626911263471	0	0	0	0	0	0	0	0.000977621653772163	0	0	0	0
CG4267	0.0119538436868177	0.0298504378549234	0.00816519029440189	0.0507712168605245	0.0285690847478806	0.0659249456892702	0.0114010081877719	0.010339712955549	0.0140212577056345	0.0155601589069575	0.0413891724091816	0.00982445660930494	0.00643948376059493
CR42859	0	0	0	0	0.00328537776916279	0.00055368946824494	0	0	0	0	0	0	0
Ser12	0	0	0	0	0	0	0	0	0	0	0	0	0
CG17239	0	0	0	0	0	0	0	0	0	0	0	0	0
CG17234	0	0	0	0	0	0	0	0	0	0	0	0	0
Send1	0	0	0	0	0	0	0	0	0	0	0	0	0
CR44787	0	0	0	0	0	0	0	0	0	0	0	0	0
CR44788	0	0	0	0	0	0	0	0	0	0	0	0	0
CG4270	0	0	0	0	0	0	0	0	0	0	0	0	0
CG34049	0	0	0	0	0	0	0	0	0	0	0	0	0
CG17242	0	0	0	0	0	0	0	0	0	0	0	0	0
CR43753	0	0	0	0	0	0	0	0	0	0	0	0	0
CR43754	0.00267447111020753	0.00182856708180625	0	0	0	0.00268917686985191	0	0.00113291673719073	0.00464892773866055	0.00409317708312015	0	0	0
CG4271	0	0	0	0	0	0	0	0	0	0	0	0	0
CG31681	0	0	0	0	0	0	0	0	0	0	0	0	0
CG42658	0	0	0	0	0	0	0	0	0	0	0	0	0
CG17237	0	0	0	0	0	0	0	0	0	0	0	0	0
robl22E	0	0	0	0	0	0	0	0	0	0	0	0	0
CG31949	0	0	0	0	0	0	0	0	0	0	0	0	0
CG16995	0	0	0	0	0	0	0	0	0	0	0	0	0
CG9967	0.237916914751138	0.0903405821068829	0.158979815710497	0.129795992084733	0.1195158795649	0.163202325691625	0.136286313574128	0.223305208783705	0.256631908010796	0.0985047373848483	0.0837484070377184	0.197002614855497	0.126884704291892
eys	0.00583275923778676	0.00508595623955536	0	0	0	0	0.000521677118902475	0.00280854685451961	0.00970623674238236	0.00173328249038028	0.00779308411156008	0	0
Rab5	0.96152889041462	4.25186701891487	3.41179657854097	2.58732171578895	2.52500976898132	2.12742679003291	1.38344101986527	0.941735769358908	0.986880353684608	5.14361691293749	3.53182052063574	3.81946891824443	3.09085271212905
Axud1	0.264727021824238	0.321524215608691	0.377344174381773	0.388338369125534	0.448029597785794	0.364913833836561	0.323275876505654	0.233284172157475	0.304999712835778	0.296105209600825	0.342048878844857	0.453705592623357	0.309888148539562
CG3597	0.000717135045493254	0	0.00858962187876697	0	0	0.00167019913784321	0	0.00127703727352542	0	0	0	0.0120814385610523	0.00533161584215005
CG3609	0.959007253283466	0.758921855728314	1.70575938591366	1.16535799797296	0.891671845044375	1.09299132100091	0.485335706887356	0.921895397065346	1.00654093213818	0.832046620309753	0.699877014761934	1.91837872238672	1.49775668352424
CG15390	0.12435711947103	0.0523683236716629	0.045358970833557	0.0362990151554574	0.0516335928197921	0.0411027954214809	0.0385315472530715	0.137888997645869	0.107025193315585	0.050792143330829	0.0536410158723361	0.0525946651629441	0.0374095289599956
CR44982	0.00336703540473405	0	0	0	0	0	0	0.00263136433642329	0.00430929903332386	0	0	0	0
Atxn7	0.0748755412627909	0.161312849635785	0.204591371746433	0.198371896034851	0.245499111414334	0.188109896940221	0.20117564519479	0.0706397711312986	0.0803008084860036	0.182806609362395	0.143957639918647	0.23556549936472	0.176627642726143
Eogt	0.327556475550561	0.102194297198413	0.135365855715586	0.116311115415971	0.102739813676532	0.123606925302643	0.182394949952923	0.329100634993182	0.325578682291861	0.0960156351634433	0.107183278965779	0.162245006764066	0.113503060550407
PIG-Wa	0.0405927662693075	0.0244158563273486	0.0459339096581272	0.0785967882065714	0.0565947180421003	0.0808373303397248	0.0334880734865555	0.0496468578055209	0.0289960873838836	0.0354663166168618	0.0154931244165615	0.0481213311571726	0.0516774477267622
CG3557	0	0	0	0	0	0	0	0	0	0	0	0	0
CG43750	0	0	0	0	0	0	0	0	0	0	0	0	0
VGlut	0.000563436339638073	0	0	0.00418485334181464	0	0.00260264610810599	0.0023432593800673	0	0.00128509795273615	0	0	0	0
CG18641	0	0	0	0	0	0	0	0	0	0	0	0	0
CG31948	0	0	0	0	0	0	0	0	0	0	0	0	0
CG34448	0	0	0	0	0	0	0	0	0	0	0	0	0
CG34447	0	0	0	0	0	0	0	0	0	0	0	0	0
CG9886	0.0417324218811109	0.0389997425675677	0.0241447318832364	0.0593865377120601	0.0291006203731301	0.0490853040302786	0.0275787873288644	0.0364590520453706	0.0484866695474359	0.0381350256333595	0.0396979612100961	0.0387103067391801	0.017581400356326
CG44139	0	0	0	0	0	0	0	0	0	0	0	0	0
CR44912	0	0	0.0136100039361486	0.0258520397426931	0.00377838685606492	0	0	0	0	0	0	0	0.0242613113644388
dpp	0.00120862564531205	0.0036395668668402	0.029972752396208	0.124626402937736	0.000664585848375403	0.00266332155349153	0.00311505593798739	0	0.00275665986225283	0	0.00657834756677327	0	0.0844251394520979
tRNA:Tyr-GTA-1-2	0	0	0	0	0	0	0	0	0	0	0	0	0
tRNA:Tyr-GTA-1-3	0	0	0	0	0	0	0	0	0	0	0	0	0
CR45286	0	0	0	0	0	0	0	0	0	0	0	0	0
Slh	0.27694309342355	0.175463421047079	0.20191829889399	0.190369354504361	0.158964517846044	0.217283172026339	0.208233459849408	0.261315198902931	0.296959643254753	0.179128996515414	0.17250363961302	0.207680364806551	0.191699746965659
oaf	0.605349974620286	0.312233791336982	0.246633992126528	0.249601446445703	0.389350101701633	0.392198759886257	0.360787617159486	0.529096176105536	0.703017511074109	0.324519987765829	0.302313260059031	0.269267219643042	0.226761425986454
CR44607	0	0	0	0	0	0	0	0	0	0	0	0	0
CG3528	0	0	0	0	0	0	0	0	0	0	0	0	0
CR46069	0	0	0	0	0	0	0	0	0	0	0	0	0
CR44112	0	0	0	0	0	0	0	0	0	0	0	0	0
CG3515	0	0	0	0	0	0	0	0	0	0	0	0	0
CR44113	0	0	0	0	0	0	0	0	0	0	0	0	0
Cyp309a1	0.256768617120256	0.0066285754101556	0	0.0218614662028427	0.0115314702005136	0.0482837202606796	0.0313661729178661	0.220071133953169	0.30377155788906	0.00357363232537955	0.00909529964009899	0	0
Cyp309a2	0.00580648039602435	0	0	0	0	0	0	0.0063386971297098	0.00512480553849572	0	0	0	0
Rad1	0	0	0	0	0	0	0	0	0	0	0	0	0
Sws1	0	0	0	0	0	0	0	0	0	0	0	0	0
insv	0.146973423235802	0.0134024598525469	0.0285293755135282	0.0290134738394162	0.0232430443403763	0.035531002194852	0.0434592930343713	0.135548326729831	0.161606937253723	0.0112123383673341	0.0151708809275634	0.0288952150929983	0.0269867525777255
Elba2	0.0418860281071982	0.0106455491840363	0.01392598661115	0.00561320945354283	0.011009443371935	0.00505881646848893	0.0247529260790699	0.0373668123023738	0.0476743387613227	0.00508411805206078	0.0151361457502277	0.0167431856035976	0.0109932575908171
ND-B17.2	2.03666611093337	1.11468050544188	1.0447478084018	1.78818979306536	1.74224165362176	1.74085749102007	1.86997281600403	2.08698035049134	1.97222253012966	1.19790027136787	1.04748442115382	0.814153951612805	1.27582017445385
Arpc5	1.31524632298749	1.76439068846887	1.29299001137346	1.75029407882046	2.27176000310093	2.10938616347954	1.69200440358358	1.26487888511665	1.37975804135629	2.06512232087114	1.52156390454158	1.12416626110383	1.47107477427834
Drp1	0.713278088635645	0.343219634197761	0.332621098483714	0.425338459399958	0.544173489676737	0.428290218617377	0.427367983076726	0.656843598153513	0.785560620965499	0.37942812862127	0.313982961681885	0.317749722539344	0.349953442345495
CG15394	0.000487991647925347	0	0	0	0	0	0	0.000868990474647811	0	0	0	0	0
CR44790	0	0	0	0	0	0	0	0	0	0	0	0	0
CR44789	0	0	0	0	0	0	0	0	0	0	0	0	0
CG15395	0	0	0	0	0	0	0	0	0	0	0	0	0
CG43403	0.00247649926026967	0	0	0	0	0	0	0	0.00564845379225891	0	0	0	0
lncRNA:TS11	0	0	0	0	0	0	0	0	0	0	0	0	0
CR46328	0	0	0	0	0	0	0	0	0	0	0	0	0
lncRNA:TS4	0	0	0	0	0	0	0	0	0	0	0	0	0
CR43852	0	0	0	0	0	0	0	0	0	0	0	0	0
CG9962	0.00134650256898011	0	0	0	0	0	0	0	0.00307113257171492	0	0	0	0
CG43851	0	0	0	0	0	0	0	0	0	0	0	0	0
CG33125	0	0	0	0	0	0	0	0	0	0	0	0	0
Prosbeta4R1	0	0	0	0	0	0	0	0	0	0	0	0	0
Or23a	0	0	0	0	0	0	0	0	0	0	0	0	0
Prosbeta4R2	0	0	0	0	0	0	0	0	0	0	0	0	0
CG9879	0	0	0	0	0	0	0	0	0	0	0	0	0
Gr23a	0	0	0	0	0	0	0	0	0	0	0	0	0
CG31690	0.00241932419497635	0	0	0.00286902718747543	0	0.00069092385155501	0	0	0.00551804765018579	0	0	0	0
CG15398	0.580292174880071	0.00192043484790348	0	0.00363817875681977	0.00666931598707616	0.00332885924093874	0.00351227378841781	0.590265656899883	0.567517920512229	0.00429881954415318	0	0	0
CG31689	0.0552588884218617	0.000646978464998303	0	0.00938740465915982	0.00504421841562469	0	0.000660626339832795	0.0565620453544678	0.0535897764602362	0.00144823641011159	0	0	0
Hrs	0.121726957572392	0.126468431085343	0.1070780504963	0.120779690173403	0.0999757843177276	0.137691918017493	0.0842216995568238	0.110239216330676	0.13644070834089	0.120137312513166	0.131580514404491	0.130107213186875	0.0833983921651165
CG9961	0.226597434545237	0.0110473326667375	0.0172078883765677	0.0308388809889604	0.0241686543579663	0.0200943549840627	0.0172230860806295	0.212506297473324	0.244645671753783	0.00433046845655827	0.016470887619056	0.0037888432206986	0.0275450174889567
Cwc25	0.644084441468208	0.341132707860577	0.141865248957769	0.165945121678678	0.278623486571582	0.303509301892753	0.324616418136561	0.59079126706139	0.712343507318038	0.383470034461656	0.306947288865917	0.132080296259352	0.143780416449601
Pgk	1.94863782042974	1.78344916070136	2.56916766769337	4.57236870056091	3.93578521856014	4.52570817306934	3.0835205754728	1.81353089659804	2.12168572972101	2.0024226742125	1.60663824917063	2.02370063299552	3.05657116933337
Bacc	4.04148476226143	18.977364812726	10.9959818963156	10.9792870972785	26.9668918632383	25.1733610584131	27.7104165850618	3.70765935314547	4.46905566297846	21.7126245410906	16.7687700010031	12.2830747853922	9.85959656896693
CR44772	0.00180636752556773	0.00318186856128547	0	0	0.00146211976661644	0.00302009752028042	0	0.00156525050023802	0.00211519549636674	0.00361514601574758	0.00283201720053967	0	0
CG9960	0	0	0	0	0	0	0	0	0	0	0	0	0
Snapin	0	0	0	0	0	0	0	0	0	0	0	0	0
Trn-SR	0.097789235257769	0.0785960426955069	0.0634147377714298	0.0490634691782675	0.0855334331088376	0.084326080015187	0.0741881061164242	0.0857093054997794	0.113261474057386	0.0792753719652835	0.0780475159559357	0.0532571094514334	0.0690486595239733
CG3077	0.0734910394888416	0.131174683591999	0.084662419687876	0.0711441390838026	0.0441675431264501	0.0685094741153375	0.0686868714829768	0.0751370967864364	0.0713827332241139	0.10402235380985	0.153098925031002	0.128202414526329	0.0512408160017503
aph-1	0.543090116449697	0.368470179401528	0.414189601360009	0.387670491705781	0.439528850804474	0.465020949578447	0.386985665045492	0.525433090714247	0.565705622014964	0.40437071251541	0.339482171297151	0.433996209449724	0.395585014635743
Taf10b	1.28267322146392	0.91627861189004	1.02348082646882	0.989309974280982	1.21598073347218	1.16044831369658	1.06958122243436	1.31111391108399	1.24624576284096	1.04539349617251	0.81202435750047	1.11254098929908	0.971868435661532
Taf10	1.14472905072756	0.617685073354958	0.568228458436424	0.601609026718812	0.772065085083538	0.788572851828648	0.667600463414702	1.20046855750859	1.07333666875459	0.684022267931321	0.564120878976529	0.571671999937969	0.568776158539949
colt	0.562103101908104	0.516515147803969	0.519123170139556	0.556054339905244	0.455186877616449	0.496342364076705	0.446139454946083	0.57315188031647	0.547951584357663	0.568282580566525	0.474715357374576	0.390181462185076	0.635494410082027
CG2862	5.63400968453356	5.3593438711405	5.93669216146185	7.27170849354188	6.39734731592799	6.06867467830702	4.95633262007612	5.76788846626401	5.46253480656374	5.9185227827557	4.90783294871829	5.42332963440274	6.3746236154938
CG15399	0.00156608366503518	0.00787704426086254	0.0155175717004041	0.0469482874588271	0.0221054120305345	0.0219334082234195	0	0.00122919057186248	0.00199758372272899	0.0111152127181417	0.00526237407796628	0.00411428496195932	0.0242630011060582
Syt1	0.00314047602024208	0	0	0	0	0	0	0.00326780265823593	0.00297739327157873	0	0	0	0
CR43821	0	0	0	0	0	0	0	0	0	0	0	0	0
daw	0.000719661379170582	0.00945849233790393	0.0285475833765905	0.00892861794915654	0.0184258620054157	0.00250031418731045	0.00432953489663592	0	0.00164141944701235	0.011025979578485	0.00819281941072665	0.0470505131937382	0.0120213551199646
CG2964	0	0	0	0	0	0	0	0	0	0	0	0	0
G6P	0.0155511588281163	0.00861999723119522	0.0209458818104045	0.0132947550088663	0.00243665162560233	0.0184623192021113	0.00299545872837198	0.0126160839777404	0.0193104670268855	0.00944057680411828	0.00795741745181636	0.0081041480271262	0.0306435800743994
Duox	0.00339675744588331	0.123481271134497	0.223747092701336	0.15185692568866	0.144708565838159	0.174581070733469	0.125574565915871	0	0.00774739883204893	0.125508435009037	0.121844430738906	0.298126646585189	0.158802171846685
CG3123	0	0.00108162352989786	0.00554121664095707	0	0	0	0	0	0	0.00242117267077136	0	0.00693104442522235	0.00415217557391371
CG3119	0.000693326022903748	0	0	0	0	0	0	0	0.00158135318922567	0	0	0	0
Cpr23B	0	0	0	0	0	0	0	0	0	0	0	0	0
CR45342	0	0	0	0	0	0	0	0	0	0	0	0	0
CG2975	0	0	0.0140143743611237	0.00714034407235145	0.00144515353311136	0	0	0	0	0	0	0.0302415446740039	0
CG18558	0.00133194491395503	0	0	0	0	0	0	0.00237185912485039	0	0	0	0	0
CG18557	0	0	0	0	0	0	0	0	0	0	0	0	0
CG3117	0	0	0	0	0	0	0	0	0	0	0	0	0
CG2983	0	0	0	0	0	0	0	0	0	0	0	0	0
CG3104	0.0247477942949801	0.0033174373737381	0.0201475131922058	0.0126360434944517	0.00529805817207749	0.00921665102073846	0.0059712272159378	0.0222865514803887	0.0279002080369566	0.00353052491844487	0.0031453791078258	0.0172636458586257	0.0216538595463718
RpS21	45.4009586921233	53.7594327403635	44.1788217640103	44.6571455576259	43.0794071826232	42.0569391306742	47.3173123168401	46.5594686813204	43.9171137059598	50.4416010759703	56.4384272519853	39.9000435080791	47.5103699187576
CG2991	0.253191150669991	0.522603207501479	1.39997289717345	0.415914619833079	0.283623607098731	0.29006345978873	0.242620156321508	0.213715110485896	0.303752928166058	0.591133857287497	0.467267900220844	2.10092818875139	0.795677635115759
CG31694	0.688785735931731	0.357415591812693	0.28975669370495	0.308093260150094	0.382221094668493	0.455450724288127	0.402573066357048	0.548920186523962	0.86792859715949	0.325294007208528	0.383352275033447	0.291320132512502	0.281671261475167
CG8813	0	0	0	0	0	0	0	0	0	0	0	0	0
CG8814	0.123349678122577	0.127022713256487	0.115452014639176	0.157276423651503	0.130307555114392	0.141909909511546	0.109693977802643	0.12447717985269	0.121905549194281	0.120178114920351	0.132549407565169	0.136705325378573	0.0991024719500389
Prx6005	1.43116618940464	0.65592456303239	0.491291483034412	0.756993435102761	1.4025040717279	1.23013960177058	1.05464808825186	1.40901739853056	1.4595348462091	0.727756845593018	0.597923341089026	0.45876571037404	0.519799258087027
CG31950	0.341264362941764	0.48014303211904	0.413608542039189	0.447142953353199	0.495404739482823	0.420280116829779	0.462221878871567	0.332515347064401	0.352470294236742	0.589346548758243	0.391966279553223	0.398914977625795	0.416888417189613
betaggt-II	0.333423055074249	0.179772351936907	0.188713516558611	0.308626859538583	0.271965579616875	0.287212776574521	0.210547252712506	0.339950593151796	0.325062441235199	0.204427340218641	0.159864597423706	0.231158980633433	0.158604751724221
NTPase	0.348476309117698	0.200544974208618	0.241672979196515	0.26869801384232	0.195475045398237	0.238506191752747	0.158622640017209	0.344725755975274	0.353280099786419	0.222252206674137	0.183017395199193	0.235813111972638	0.242233411148459
lilli	0.84879542272568	0.521586197714301	0.828255865709107	0.719665330455626	0.724307294338016	0.660875258304468	0.540588045997295	0.7747135696978	0.943681083795636	0.496337739326264	0.541973151692218	0.871039711800407	0.760222035945508
Rbp9	0.651073151633815	0.00405810300554895	0.018349108317299	0.0447462419688455	0.0617251456357575	0.0514740352785769	0.0047382565575147	0.632779237893579	0.674504397314803	0.0035454902659128	0.00447201391332969	0.00884148282276717	0.0254054464076819
Ts	1.67011596625923	0.874632562572642	0.0276451637615414	0.216534961595798	1.30542518923136	1.22821939297672	1.54891763443951	1.26938228736571	2.18338444538998	1.05374902624189	0.730004362094371	0	0.0492805093140521
Rrp1	1.53781844410246	1.1326002382943	0.360557564098014	0.483030314250547	1.50771290590947	1.28946695885097	1.4938462851952	1.32075222253624	1.81584161830028	1.29536490646089	1.00117535095482	0.360469890758483	0.357407959881851
gammaTub23C	0.554791515686959	0.40077291587388	0.175852470919064	0.15780740778766	0.373608960788965	0.402700804848727	0.553869945399136	0.543937861887196	0.568693113361998	0.485325349101208	0.332500764820758	0.156535070156332	0.19328925745025
CG9641	0.264197650129674	0.0642510291726117	0.156569082698804	0.138984139462	0.0998879584593764	0.0609412827872343	0.0738348817367761	0.24914945766078	0.283471704867231	0.065870599622361	0.0629433014802676	0.184208059260432	0.139383919059909
CG3165	0.123976510128455	0.303226833530327	0.205021766912599	0.24091562831686	0.308377634850345	0.357977197072659	0.345541895344647	0.123910758266556	0.124060726554312	0.303493705724314	0.303011346665618	0.202876211178773	0.197880192653038
CG9643	0.369154378904097	0.392123522017755	0.215893571692458	0.213433511068958	0.317341343196763	0.343601200129653	0.46851843658099	0.363423904307404	0.376494096366983	0.461945998356533	0.335745124974022	0.234729765315675	0.215009389199783
Chd1	0.181699160446175	0.146423302650132	0.11911201475339	0.0900696276447919	0.165192522896099	0.161237452627623	0.146399492284321	0.183061578264801	0.179954145842867	0.165329240573483	0.131157638488419	0.11759431211329	0.121414178764089
Bem46	0.26428757964832	0.132593979736399	0.13073714949628	0.194123187701413	0.153258184704557	0.226820587177308	0.173832933753558	0.268873527582474	0.258413797020328	0.138699977395381	0.127663671067656	0.106178820106931	0.157371655387687
okr	0.24330531966865	0.0819655796922409	0.0404261742772788	0.0493301206031385	0.09056558478749	0.101521356599076	0.0790529592825277	0.219285996375267	0.274069795393737	0.0968758095008522	0.06992626369771	0.020588886026299	0.0550558396029891
CG3558	0.183786382600024	0.128892597927622	0.0977387524380885	0.136633527100882	0.167770574060802	0.169230043379331	0.142827942606313	0.176993702210172	0.192486596524013	0.145211441827828	0.115715891672798	0.0986026452884257	0.0927755908470235
CG17265	0.460780192238208	0.726462880702562	2.54024094947716	1.15827487867973	0.940359368413557	1.00043907931129	1.10280340559065	0.405838538271953	0.531150666838822	0.660468128584763	0.779750568747989	2.89242600388962	2.24001245956665
CG17224	0.235788684134952	0.102924905390815	0.83632622933372	0.682036271505484	0.350690630628078	0.379745425730025	0.269957794687978	0.209784210295873	0.269095784189116	0.110943465154828	0.0964502919167674	1.19895213091355	0.54469025096315
CG17264	0.0654455575656297	0	0.0692990281257205	0.102925400049581	0.0566112835096735	0.0297976117677138	0.0239968855025373	0.0583361192739323	0.0745514819529406	0	0	0.0917088332774192	0.057321244113138
alpha4GT1	0.30402909562857	0.230734017046857	0.289458447054895	0.201465788276514	0.193775383511798	0.268374206385045	0.280553706825782	0.283262978726752	0.330626793304186	0.213544878241568	0.244613445895848	0.340564021573988	0.247815463571051
CG3542	0.873433351552462	0.504313917541737	0.31694308421416	0.39882449004123	0.595175033737028	0.453208779308695	0.585252990471624	0.805267097360939	0.96074218397585	0.584347380129378	0.439690624769108	0.305692308107602	0.325203133243518
Sf3b2	1.61475069621371	0.711386971705039	0.497651154458084	0.5604410335463	0.803104827442855	0.732734245462372	0.733390300067887	1.55209628143534	1.6949998439093	0.802491984752881	0.637823917691254	0.447981377746918	0.53614103230553
CG17219	0.469384888179446	0.210978950712949	0.0865745163926361	0.0719041537305864	0.115128330304988	0.104986789253269	0.238406937842026	0.435190575955351	0.513181712740445	0.274835154322537	0.159418040966077	0.0822430726788157	0.0863885561391557
CR44147	0.00164093602969918	0	0.00420869752595925	0	0	0.0020168162135889	0.00246555010121083	0.000849201801258925	0.00265500658256443	0	0	0.00908192624022785	0
GABPI	0.429249389053008	0.470211501910363	0.39696517644741	0.409641605190044	0.354361246631299	0.367685231919431	0.318704003601231	0.393819018849976	0.474629383765112	0.494625088577753	0.450498667955328	0.404939614319038	0.398017793020988
CG17258	0.00264875218859108	0.00313497998722514	0.00560965508248776	0.00828262022859619	0.00499631153570097	0.00798469017727837	0.00411106906319453	0.00390724412661279	0.00103684813098793	0.00304935689063177	0.00320411664907073	0.0037888432206986	0.00686990596472716
SerRS	1.26498286006961	1.29705995612778	0.693478119744662	0.748716909079645	1.2823904341288	1.30383230220146	1.65171089148515	1.27303242985591	1.25467279465839	1.60085272426561	1.0517614476935	0.618601157504583	0.753994378502379
CG17260	0.0682340524790886	0.0205420038755416	0.010767448350924	0.0272818636434387	0.0276061825531729	0.0368416495390931	0.0283141603331911	0.0736707861601974	0.0612705648190382	0.0208894939496571	0.0202614218281192	0	0.0191941470603428
cnir	0.0647008206652349	0.0389645598254941	0.0512780315729933	0.0206497048977693	0.043539701241547	0.0532324028715616	0.0369619614870244	0.062705423408037	0.0672565692069885	0.0495301684651918	0.0304333230356762	0.0390874000966255	0.0591190735937757
CG17221	0.226352981657969	0.0551812956549651	0.0640148553554894	0.125953013413968	0.118137831221556	0.159441847085973	0.127760633414906	0.221851656862522	0.232118377115152	0.0682191220255639	0.0446538582128667	0.0803081796044467	0.0477718981343729
CG17261	0.0234546957895697	0.00299649045251706	0.00274627796946798	0	0.0136308112671701	0.0109517838322751	0.0039729566946659	0.0154366402497467	0.0337243970631787	0.00299323230176571	0.00299912125747156	0	0.00489553898905162
FASN2	0.0082297832474723	0.00114428836143791	0	0	0.00672539114426637	0.00307560293351008	0.00134892146983879	0.00635321408485147	0.0106333341612401	0	0.00206824790794057	0	0
snRNA:LU	0.00918936569568183	0.00316633752588085	0.00420869752595925	0	0.00121337135230237	0.00167101967291461	0.00241309394278865	0.00544157939224378	0.0139896125363867	0.00708772476947175	0	0.00908192624022785	0
snRNA:U5:23D	0.00201924973815485	0	0	0	0	0	0	0.0020320039386005	0.00200291387867995	0	0	0	0
FASN1	0.500586102083808	0.251033554988626	0.414181612348655	0.66198950021765	0.950418638470058	1.03182146796039	0.56651324578485	0.552255498927231	0.434406806126821	0.223980510578956	0.272877628114445	0.319552891768054	0.485953710531684
toc	0.122718601353963	0.171551397656536	0.331487499396722	0.0779950137266124	0.0554793863443128	0.0434770853829365	0.0201277716713215	0.117931987190193	0.128849401687012	0.147900136023926	0.190648689658023	0.47350351496057	0.218439000066414
PpD6	0	0	0	0	0	0	0	0	0	0	0	0	0
CG15403	0	0	0	0	0	0	0	0	0	0	0	0	0
ND-B14.5B	3.76142623848029	1.91630815041125	1.41775220104096	2.0843584755417	2.55270929212536	2.39165615516223	2.69442665102232	4.01856679173469	3.43207498191472	2.21376023635403	1.67612944747608	1.33924782002957	1.50998742631596
Mad	0.517084036590928	0.495256321664155	0.478477048879953	0.603730259651915	0.7597337996171	0.702709140789687	0.660333955533916	0.498870058428369	0.540412899032015	0.458843785098184	0.524657748705	0.44711647103329	0.505582313993013
gkt	0.147969302255036	0.0207751642095003	0.0115672485392845	0.0143226408170093	0.0279737271234413	0.0326305562265772	0.0375731617785916	0.132908220486441	0.167259865890154	0.0269698574914334	0.0157732379570077	0.0100763824629203	0.0122959097093556
CR31953	0	0	0	0	0	0	0	0	0	0	0	0	0
Hydr2	0.28258518928605	0.180125951462938	0.205366167658134	0.233455222192977	0.251493661113793	0.271519267757989	0.295097447607179	0.215130243238949	0.368982962647749	0.216409217858781	0.150828904062568	0.224218184764812	0.184184270449263
tRNA:Ser-AGA-2-3	0	0	0	0	0	0	0	0	0	0	0	0	0
CG44002	0.128534880929444	0.0292225100358875	0.062876309215117	0.0543032128481763	0.0397754097133509	0.0563259086243493	0.0435675767259509	0.123557154925113	0.134910461496635	0.0419640589442567	0.0189343028427944	0.0565200632715047	0.0711975898010718
CR44003	0.0606098130113254	0.0152478601439266	0.0237302167672379	0.00926662688673409	0.00986522199754088	0.016937850576055	0.019910804688737	0.0619766016757293	0.058859200132945	0.00621848769883654	0.0225386577703969	0.0151466498639831	0.0297892408713512
tRNA:Ser-AGA-2-4	0	0	0	0	0	0	0	0	0	0	0	0	0
CG31698	0	0	0	0	0	0	0	0	0	0	0	0	0
CG15404	0.00185275420682491	0	0	0	0	0	0	0	0.00422580240323764	0	0	0	0
CG34393	0	0	0	0	0	0	0	0	0	0	0	0	0
CR45336	0	0	0	0	0	0	0	0	0	0	0	0	0
CR45337	0	0	0	0	0	0	0	0	0	0	0	0	0
CR45338	0	0	0	0	0	0	0	0	0	0	0	0	0
CR45706	0	0	0	0	0	0	0	0	0	0	0	0	0
CR44484	0	0	0	0	0	0	0	0	0	0	0	0	0
CG3347	0	0	0	0	0	0	0	0	0	0	0	0	0
CG3332	0.00152212631304324	0	0	0	0.000915052475971866	0	0	0	0.00347169905646163	0	0	0	0
CR44485	0	0	0	0	0	0	0	0	0	0	0	0	0
CG9664	0	0.00814502677975073	0.00260179253098215	0.00746577516130268	0.00270146324981895	0	0	0	0	0.0182323291762112	0	0	0.00463797799001165
CG9663	0.0279612430499901	0.0544278171227712	0.127677144553142	0.0927790988713527	0.0401928179553663	0.0401759100784905	0.0236218929334732	0.0252829612541973	0.0313916450761082	0.0560757378260481	0.0530971979213675	0.172552414562053	0.091282282036408
CG3277	0.00106244457156786	0.00572290099526554	0.334105845231528	0.0375208023225087	0.00556516072551755	0.00174466024922472	0.000777050889839826	0.00103012667261668	0.00110383804488205	0.00349570901718141	0.00752125476638937	0.502074801758787	0.184143012085074
CG15406	0.000543058158161779	0	0.0343525774757108	0.00381199543475427	0	0	0	0.000967050089133007	0	0	0	0.0338447672010631	0.0332784825949541
Fign	0.193247875975477	0.0385179171378474	0.00339224532718206	0.0248527142824744	0.0386996909781263	0.0461076851581424	0.0726021808656766	0.189457796944664	0.198102292268369	0.0307814844048355	0.0447647261769252	0.0073201083376034	0
CG8837	0.00739000179041922	0	0.00232926922439062	0	0	0.00234576589256392	0	0.00577052512573659	0.0094642629979237	0	0	0	0.00415217557391371
CG33281	0	0	0	0	0	0	0	0	0	0	0	0	0
CG33282	0	0	0	0	0	0	0	0	0	0	0	0	0
CG3285	0	0	0	0	0	0	0	0	0	0	0	0	0
CG15408	0	0	0	0	0	0	0	0	0	0	0	0	0
E23	0.0394199857861482	1.14019041693998	1.01827275472128	1.97398571440486	2.11969045011546	1.76537019545226	1.36045850923182	0.026639442677697	0.0557895855209453	1.19947105352885	1.09232406441482	1.11786430427681	0.979935644424498
CG8838	0	0	0.0040931469259648	0	0	0	0	0	0	0	0	0.00883258020866088	0
CG34394	0.176910225390224	0.109749465523851	0.253218169974918	0.193260945558313	0.0868642519053122	0.115789987908169	0.0490835848639549	0.155157617959732	0.204771441756676	0.119223800619048	0.102099381285494	0.3516570580571	0.167408473691911
CG15412	0.0106110019717159	0.00156002638316619	0.00944090688406306	0	0.00590165958297497	0	0.00138452283458898	0.00881092908460025	0.012916574779186	0	0.00281967501553641	0.0070748976969793	0.010984962000173
CG9662	0.558943676424742	0.818282137288152	0.811217502344145	0.879429669677857	1.01006183237453	1.01015747442902	0.899099932586668	0.587003500999499	0.523004038099538	0.983078478145882	0.685216768893712	0.750031162603672	0.86223763483489
Ptpa	0.707312505116536	0.179644488749079	0.156831909464404	0.191881960645869	0.340653060301423	0.331902373742863	0.341391585424439	0.701583418478076	0.714650444852099	0.228777667799264	0.139971735478743	0.163082328831675	0.14817021291825
CR45301	0	0	0	0	0	0	0	0	0	0	0	0	0
Sfp23F	0	0	0	0	0	0	0	0	0	0	0	0	0
CG42460	0	0	0	0	0	0	0	0	0	0	0	0	0
CR44791	0	0	0	0	0	0	0	0	0	0	0	0	0
lncRNA:TS15	0	0	0	0	0	0	0	0	0	0	0	0	0
CG34175	0	0	0	0	0	0	0	0	0	0	0	0	0
pgant2	0.00675140379721422	0.0056094485192842	0.16748486587129	0	0.000664585848375403	0	0	0.00184563922106569	0.0130348145899524	0	0.0101388168888926	0.306487634978282	0.0453745407015452
CG8840	0	0	0	0	0	0	0	0	0	0	0	0	0
CG31952	0	0	0	0	0	0	0	0	0	0	0	0	0
CG2772	0.000384906625694126	0	0	0	0	0	0	0	0.000877903468192767	0	0	0	0
Snx1	0.580590262376445	0.356415677303937	0.417772541322589	0.405592610576638	0.322222548400042	0.355688114627026	0.386577823968007	0.547958734268069	0.622385438789227	0.412180986840822	0.311387787615769	0.485438151127126	0.359354404281845
CG12795	0.289636765622132	0.177721808144896	0.219644230701688	0.214592546311937	0.253751505500001	0.254448897745495	0.177905022890688	0.272256793223146	0.311897415201654	0.216184137954893	0.146665268546761	0.237303102691352	0.195506717723196
Cog3	0.114356434299214	0.0563218344474288	0.0795639254916695	0.0604723771770837	0.0480504086943404	0.0597077496391619	0.0753866262846092	0.103690168040186	0.128018021904955	0.040109242788653	0.0694127469669373	0.0849555122431883	0.0716507048929509
Sec5	0.127710234069139	0.0995665354249815	0.087953163819175	0.141320712151388	0.139923109134616	0.145644077954352	0.124103963427467	0.130662452113809	0.123928968491376	0.120646836210222	0.0825451745424893	0.0747648622873904	0.0983442691307293
CG3246	0.00238400452861078	0.00224852850673198	0	0.00301385650667509	0.00310200156651079	0.00625994623275617	0	0.00114472730020073	0.003971297964999	0.0050332445804539	0	0	0
msl-2	0.0269055491437633	0.0387648350709902	0.0621535572377963	0.0555570384972258	0.0731904363837314	0.0582188861445705	0.0565667793710274	0.0313322462459439	0.0212357384717922	0.0368138849156834	0.0403401364386293	0.105311541346755	0.0271194529583619
ND-PDSW	1.71049034507567	2.49200490064138	2.35147361884269	3.94996916830565	3.68135411414026	3.53875330808015	3.23482204460939	1.76288837370289	1.64337780155999	2.72183283113141	2.30642955304073	2.04025955950039	2.66315503319187
CG3238	0.235663881262213	0.0530829943524995	0.0283761178072201	0.0364754267203834	0.101650709748544	0.0673644114482352	0.123285182627463	0.171097907555945	0.318361395529831	0.064043750970851	0.044232693977433	0.0525621689443233	0.0071625921806035
CG31776	0.000709728446540698	0.00231331276798283	0	0.00278815902320752	0.00158673993173845	0	0.00181062984569812	0	0.001618764196562	0	0.00418120506511182	0	0
pgant4	0.0017531453105133	0.00104584153534557	0	0	0.00190038017105322	0	0	0	0.00399861224932142	0	0.00189030985581095	0	0
CR45372	0	0	0	0	0	0	0	0	0	0	0	0	0
CR43928	0	0	0	0	0	0	0	0	0	0	0	0	0
Thor	0.683627027973852	3.53951383005114	3.39349225206991	2.81074137873647	1.0510735327784	0.986769190000687	0.467565264496189	0.465312749970692	0.963248740210775	3.48806876163777	3.58105332628553	3.76919668611507	2.94761599240352
CG15414	0	0	0	0	0.00214444786364743	0	0	0	0	0	0	0	0
tim	0.00030416625338077	0	0	0	0	0.00254434151169507	0.00209581214816554	0.00054164364906843	0	0	0	0	0
CR45299	0	0	0	0	0	0	0	0	0	0	0	0	0
CG31954	0	0	0	0	0	0	0	0	0	0	0	0	0
CR45300	0	0	0	0	0	0	0	0	0	0	0	0	0
LeuRS	0.527438829017664	0.29213485287468	0.215299503511683	0.186519386216356	0.293165430627052	0.29757172279771	0.305591452043791	0.569616723448603	0.473416457383517	0.37483058679197	0.22536190002221	0.207331250865218	0.215841597148734
CG17593	0.218255346586744	0.240102839811747	0.215698886630042	0.25185965894925	0.211193001835996	0.241689884860196	0.193337143424309	0.210621441684685	0.228033019303765	0.3290768657697	0.168260458603462	0.2477702952386	0.201989336825968
CG3213	0.0109984566272449	0.00386520517577888	0	0	0	0	0	0.0119876239754269	0.00973150940731321	0.00865211312424349	0	0	0
CG8851	0.00265436606970343	0	0	0	0.00110371012157367	0	0	0.00472675883000664	0	0	0	0	0
Sr-CIV	0.00956724065239781	0.0117101597505366	0.00697740975816643	0	0.00849850928814063	0	0	0.00778367632172073	0.01185166893895	0.015725729659682	0.00846777410961169	0.00665010347561008	0.00694442756731444
CG8852	0.000719661379170582	0	0.0031312899787448	0.00742851462349218	0	0	0	0	0.00164141944701235	0	0	0.00675699416465984	0
Spindly	0.398309378910182	0.235940587579641	0.0507986847511065	0.0854391065163441	0.178143550648038	0.206252494145022	0.161005325491555	0.36793383478677	0.437215041588798	0.272769936055529	0.20620260433824	0.043362333601515	0.0645724618380358
IFT57	0.00191513991713001	0.0770596960354836	0	0	0	0	0	0.00150858882173003	0.00243585947082726	0.121637785045155	0.0410649657792275	0	0
CR44308	0	0.0198285474384698	0.00192224739939149	0	0	0	0	0	0	0.0215359412962032	0.018449906435331	0	0.00342661492935005
drm	0.0298845692390492	11.1715575917842	0.0578555866881819	0.0287824075992575	0.0294720775483669	0.0210358308868858	0.0497213636408599	0.0289477079479316	0.0310845217146587	13.2702564181697	9.47695605495116	0.0535945161272178	0.0653790120358934
CR44309	0	0	0	0	0	0	0	0	0	0	0	0	0
CR44747	0	0	0	0	0	0	0	0	0	0	0	0	0
CR43822	0	0	0	0	0	0	0	0	0	0	0	0	0
CG43815	0	0	0	0	0	0	0	0	0	0	0	0	0
sob	0.00661733925798934	0.54086398629515	0.010152896384736	0	0	0	0.0061553032430616	0.000687448557365142	0.0142124732375559	0.434257757606869	0.626943549832271	0.016798027239681	0.00422201018348856
lncRNA:TS2	0	0.00127359947996386	0	0	0	0	0	0	0	0.00285090345130372	0	0	0
CR43823	0	0	0	0	0	0	0	0	0	0	0	0	0
odd	0.00386704999581175	1.24763379023639	0.00651766480582064	0.00286902718747543	0.00513569798906323	0.00380935423183696	0.00441161052219346	0.00439395833644001	0.00319217424445911	1.01836005408159	1.43276165172785	0.0037888432206986	0.00848853199327708
CR44310	0	0	0	0	0	0	0	0	0	0	0	0	0
Dot	0.0566094636328456	0.0218315089618704	0.012199713813836	0.023121724788467	0.0215365622439444	0.0497015836685345	0.0125184559191693	0.0633015245283828	0.0480381253625342	0.0281389510291589	0.016738543317476	0.00975236787492003	0.013691012032339
CG15418	0	0	0	0	0	0.00469153178512784	0.00462390844490042	0	0	0	0	0	0
for	0.139723625809694	0.298458170869999	0.564071241193134	0.313416908986089	0.265067200116582	0.322436956930726	0.240160646330631	0.13405251125337	0.146987313631835	0.258907411229473	0.330393566853032	0.652129339359643	0.476350423252343
Drgx	0.00087581748804334	0	0	0	0	0	0	0	0.00199758372272899	0	0	0	0
Sfp24Ba	0	0	0	0	0	0	0	0	0	0	0	0	0
Sfp24Bd	0	0	0	0	0	0	0	0	0	0	0	0	0
Sfp24Bb	0	0	0	0	0	0	0	0	0	0	0	0	0
Sfp24Bc	0	0	0	0	0	0	0	0	0	0	0	0	0
CG16704	0	0.00178905982759188	0	0	0	0.00169102732446502	0	0	0	0	0.00323364229707601	0	0
CG3513	0	0	0	0	0	0	0	0	0	0	0	0	0
Acp24A4	0	0	0	0	0	0	0	0	0	0	0	0	0
CR43364	0	0	0	0.00390111150468992	0	0.00257435045919976	0	0	0	0	0	0	0
CG43165	0	0.00357811965518377	0	0.00360142068843317	0	0.00257435045919976	0	0	0	0	0.00646728459415202	0	0
CG16713	0	0.0273688342758166	0.00145679495785784	0.00360142068843317	0.00216263677325943	0.00257435045919976	0	0	0	0.0255205915778668	0.0288612041561486	0	0.00259689535965962
IM33	0	0	0	0	0	0	0	0	0	0	0	0	0
CG3604	0	0.00152128297704125	0	0	0	0	0	0	0	0	0.00274964811378264	0	0
CG10031	0	0.0012260252298828	0	0	0	0	0	0	0	0.0027444103222761	0	0	0
CG42464	0	0	0	0	0	0	0	0	0	0	0	0	0
CG42465	0	0	0	0	0	0	0	0	0	0	0	0	0
Sfp24C1	0	0	0	0	0	0	0	0	0	0	0	0	0
CG42467	0	0	0	0	0	0	0	0	0	0	0	0	0
CG43145	0	0	0	0	0	0	0	0	0	0	0	0	0
CR44311	0	0	0	0	0	0	0	0	0	0	0	0	0
CG2816	0.00222391506414516	0	0	0	0	0	0	0.00306999195827198	0.00114024123399643	0	0	0	0
CG31778	0.001740345098364	0.00261822942235313	0	0	0	0.00130382771220611	0	0.00309911720724712	0	0	0.00473232771369417	0	0
CG31777	0.0393590780518963	0.0283708697342926	0.0060424420709292	0	0.0254147996659998	0.0249769601710485	0.00908889127750045	0.0234861388122492	0.0596894865300745	0.0313361871820931	0.0259765140310996	0.00955895004492707	0.00287478582845578
cutlet	0.117296519616056	0.0703284940395925	0.00258488788927427	0.0264450143711094	0.0672601365823667	0.0515540697076026	0.0591152191910925	0.098599087362488	0.141244600653159	0.0804649299357819	0.0621437942476384	0	0.00460784362870631
CG31955	0.0117077509478154	0.404173437546839	0.0405753819988653	0.113383321205853	0.232657188661489	0.191391129819247	0.0990596546549789	0.00440357467189574	0.0210631000135481	0.474751296895115	0.347185103911585	0.0390504687328589	0.049910288779887
CG2818	0.141605765419168	0.161121855657172	0.161018609172533	0.195303441011484	0.131485474255578	0.178557765603667	0.133861710944269	0.14053932928065	0.142971680199326	0.175341112854309	0.149640467858242	0.15679780617656	0.170250614112348
lectin-24A	0	0.00334470090661122	0.00677129541816422	0.00120335118865827	0.0020073327866697	0	0	0	0	0.00253028113953741	0.00400230692971429	0.0146117427444596	0
Shaw	0.000457670197821078	0.0326139471037985	0.392430698540737	0.00715391599220319	0	0.00462489643730482	0.0136387094296481	0.000814995592911331	0	0.0117646782837755	0.0494487604367364	0.447426640983904	0.329937063542438
CG10019	0.000483816881696661	0.00703459870164899	0.0119251666170687	0	0.00435752400795251	0	0.00161966532855316	0	0.00110350014797937	0.00143682083275262	0.011554543564733	0.0167480762286495	0.00742253838936855
CG43707	0	0.00115766949091716	0	0	0	0	0	0	0	0	0.00209243367612977	0	0
CG43703	0	0	0	0	0	0	0	0	0	0	0	0	0
CR43704	0.0581047562371813	0	0.00326404420299221	0.0065799648474287	0	0.010045066336497	0	0.0641998381934182	0.0502980416767956	0	0	0.00704346380645688	0.00651887082727078
bowl	0.0322199573202839	0.0297683976777972	1.40175219391022	2.38186436268932	1.73309738067548	1.48493522122478	0.872762683814203	0.0290463804996823	0.0362847440699586	0.0131220057948363	0.0432095836702501	1.31492653738306	1.53404848191621
CG31960	0	0	0	0.00329041751449758	0	0	0.00269253367383705	0	0	0	0	0	0
CR31958	0	0	0	0	0	0	0	0	0	0	0	0	0
bark	0.00190401451655512	0	0.0162938423298127	0	0	0	0.00162883825554681	0.00268709792617843	0.00090102412203759	0	0	0.035160396606438	0
Reph	1.08541307587869	0.333133890496231	0.510557178666969	0.370977528107391	0.264963676571369	0.293923269416031	0.403313863355314	1.05329345839435	1.12655258594424	0.31522317305461	0.347595960480149	0.670533105891407	0.366044356492054
CG3407	0.0577794604755954	0.0136414344413567	0.0171396153268103	0.0398793859235041	0.0222222512110176	0.0279301404876657	0.032754255710152	0.0522552386807711	0.0648550048292402	0.0175011348656447	0.0105249061484534	0.0221209060823088	0.0122794353406676
CR44076	0	0	0	0	0	0	0	0	0	0	0	0	0
CR44077	0	0	0	0	0	0	0	0	0	0	0	0	0
slp1	0.00548003064432729	0.00144905719640492	0.0025086649286636	0.00365783981148957	0.000592660024133116	0.00194049284637312	0.00102411011231928	0.0064274727597887	0.00426652601698973	0.00144823641011159	0.00144971994310139	0.00541343484606357	0
slp2	0	0.000802078731406612	0	0	0	0	0	0	0	0	0.00144971994310139	0	0
CR44983	0.000598040985184013	0	0	0	0	0	0	0.0010649606848464	0	0	0	0	0
CR45451	0	0	0	0	0	0	0	0	0	0	0	0	0
CR45449	0.0024335235732325	0	0	0	0	0	0	0.00214902689620072	0.00279791315271841	0	0	0	0
CR45450	0	0	0.00429768887483067	0	0	0	0	0	0	0	0	0	0.00766109755948076
CR44078	0.0306053281146894	0.0102213558196111	0.00337903439192264	0.0160268029287754	0.00602074245273279	0.00430837581377949	0.00858141953677199	0.0297327403317849	0.0317229576722452	0.0073899536852296	0.0125075811455092	0	0.00602349608994905
CG3964	0.114980275522167	0.0718460131434149	0.100146523007156	0.0726819202841591	0.0633477606553639	0.0642086395059266	0.0563334879491775	0.100204899666972	0.133904900761354	0.0766234654945662	0.0679884429219884	0.101016508583809	0.0950736426174352
Cep97	0.422963631722919	0.0839491583817095	0.146583653629764	0.145168483661463	0.17211646531171	0.124601039651791	0.112175552713627	0.379909688082507	0.478108066385638	0.0873667092854233	0.0811896452296425	0.153651347151382	0.156957328465961
CG31957	0.437714470170004	0.187672440530435	0.0733897095192555	0.0913556685324208	0.224240184231743	0.188444412733309	0.270272208618194	0.420422844291853	0.45986196358928	0.221404820806517	0.160435114841674	0.0235036204530133	0.11140910007314
capu	0.0159284604591146	0.00559525932864407	0.052186568323159	0.0054207065640872	0	0.00796490308482192	0.00116887291429239	0.0217059069438624	0.00852858037248556	0.010244286696469	0.00184138629872331	0.0756075459704694	0.030569822948287
fred	0.000394882574558569	0	0.00173226164079823	0	0	0	0	0	0.000900656831013722	0	0	0.00373803827751196	0
CG31773	0.000517652038027133	0	0	0	0	0	0	0.000921808174668638	0	0	0	0	0
CG43797	0.00355479800825731	0	0	0	0	0	0	0.00362813220721107	0.00346086995891241	0	0	0	0
CR45344	0	0	0	0	0	0	0	0	0	0	0	0	0
CG34176	0	0	0	0	0	0	0	0	0	0	0	0	0
CG15422	0.0174956812739378	0	0	0	0	0	0	0.014001754479376	0.02197077929163	0	0	0	0
CG15423	0.00373659283391274	0	0	0	0	0	0	0.00217326526432928	0.00573893704974909	0	0	0	0
CG43773	0.000693326022903748	0	0	0	0	0	0	0	0.00158135318922567	0	0	0	0
CG43774	0.00229918713103062	0	0	0	0	0	0	0.00134253705133754	0.0035244855207745	0	0	0	0
ed	0.589568581347786	0.0474941435587469	0.0806851091628307	0.522066787635855	0.445406038184194	1.06368968484853	0.904308336850956	0.561929233593715	0.624969663745122	0.0634825545257681	0.0345842465046304	0.107984977485682	0.0695539104285219
CR44984	0.0209034475198373	0	0.00491033692833415	0	0.00231992186503159	0.000880649144097097	0.00134892146983879	0.0255291039364608	0.0149788053971757	0	0	0.00710546211083384	0.00288347973721119
snoRNA:Me28S-C437	0	0	0	0	0	0	0	0	0	0	0	0	0
Sr-CIII	0	0	0	0	0	0	0	0	0	0	0	0	0
Sr-CI	0	0	0	0	0.00104488021754406	0	0	0	0	0	0	0	0
CG2955	0	0	0	0	0	0	0	0	0	0	0	0	0
Or24a	0.00112097435970512	0	0	0	0	0	0	0.00199617359241607	0	0	0	0	0
CR45791	0.00761494779372019	0	0.00428321552794532	0	0	0	0	0.00857640290709274	0.00638349501152385	0	0	0.00649772579597141	0.00226761071836093
CR44057	0.0281311142423876	0	0	0	0	0	0	0.0301205589281809	0.0255829898845565	0	0	0	0
TBCC	0.608333668095289	0.199949707673897	0.366429160137974	0.396030141936433	0.180545621104371	0.220296906566454	0.152816474150558	0.583745560806895	0.639826654827684	0.129990407000711	0.25643858399386	0.360180128591552	0.383043001413066
lectin-24Db	0.0166462613579171	0	0.0155947851038613	0	0	0.00327798493376067	0	0.00987956551377739	0.0253131937062331	0	0	0.0336519046978059	0
CG3714	0.336224500245654	0.33271301133744	0.697981785281485	0.511079655239973	0.37529301717568	0.365827174467855	0.25786964768644	0.296990092045713	0.386476790200374	0.376829990087832	0.29709060613526	0.806763150252434	0.602257684435688
ft	0.00776126444632246	0.00889936127600231	0.413224768682699	0.0142299322770806	0.00258801516059281	0.00337328915372678	0.0819014619726656	0.00867896013064181	0.00658585969996823	0.0139536855568901	0.00481822986907424	0.613955127472314	0.229437743218118
CG3702	0.693782084586962	0.585608056183915	0.573741706952831	0.758397957260726	0.793345064033188	0.825964944368861	0.630327416802129	0.608929094380078	0.802463654235507	0.640012222817767	0.541679225982667	0.47614644248609	0.667487176868259
RpL40	42.3813583109322	56.9865361915132	46.5626170198472	45.3078984472054	45.4351852959563	44.0729518947267	49.9658407307795	42.7234194832483	41.9432388641986	54.1798561026033	59.252799617341	44.3869253420196	48.1938289964255
CR44608	0.0344260093006533	0.0253935955909007	0.0184839111451636	0.0228719313567917	0.0473719550738627	0.0269487503023149	0.0381583820336727	0.0328521692507664	0.0364418181316729	0.0391540821432513	0.0142826437163319	0.0229189707224599	0.0205353887935738
CR45720	0	0	0	0	0	0	0	0	0	0	0	0	0
CR44058	0.00102196002748637	0	0	0	0	0.00208150984398043	0	0.000915260681343848	0.00115862288864151	0	0	0	0
CR44059	0	0	0	0	0	0	0	0	0	0	0	0	0
CR45294	0	0.00271909759041316	0	0	0	0	0	0	0	0.0060865953754633	0	0	0
CR45295	0	0	0	0	0	0	0	0	0	0	0	0	0
CR45296	0	0	0	0	0	0	0	0	0	0	0	0	0
CG15425	0	0	0	0	0	0	0	0	0	0	0	0	0
CR44080	0	0.00624406379987959	0.00370222281457787	0	0	0	0	0	0	0.0101572994145682	0.00308430833460304	0	0.00659961458250838
Art2	0.000285891375000286	0	0	0	0	0	0	0.000509100683824038	0	0	0	0	0
tutl	0.00430993171540749	2.57412455081033	1.16156656389183	0.321303323689668	0.0435647428207673	0.0841326169236352	0.0959075757997139	0.00418198826825732	0.00447380448675736	2.46094184001254	2.66551431729303	1.21533451060627	1.11484627766449
bdl	0	0.0070523904768306	0.0122071499203117	0.00148413313267853	0	0	0	0	0	0.0121573894959182	0.00293034157943063	0.00888246285304549	0.0144228848923876
Atet	0	0.0852573770074401	0.150527325821375	0.131446302554815	0.0666688492470522	0.0524709888116015	0.0240960085318527	0	0	0.0816873612390396	0.0881399984353412	0.145449773185189	0.16382072364476
CR44697	0	0	0.00326404420299221	0	0	0	0	0	0	0	0	0.00704346380645688	0
CR44698	0.000693326022903748	0	0.00563337118958773	0	0	0	0	0	0.00158135318922567	0	0	0.0121562220406893	0
CR44699	0	0	0.0384078585701379	0.00302338588985805	0	0	0	0	0	0	0	0.0759908050409739	0.00569116980857181
CR44700	0	0	0	0	0	0	0	0	0	0	0	0	0
CG15429	0.00693326022903748	0	0	0	0	0	0	0	0.0158135318922567	0	0	0	0
CR45363	0	0.00401733237881516	0	0	0	0	0	0	0	0	0.00726114113189572	0	0
Traf4	0.00265328367931012	0.112270508553969	1.01542373399278	0.305340901040308	0.121947914430327	0.0792073655259283	0.0879604418131842	0.00105562666960553	0.00469959779447969	0.107400588893129	0.116202741820487	0.93071957550126	1.07308927010791
CG17612	0.128583398515314	0.0200557855017873	0.0173571075573554	0.0320458246316779	0.018971798400346	0.0324596236018347	0.0288309543664623	0.137090653800311	0.1176871194859	0.0299123479069775	0.01209707051623	0.0283391098067298	0.00753036189233497
Vps53	0.102237000354665	0.0669973484582229	0.087839879906654	0.122767334223047	0.0578907549983618	0.064705840792045	0.0763086266731607	0.09930472092857	0.105992728112745	0.0481924444574604	0.0821814324339938	0.065651944308042	0.108154140177542
Psf2	0.673251958654439	0.189212524740485	0.138468792823399	0.152534075519705	0.270771317034035	0.287556456790543	0.301091217605165	0.639440364323709	0.716558589749277	0.220744978006688	0.163751537631128	0.104115964575087	0.166631055156355
Tps1	0.0256261919240998	0	0.00486218734191449	0	0	0	0	0.0180174452217926	0.0353716414674659	0	0	0.0104920884746576	0
CG3652	0.453444236181139	0.417791496624858	0.585766685063318	0.654226442346951	0.547248954815884	0.463081876848947	0.378329505710286	0.452802911738169	0.45426565858412	0.500601136681745	0.350926569870849	0.673127029795072	0.519126777419278
l(2)k05819	0.136728163535884	0.124416692232686	0.108934655297061	0.105070610105426	0.14125403123411	0.155084132613401	0.109659476347389	0.130551094352405	0.144639889133903	0.141073950386713	0.11096673223254	0.135152095010805	0.0887676738613821
CG33003	0.0107521299756537	0.003768431971615	0	0.00328790327777654	0.00129832613303299	0.00131090462906643	0.00504560293454979	0.0122276158140594	0.00886229537440813	0.00289707279764526	0.00447201391332969	0	0
Dim1	0.689112129251577	0.537806565607543	0.41237154051321	0.556830163634301	0.678371122342376	0.748857522811508	0.675268282473482	0.685337360820766	0.69394693539241	0.699223549831521	0.407469870271412	0.403755870014313	0.428001339177521
CG15431	0.0393588384530428	0.00508925327833088	0	0	0.00121337135230237	0.00151306074031036	0	0	0.089770501403173	0	0.009198588223567	0	0
CG43055	0.000532211431635446	0	0	0	0	0	0	0.000947734795372211	0	0	0	0	0
tRNA:Trp-CCA-2-1	0	0	0	0	0	0	0	0	0	0	0	0	0
CG34178	0	0	0	0	0	0	0	0	0	0	0	0	0
CG34177	0	0	0	0	0	0	0	0	0	0	0	0	0
CG43056	0	0	0	0	0	0	0	0	0	0	0	0	0
Sfp24F	0.000693326022903748	0	0	0	0	0.0023691854266666	0	0	0.00158135318922567	0	0	0	0
CG15432	0.882496119846366	0.433876122794761	0.816898118561072	0.754127421595912	0.526229552234884	0.479716084134374	0.515542339622111	0.924963715342663	0.828102692738094	0.519631812684168	0.364632398039339	0.8714462473933	0.758312141642405
morgue	0.559180393442292	0.105850527170295	0.221476705549324	0.245387855384665	0.179629811962836	0.212375328411053	0.145691292801652	0.555640731539444	0.563714069989091	0.116035137767432	0.0976269285514882	0.227364675802346	0.20698330814251
Elp3	0.353285340021369	0.163876844503829	0.0851874739346861	0.10957575579142	0.189666064978917	0.145117599892745	0.210110861442244	0.350427912805212	0.356945195428365	0.168987498508753	0.159750229468797	0.0803915221643702	0.0854455439216998
MFS18	0.129229298620058	0.0406363672401787	0.0748336687003009	0.090831418011454	0.0542270518139183	0.0629096656480075	0.0508437169336275	0.125313719438422	0.134244458256809	0.0425618199760393	0.0390816538509746	0.0780649311501843	0.0689107271677755
CG15439	0.0640642555845635	0.0495485182836467	0.03952589118495	0.0445139193572797	0.0601032754432304	0.0537603500065802	0.0559558123909576	0.0602538053691556	0.068944763737175	0.0444593712407314	0.0536577674487335	0.020568010883848	0.0567887038552544
CG15440	0.861798740547695	0.321219496299209	0.287896017414393	0.309948384868464	0.371091900593165	0.317232354766007	0.381589846714685	0.868991099182394	0.852586609967635	0.292942914181815	0.344051519126919	0.263509081869373	0.304649221961586
ND-B8	0.0210653338760965	0	0	0	0	0	0	0.0160227330155261	0.0275240075810737	0	0	0	0
Gs1l	0.724911563257997	0.108387470516256	0.119583863072678	0.156208377698145	0.176576687399111	0.261092660952299	0.212010036893423	0.683362037471136	0.778129106560346	0.114116247285017	0.103761750143965	0.153405859148848	0.0929635257034311
RpL27A	78.4707984203053	85.0971466730266	79.2093046937869	78.2732965079109	75.5213256799549	74.7391632647396	79.4358766423981	81.2169212053054	74.9535041682847	78.6125474214084	90.3331584911034	76.2269097823196	81.3970168194357
snoRNA:Me18S-C1831	0	0	0	0	0	0	0	0	0	0	0	0	0
mRpL27	1.86890927050106	1.15235399503343	1.00817419922462	1.3423303099231	1.50676789576381	1.54185367254668	1.44554568238578	1.98556929587588	1.71948855306892	1.31245538746678	1.02307957878289	0.936213715099685	1.1068850413029
CG15435	0.0438380057224105	0.0262699141915954	0.042009573801779	0.0393833297182051	0.0353092876554068	0.017092544679245	0.0244989484073017	0.0397447592444931	0.0490807255263184	0.0395917273605808	0.0155131706389985	0.0120878514071922	0.0682214872181436
CG15443	0.54935365683189	0.136706838672707	0.17768416605011	0.118576712722467	0.158486169823579	0.186723679025151	0.163469553994205	0.503596295152309	0.607960688572175	0.119779985228982	0.150374484310497	0.203218876483493	0.15218534833692
CG15436	0.310456593432293	0.0360702682931035	0.0193779794203655	0.0356764787993655	0.0298596878873904	0.0406516566359569	0.0667290492390545	0.302617521315182	0.320497048815167	0.0381616563981295	0.0343815698232067	0.0310956524229659	0.00885564174776659
FIG4	0.0847759762692653	0.0519441226191653	0.0230161005513074	0.0352675583210253	0.0519420944852551	0.0374585243419215	0.0289936260897721	0.0990274155983429	0.0665224204162686	0.0369030196366115	0.0640891126050784	0.0126423454689866	0.0305850242909938
ine	0.00231967212508619	0	0	0	0	0	0	0.00112652066207872	0.0038478866701711	0	0	0	0
dpy	0.194218894301245	0.00223356309978084	0	0	0.00185890882052235	0.000721174735950885	0.00506004457804076	0.185112937736046	0.205882003052562	0.00499974509258635	0	0	0
HP6	1.03543631429953	0.00285591016975414	0.00484308309379288	0.00564688450088317	0.00211322445296544	0.00377485874157764	0.00154750012960314	0.999352177318338	1.08165366783023	0.00197274066942982	0.00356902839982969	0	0.00863332203676122
CR43716	0	0	0	0	0	0	0	0	0	0	0	0	0
CR44609	0	0	0	0	0	0	0	0	0	0	0	0	0
CR45452	0	0	0	0	0	0	0	0	0	0	0	0	0
BG642163	0	0	0	0	0	0	0	0	0	0	0	0	0
CG15635	0	0	0	0	0	0	0	0	0	0	0	0	0
CG43798	0	0	0	0	0	0	0	0	0	0	0	0	0
CG3355	0	0	0	0	0	0	0	0	0	0	0	0	0
lncRNA:TS6	0	0	0	0	0	0	0	0	0	0	0	0	0
CG11929	0.0133574548036333	0	0	0	0	0	0	0.00481155916392421	0.0243032252462743	0	0	0	0
Bsg25A	0	0	0	0	0	0	0	0	0	0	0	0	0
Elba3	0.00424251262337325	0	0	0	0	0	0	0.00385723371776024	0.00473598629015156	0	0	0	0
CG3251	0.107343572527582	0	0.00323135186836765	0	0	0	0	0.0990919569322467	0.117912422639416	0	0	0.00697291718963546	0
CG34351	0	0	0	0	0	0	0	0	0	0	0	0	0
Taf12L	0.0262235487533224	0.00211108620029395	0	0.0018402616115907	0.0145768756053316	0.00657956420256504	0.00933623684146838	0.000868990474647811	0.0586982227129947	0	0.00381568996450645	0	0.00332047203830497
CG15631	0	0	0	0	0	0	0	0	0	0	0	0	0
CG15630	0.00627774569988844	0	0	0	0	0	0	0	0.0143184199867318	0	0	0	0
CG42523	0	0	0	0	0	0	0	0	0	0	0	0	0
CG3294	0.190501362772535	0.0647790471545115	0.0618759098364586	0.0836441035669901	0.0988437275193765	0.156949787785746	0.130474655174383	0.20200681322087	0.175764929664051	0.0705101183740595	0.0601514741200938	0.0525951649435664	0.0730795480958531
Clect27	0.000634120194058535	0	0	0	0	0	0	0.00112920868781547	0	0	0	0	0
CR45297	0	0	0	0	0	0	0	0	0	0	0	0	0
CG15629	0.00352117245863194	0	0	0	0	0	0	0.00278562504258171	0.00446327771069628	0	0	0	0
CG3225	0.0257949274651917	0.00279648656474178	0	0	0.00115530873026372	0.012850391326803	0.00291489597628376	0.0162577013253922	0.0380104157401405	0	0.0050545191946575	0	0
CG15628	0.103252394036657	0.479095073520288	0.498950059693584	0.231904420424667	0.152829336472201	0.144591027592986	0.925838188207707	0.00360224661633498	0.230886486965427	0.336852493452478	0.593949330717898	0.405672004651687	0.560116584731231
Fnta	0.93334395590911	0.609957177243034	0.557625058002578	0.592346085342549	0.620872829109636	0.719912980762236	0.632247022806886	0.902268358612927	0.973146262035043	0.594545656275359	0.622401262496437	0.597994066369909	0.516390392696212
Ir25a	0.00693153917903828	0	0	0	0	0.00129136983992825	0	0.00376567092988706	0.0109864526214443	0	0	0	0
tank	0.304053289151679	0.133120453378144	0.13252464259111	0.0976151226594389	0.124649199787532	0.135061001598776	0.175312995386029	0.291522007394726	0.320103629484216	0.146959351660887	0.121946187684004	0.146641323173815	0.121619966737403
CG12194	0.0858643359653296	0.00192722007562026	0	0	0	0	0	0.067192742708956	0.109779321848493	0	0.00348336050935091	0	0
mxt	1.35845945086472	0.258966439082981	0.445261619009016	0.332490336607188	0.237483132132147	0.356245813259477	0.208686327630919	1.267551142166	1.47489680515692	0.285766184005419	0.237326893493435	0.464817642639365	0.441297157840612
CG11927	0.253136040883351	0.120882950330159	0.135346193363244	0.11238529956693	0.126972167699499	0.0948332832661756	0.142876587565994	0.244492601462891	0.264206747538324	0.110569202188682	0.129210821500296	0.0998586718560105	0.158777354896904
mRpS2	0.726850758404472	0.329552110610449	0.23716260082266	0.29247260090756	0.360500516729999	0.340577927245616	0.321497825846859	0.741829223494788	0.70766601202167	0.397467829537269	0.274713331352768	0.255506273045033	0.217501936332038
Mon1	0.159936956876191	0.0758511094874276	0.14673125215248	0.113660081804702	0.116044210320764	0.0905612582320757	0.134726058919712	0.155390724656955	0.165759870746034	0.0600880698491783	0.0885790296922252	0.178267240795045	0.114300163615036
smog	0.00717977038733565	0.000975758452166077	0	0.00286902718747543	0.00249641764068562	0.00714594668071242	0	0.00846809080752374	0.00552966135599885	0	0.0017636379477039	0	0
Cf2	0.143776289977053	0.170664904555186	0.1508475618347	0.153860587134891	0.142285811403085	0.174224861195015	0.121688635113911	0.145502715200047	0.141565046711985	0.145756838093048	0.190777007909708	0.222773505965749	0.0979096295620841
CG3008	0.52665418103027	0.200324298791377	0.20609169940955	0.211031635748678	0.257952409347479	0.32071455537144	0.340413840893033	0.488125037454456	0.576003152596552	0.203053178410235	0.19812085562087	0.192178277806798	0.217749580178559
CG15625	0.00343237727111363	0	0	0.0109704697215067	0.000896956313294283	0.00417684898053191	0.00166177826892558	0.00281744866035759	0.00421999131365733	0	0	0	0
CR45716	0.00045459407544816	0	0	0	0.00503278861784526	0.00307560293351008	0.00325000741207804	0	0.00103684813098793	0	0	0	0
CG3036	0.0918514474761091	0.036920641598372	0.488402092099048	0.494540456697107	0.568628529960603	0.412457965663689	0.301513259623078	0.055311185496221	0.138653015902404	0.0215723780416839	0.049313649439176	0.0469766923167241	0.855039868743347
CG2837	0.00336172111253269	0.0016599478692971	0.0290404892560487	0.0265761808737981	0.0275477040554505	0.0241736139242716	0.00663978366471844	0.0050981053057877	0.00113772218007594	0.00273009216791159	0.000795856199608375	0.0153959367062592	0.039049446177351
hoe1	0.0030667411156402	0	0.149033343559444	0.00889716496046392	0.00170503565229549	0.00477487497558735	0.00134565504805671	0	0.00699469035279579	0	0	0.160580511056302	0.133014668515977
hoe2	0	0	0	0	0	0	0	0	0	0	0	0	0
Sgs1	0	0	0	0	0	0	0	0	0	0	0	0	0
CG14044	0	0	0	0	0.000896956313294283	0	0.00184787720486398	0	0	0	0	0	0
mRpL24	0.731857066190479	0.384461059789451	0.275297254218594	0.493395938523346	0.571221538967832	0.608555014192825	0.591516668657206	0.757165507649661	0.699441459663992	0.478765269227243	0.308314803721669	0.255325670241972	0.301818903722129
betaggt-I	0.188627812493714	0.165399508325193	0.184652567930744	0.145452120434421	0.168394882991604	0.162445417161047	0.211359276661706	0.172083471473607	0.20981816708796	0.149192353338691	0.178486030985101	0.244331293594849	0.130644850597365
jet	0.216707952944149	0.0230259157677539	0.0392910346053315	0.0304946847062921	0.018968679193127	0.0458650190795054	0.0320701913658049	0.221490982146393	0.210581744308399	0.00706375583125017	0.0359146163376016	0.0309870770499539	0.0510834638535433
Jon25Biii	0.00624086353489823	0	0	0	0	0	0	0.00395171112319469	0.00917286011701167	0	0	0	0
Jon25Bii	0.00878700952633647	0	0	0	0	0	0	0.00701480236715003	0.0110568912987191	0	0	0	0
Jon25Bi	0.0296176657139502	0	0	0	0	0	0	0.0221369970923935	0.0391990700443001	0	0	0	0
Marcal1	0.0892956466957409	0.0480263169398997	0.0631419927799086	0.0970881641432574	0.0828731762211898	0.100800004963398	0.0818083582816523	0.0758509730758736	0.106515879345845	0.0635380246049991	0.0355013355954095	0.0762793109840834	0.0495441215338551
CG34124	0.0107046518464256	0.00141831116300239	0	0.00382798270670532	0.00411967151698112	0	0	0.00896199022576644	0.012936691045489	0	0.00256353135673103	0	0
CR43824	0.0224978015266311	0.000797703316427607	0	0.00351895343509677	0.0047816543520082	0	0.00282892296030547	0.0251598928123829	0.0190881366606341	0	0.00144181158435052	0	0
CG34125	0.954921475650382	1.06400949097716	1.09407593961232	1.04468623684188	0.922733739318419	1.16337703883872	0.896972147990597	1.00511423290193	0.89063349204737	1.16432895784585	0.98300619474778	1.00579728982049	1.12595213245839
eIF3i	3.55365397866867	4.7160142708575	3.881231878036	3.69515695085154	4.05513238463408	3.89498570777965	4.41502427346344	3.57780205684347	3.52272459086943	4.71016910999413	4.72073396596457	4.02129244242006	3.76260338289675
Scox	1.14896128185458	0.38073974302942	0.359886672620992	0.496177472779121	0.57217515200922	0.635914199285866	0.547402604826798	1.15185861163933	1.14525031836316	0.408351348310339	0.358444658019982	0.392923154717256	0.350719296611244
CG3756	0.331973796702968	0.203548524805184	0.094780766306412	0.0683191477903256	0.173983016135608	0.180309557873514	0.212295264628819	0.346981674603394	0.312751377748312	0.212434744753687	0.196373316151113	0.0611276717929571	0.124979116674954
l(2)05714	0.447866147834712	0.242625164805552	0.0495749949198204	0.0863417360736587	0.260861319856131	0.160648996145313	0.281660853893624	0.394786198712851	0.515852110066137	0.278193226983935	0.213905611493815	0.0576364211350101	0.0407601213107585
CG14043	0.242365241567866	0.118270911149614	0.133765348814075	0.0693793010330382	0.0882882399360271	0.0751790659912803	0.134421672393022	0.252427202442458	0.229477661543561	0.126737024834232	0.111434918733463	0.10831344717501	0.158522612990021
mRpL28	0.963024324886461	0.474819019995971	0.334227262023926	0.539862639195648	0.66872933656345	0.692332609408896	0.663011522599589	0.924743087210681	1.01205577314243	0.564861222781426	0.402114135759268	0.403249051741023	0.265998113773154
Gmd	0.165052388433065	0.233025068018732	0.283505578472791	0.258838522522352	0.280298884334273	0.283248106064214	0.228334577653811	0.132248878527916	0.207067842900619	0.259480081409243	0.211663877082294	0.258830138308906	0.294883780278098
CG3792	0.762775617890582	0.428551316420468	0.446135220558703	0.555430159302512	0.443546660528236	0.446776983069102	0.325238873188279	0.729472692539064	0.805430734607938	0.481651824398281	0.385675129854532	0.415045391403067	0.468064503561749
CG8891	1.62114680245819	0.910148264244378	0.349207268014987	0.576867547327589	0.870246725309216	0.924313446425249	1.03797163720338	1.45707533767286	1.83129313064213	1.07311753183632	0.778558172399953	0.319143962154992	0.393588921766471
CG8892	0.432135054107545	0.301543651073607	0.320241128626256	0.327924957708477	0.478353637169247	0.447939954103839	0.362410149707787	0.370167540072051	0.511504404276294	0.31686867151052	0.289169410969267	0.275190592037714	0.362205620231434
CG34126	0.091759854663428	0.164997773148122	0.240695080695815	0.263592231423316	0.205349062929685	0.198003891933773	0.120907657249207	0.0951572666368497	0.0874083749440453	0.182696879662785	0.150706569130071	0.241738060328262	0.24904717104817
Rtnl1	0.73425832544978	1.10904166552183	1.28969391372352	0.962640213683537	1.35399041205372	1.30442813677136	1.32224833741648	0.597459577041368	0.909473160740008	1.12666447997422	1.09481206379009	1.56606239015064	1.06596064441587
CG31917	0	0	0	0	0	0	0	0	0	0	0	0	0
Tfb5	0	0	0	0	0	0	0	0	0	0	0	0	0
CG3887	2.30845328026812	1.81830332966502	1.8960340787275	1.82648568432709	1.93269233831474	1.90880639752574	1.60742344016333	2.26276170346294	2.36697605329941	1.93509693502358	1.72399793403388	2.30196846091323	1.53534087025602
vkg	0.00911572529051812	0.423428989537842	1.62733250601234	1.01243625053642	0.085427841891947	0.0458707301758859	0.13223625989207	0.0062893438082309	0.0127358166411189	0.808308644454925	0.11265659736877	0.999563132546266	2.1592762229666
Col4a1	0.161712892668196	1.23659582354383	4.98339699635753	3.12113204531884	0.381094549351543	0.177357270042123	0.3958011569258	0.170889402197562	0.149959418134007	2.2638555451723	0.407131452042584	2.59991882695282	7.10706768713645
CG14042	0	0	0	0	0	0	0	0	0	0	0	0	0
SP555	0	0	0	0	0	0	0	0	0	0	0	0	0
CG31650	0.296962475637276	0.380291099201686	1.53696886429213	0.807071734579691	0.524655355176691	0.523166706217476	0.409703276741727	0.284443575651317	0.312996957126142	0.330431614217496	0.420550310679603	1.93323948676927	1.23976348861156
CG33995	0	0	0	0	0	0	0	0	0	0	0	0	0
CG44000	0	0	0	0	0	0	0	0	0	0	0	0	0
CG44001	0	0	0	0	0	0	0	0	0	0	0	0	0
CG9121	0.0175175643956562	0.00456826640724088	0.00668577196392386	0.00759966835952829	0.0198913847129717	0.0112010415583976	0.00849253860875675	0.0177498418420156	0.0172200583513465	0.00527207612207508	0.0039999728486791	0	0.0119181152400382
eIF3h	2.73470565924418	2.54216022505673	2.21800308544931	2.20123688778132	2.31711644538887	2.24673894423508	2.43572296284225	2.72468266069795	2.74754333546435	2.32156550098068	2.72028018859641	2.0834786765831	2.31739540883296
senju	0.141764702909975	0.108020482411509	0.0901957828843013	0.0570183982578184	0.0683917418278592	0.0769771893905108	0.0420976546686901	0.141536299842986	0.14205724656427	0.102986306429286	0.11208534500585	0.0859283374116878	0.102959323053197
CG14036	2.07627534594438	0.0484896864263144	0.00322536946607234	0.00379064710894926	0.0507593531866213	0.0440445257027636	0.0549378073161771	2.16248329717622	1.96585831251731	0.0695934899995567	0.0314493481373609	0	0.00574957165691156
His3.3A	8.60687227138836	4.48775055393669	2.5996554036168	3.01479929034747	6.44331350503918	5.89875000162229	6.33539360892402	7.96753242223642	9.42575276311037	5.36974257391847	3.77558308438619	2.55525959518164	2.63109489865096
CG31918	0.208469720313766	0.1784133097625	0.0621207820982584	0.0939920945394701	0.115505148083109	0.1401217527704	0.198997085023422	0.207022179310705	0.210323762557412	0.147064488912573	0.203726022250018	0.0564543494971261	0.0641008445905739
Rpn11	2.64961007485017	1.82392786271032	1.70272255845682	2.11954714350953	2.49116437772866	2.18645057319423	2.08152060760569	2.43811234662036	2.92050100073356	2.13064841552813	1.57626530453446	1.62902589099378	1.7738556280756
CR45291	0.000436959331102656	0	0	0	0	0	0	0	0.000996626419569756	0	0	0	0
qtc	0.0571452659890795	0	0	0	0	0	0	0.0602323632569643	0.0531912441459668	0	0	0	0
CR43820	0.000573990405405979	0	0	0	0	0	0	0	0.00130916989726158	0	0	0	0
CR45305	0.000349064628966989	0	0	0	0	0.00257435045919976	0	0.000621596371369022	0	0	0	0	0
RpL37A	51.78127608935	62.0014619309713	60.6646818311489	58.009392878711	52.7977036070217	51.6145344216692	55.926887262603	52.5485243255872	50.7985677319777	55.9650346572752	66.8755957544525	58.3685145620189	62.3980020637502
pgant5	0.21071503732744	0.32623881550634	0.356602944606942	0.352050994143701	0.390956793737864	0.434327796044902	0.265594748070327	0.183807068244136	0.245179353893041	0.294850324031459	0.351583560175498	0.421267351216948	0.313162952927936
CG5828	0.339386697687788	0.0494462440292514	0.0554567463037218	0.0560369514708102	0.059910816091626	0.0904108632713126	0.0750794222661029	0.298632831295729	0.391585142998164	0.02832177307052	0.066503270269221	0.0525367325131326	0.0645824620585883
CG4230	0.376785281678874	0.126422524918765	0.250624408815034	0.254819152689609	0.138955375104124	0.169430451013728	0.138062420594551	0.376810075782552	0.37675352484745	0.114145985076464	0.13633525895292	0.349132023365472	0.178152598870596
ND-13A	2.67633760067182	0.992955476350594	1.10548936372023	1.73853980638415	1.56295695515472	1.55482298896917	1.28363574674597	2.77278490462089	2.55280577986033	1.07547335984704	0.926326129428	1.1463834235844	1.0766308400358
Msp300	0.331270159316246	3.40105823344281	5.51525744051475	3.18350126625782	1.78061135945631	2.97676942547109	4.94854303742659	0.271779996478844	0.407466463772371	2.70179141908742	3.96568361149374	6.54549936516902	4.54620239387456
snoRNA:Psi28S-2263	0	0	0	0	0	0	0	0	0	0	0	0	0
snmRNA:765	0	0	0	0	0	0	0	0	0	0	0	0	0
snmRNA:128	0	0	0	0	0	0	0	0	0	0	0	0	0
snoRNA:Psi18S-525k	0	0	0	0	0	0	0	0	0	0	0	0	0
snmRNA:158	0	0	0	0	0	0	0	0	0	0	0	0	0
Cyp28d2	0	0.00849861805949421	0.0178964294218185	0.0164181752256353	0.000664585848375403	0.00389603635393029	0.00618262260929035	0	0	0.0150556544216341	0.00320411664907073	0.0241320668223276	0.0119671450726232
Cyp28d1	0	0.0150239699422518	0.0105146657139671	0	0	0	0.00156503135670742	0	0	0.0197929760048799	0.0111732197053472	0.0226895418038237	0
CG7742	0.000525855499851682	0	0	0	0	0	0	0	0.00119938274966171	0	0	0	0
CG14034	0	0	0	0	0	0	0	0	0	0	0	0	0
TpnC25D	0	0.00171967478198393	0	0	0	0.00379690986563649	0	0	0	0	0.00310823205936226	0	0
tkv	0.289791625789086	0.795431556808435	0.173209770433682	0.316276946790546	0.632394237110298	1.04988083656336	1.19351442187859	0.29102782374954	0.288208276346587	0.741021029762689	0.839365522745993	0.194023475124268	0.166612294303218
tRNA:Asp-GTC-2-1	0	0	0	0	0	0	0	0	0	0	0	0	0
tRNA:Asp-GTC-1-1	0	0	0	0	0	0	0	0	0	0	0	0	0
CR14033	0.279963581070746	0.0191656327346423	0	0.00231295695355814	0.0104991978577716	0.00184731054675774	0.00564650047641141	0.252326504586877	0.315361754375427	0.00701653824288065	0.028975460585133	0	0
CR44744	0	0	0	0	0.000816033757684488	0.00175027129205027	0	0	0	0	0	0	0
Cyp4ac1	0	0	0	0	0.00205633747788152	0.00324349502974275	0	0	0	0	0	0	0
Cyp4ac2	0	0	0	0	0.00464155584952076	0	0.00148102291290549	0	0	0	0	0	0
Cyp4ac3	0	0	0	0	0	0.00125933561231101	0	0	0	0	0	0	0
Bsg25D	0.175168104841425	0.129416104733662	0.141311368730424	0.154429689324922	0.136906034951673	0.142506011055002	0.154824730601481	0.155645685644287	0.200172847237758	0.102390543112558	0.151237986787971	0.161020562505569	0.125404759102991
Bub1	0.179736638738764	0.0962599506240656	0.0905228826635526	0.0696329573401436	0.137700989687786	0.12590477307175	0.132342995502486	0.17261424531138	0.18885915634781	0.0791385613815108	0.110084674857184	0.0834966917851266	0.0923913497951412
CR44743	0	0.00231819366868645	0	0.00356877747958659	0	0	0.0112511753782806	0	0	0.00339376497498795	0.00144971994310139	0	0
CR44742	0	0	0	0	0	0	0	0	0	0	0	0	0
vri	0.0308468588313356	0.450445143042984	0.672027663933549	0.330535333797476	0.256264533418223	0.196218768629153	0.314872006660533	0.0160077115976301	0.049853163849849	0.414101036999713	0.479791315624508	0.775917914693188	0.571915603413601
CR45730	0	0.000934039878458995	0	0	0	0	0	0	0	0	0.00168823356914017	0	0
CG14024	0	0.00236424225444684	0	0.0025642090774027	0	0.00492862766017962	0.0034072722054344	0	0	0.00529226535418486	0	0	0
Ncoa6	1.02566885519729	0.76907887055286	0.815382973351504	0.817652333153672	1.06571921622299	0.935824747993508	0.814472687035732	1.04977882338023	0.994788279510918	0.71831520973034	0.810068161900237	0.966539963433019	0.686359070594668
CR44985	0.00964498891891733	0	0	0.00544723427574118	0.00859811254978287	0	0.00762368417255128	0.00692729730182657	0.0131258679079308	0	0	0	0
cype	8.91444173595937	4.93051767731767	4.5610436418337	7.45509190704574	6.64569522600702	7.32736669880017	7.47844218853989	9.38408270596137	8.31291528808009	5.44231161813103	4.51726791144353	4.2152649127339	4.9587073758974
CG14022	0.000761063156521619	0	0	0	0	0	0	0	0.00173584952823082	0	0	0	0
TotM	0.00237343608495927	0.000934039878458995	0	0.00151557220125344	0.00180122358343952	0.00353187132421431	0	0.00213579559119379	0.00267781123793287	0	0.00168823356914017	0	0
fusl	0	0	0	0	0	0	0	0	0	0	0	0	0
CG12512	0.0127877055621807	0.00730053420840916	0	0.00269558635472623	0.00480480380776981	0.00827494091672873	0.0059767956058005	0.0115475325915576	0.0143761462848281	0.0110171726704483	0.00429952178564466	0	0
nompC	0.00543657295460786	0	0	0	0	0	0	0.0051392625391437	0.00581737465112702	0	0	0	0
CR42850	0	0	0	0	0	0	0	0	0	0	0	0	0
CR44745	0.00180120067024498	0	0	0	0	0	0	0.00320748568551646	0	0	0	0	0
H15	0.0013866520458075	0	0	0	0	0	0	0	0.00316270637845134	0	0	0	0
CR43713	0	0	0	0	0	0	0	0	0	0	0	0	0
CR43714	0	0	0	0	0	0	0	0	0	0	0	0	0
CR43715	0.00102687571436893	0	0	0	0	0	0	0.00114318559641021	0.000877903468192767	0	0	0	0
CR31647	0	0	0	0	0	0	0	0	0	0	0	0	0
snoRNA:Me28S-A2486	0	0	0	0	0	0	0	0	0	0	0	0	0
mid	0.00244684496644114	0	0	0.00136777612459237	0.00129832613303299	0.00315695594665552	0.0157852293470325	0.00304463310344324	0.00168118481836311	0	0	0	0
CR45287	0	0	0	0	0	0	0	0	0	0	0	0	0
CG14020	0.00191776127606121	0	0	0	0	0	0	0.00180223563726331	0.00206572904630234	0	0	0	0
CG7382	0.398163153326217	0.250712093349525	0.243711135462821	0.209781630701874	0.251614868888773	0.286202189172504	0.308989736939602	0.415984297725414	0.3753374409793	0.29772232422837	0.212753521832446	0.186253408076774	0.308678028254947
cl	3.03136049007357	2.18504329003695	2.42393661976682	2.26457790359842	2.34673984246079	2.44763680518645	2.22669823528107	2.9346281143355	3.15525743708056	2.46493090140645	1.95904708209884	2.29895110403413	2.55683950325289
Vps52	0.134735103499047	0.0427627110318818	0.0423026356891988	0.0446243265234999	0.0377216277146338	0.0795108825287252	0.0468626113011866	0.136001212662931	0.133113443131607	0.03421102542527	0.0496677987887733	0.021416382835827	0.0577172517120191
CG6907	0.833784261807082	0.31359835782655	0.315314019743666	0.248687916491235	0.377960157568853	0.406494430344742	0.40187710112008	0.809026332838811	0.865494759869182	0.435197891923591	0.215412398617759	0.334823839483748	0.288808378964353
CR44793	0.0127543559668855	0.00163842191133713	0.00285119282503028	0	0.00109972166044774	0.00386217954844535	0.00396286585368353	0.00885642355556076	0.0177469132334453	0.0036675444323008	0	0.00615257399085481	0
Cap-D3	0.075950010634367	0.0385653617027347	0.0111151299358926	0.043973950546538	0.020890872776001	0.0418560576670969	0.0515566444180144	0.0754951998605043	0.0765325422419856	0.0249124776302695	0.0495894295873339	0.0147553165451811	0.00762475273970242
CG31648	0.479945942702716	0.130335414177383	0.102147740967813	0.10614581245958	0.174009407521788	0.179174798057368	0.161771304053291	0.441701624019692	0.528930104303577	0.148768455708126	0.115451591823366	0.0877226265499184	0.109622933705734
CG31915	0.0630686859045703	0.134068543256052	0.108827877167356	0.0688626935547939	0.0385167561963968	0.056726779160279	0.0566577142905765	0.05652203045277	0.0714537856955748	0.152310459586979	0.119339045597539	0.110601994543089	0.102630655110562
CG7277	0.455530204633364	0.216423744686208	0.182298784596076	0.157908307121837	0.167719567823291	0.21349927111038	0.263777045260657	0.468628629815527	0.438753454571279	0.255915015356231	0.184536383275631	0.216814306090772	0.15901974328277
tomb	0.252216447302678	0.00856854015363612	0.00258667160548499	0.0034809293802971	0.00453409443163939	0	0.00587524483695728	0.25796790766309	0.244849850813658	0.00285090345130372	0.0131852654412337	0	0.0046110232967341
CG14015	0.00647056123685513	0	0	0	0	0.0020055191888076	0	0.00532663942447767	0.00793572136640708	0	0	0	0
Hel25E	4.63254956975159	3.7497054641305	2.20469144241059	2.96122495121073	5.14127771661223	4.42020279261872	4.78523280751717	4.54592984178929	4.74349401584029	4.31959890787376	3.28954305613905	1.97227120181953	2.43705308192161
Lam	2.87180343580036	2.72148576997567	1.09929614762291	1.32354878994211	3.34217022529841	2.54112206737465	3.60893805784811	2.62545292214606	3.18733457315209	2.99255998429659	2.50260596959232	1.2590198684384	0.970905455211879
Oscillin	0.251436478030331	0.365779159865777	0.479363772639394	0.632441529652968	0.494583739290316	0.424671196247547	0.526720964262585	0.254562504236399	0.247432595149955	0.406679597659305	0.3327539616474	0.518438372404983	0.44811360934912
CG14014	0	0	0	0	0	0	0	0	0	0	0	0	0
CG18269	0.000984131424480617	0	0	0	0	0.00488105781552747	0	0.000864215647384806	0.00113772218007594	0	0	0	0
CG14013	0.000469747685365255	0	0	0	0	0	0	0	0.00107141081662075	0	0	0	0
CG14017	0	0	0	0	0	0	0	0	0	0	0	0	0
GluRIIA	0.000450184841394028	0.00291964835755182	0.19279425484193	0.00844518732573528	0.00542767009498006	0.00123163326887786	0.0014200833872965	0	0.00102679145331652	0.00653552055421214	0	0.193519716239676	0.183812601737622
GluRIIB	0.000498821136009269	0.00165006535908887	0.230580023197499	0.0395441147719454	0.00215966628836512	0.0036390022218298	0.00110897633167264	0	0.00113772218007594	0.00369360784226817	0	0.29496493787966	0.192266817764545
CR44794	0	0	0	0	0	0	0	0	0	0	0	0	0
snRNA:U4:25F	0	0	0	0	0	0	0	0	0	0	0	0	0
CG14011	0	0	0	0	0	0	0	0	0	0	0	0	0
CG7251	0	0	0	0	0	0	0	0	0	0	0	0	0
CG18266	0	0	0	0	0	0	0	0	0	0	0	0	0
DIP-eta	0.000693326022903748	0	0	0.00339845220892597	0	0	0	0	0.00158135318922567	0	0	0	0
CR44795	0	0	0	0	0	0	0	0	0	0	0	0	0
CR44796	0	0	0	0	0	0	0	0	0	0	0	0	0
Cyp6a16	0	0	0.032586785505143	0.0236809363050771	0	0	0	0	0	0	0	0.0196107565847806	0.0608625536218446
DIP-theta	0.00154350670693301	0.00131306641581846	0	0	0	0	0	0	0.0035204639274568	0.00293924866925517	0	0	0
CR44822	0	0	0	0	0	0	0	0	0	0	0	0	0
CR44821	0	0	0	0	0	0	0	0	0	0	0	0	0
Hsp60C	0.000455241871144244	0	0.460980304051297	0.0175018839391426	0.00708232748316621	0.00853360107087704	0	0.000810671353427985	0	0	0	0.726474976134635	0.221615996501961
CG12511	0	0	0.0034552960704991	0	0	0	0	0	0	0	0	0	0.00615944082132448
CR44819	0	0	0.0269346870420926	0	0	0.00261274654529588	0	0	0	0	0	0.0417586555547681	0.0135177266602262
CR44820	0	0	0.00621564438276661	0	0	0	0	0	0	0	0	0.00785733592311125	0.00458921900670944
CG7236	0.000578970271266099	0	0.0814880114528375	0	0.000862770338300877	0.00432811531792926	0	0.00103100053653268	0	0	0	0.136528458645012	0.0324768589265697
CG14007	0	0	0	0	0	0	0	0	0	0	0	0	0
CR44818	0	0	0	0	0	0	0	0	0	0	0	0	0
CG34011	0	0	0	0	0	0	0	0	0	0	0	0	0
CG11149	0	0	0	0	0	0	0	0	0	0	0	0	0
sip1	0.0897658960576962	0.0462991837228474	0.0693751261496013	0.0687209285105765	0.0855200985358627	0.0705516060856394	0.0467920181648893	0.100170096437461	0.0764399681740243	0.0669207271071655	0.0296482480709136	0.102240659159468	0.0425295002167291
CG11030	0.472098232663381	0.562744797168819	0.264600750083892	0.400177216084362	0.601283968469322	0.556762326797579	0.642471845113707	0.455833745503536	0.49293014429962	0.629650038005453	0.508721931897002	0.241353423797784	0.278527875570403
CG14006	0	0	0	0	0	0	0	0	0	0	0	0	0
CG11147	0	0	0	0	0	0	0	0	0	0	0	0	0
CG11029	0	0.00443398436444679	0.00285119282503028	0.00133029246213722	0	0	0.00683251285898195	0	0	0.00992530346195397	0	0.00615257399085481	0
obst-E	0.00283218023046336	0.00520210525544577	0.0162756453193578	0	0.00456834310225772	0.00181923366601053	0.00407355770523319	0.0042908972776454	0.000963823464552115	0.00445698342447864	0.00580375642330742	0.0198429723053305	0.0126210862735821
CG9171	0.327453161616526	0.237443729220398	0.250656865587417	0.196260055385711	0.205341562988569	0.207108042935853	0.240462679816501	0.339429558976864	0.312113529381024	0.238080240455688	0.236929776049046	0.303682486133882	0.202473838329024
CR31912	0.000280243288166242	0	0	0	0	0	0.00230263101819843	0.000499042860745234	0	0	0	0	0
CG31913	0	0	0	0	0	0	0	0	0	0	0	0	0
CG14005	0.222374707519721	0.101465637289772	0.0954258612085333	0.1188623478327	0.113785249454522	0.135835906776988	0.113340106872359	0.214490231441469	0.232473317291181	0.0917622660362421	0.109300657556597	0.118400061589377	0.0847526092620376
CG7239	0.437459677723327	0.184041374350527	0.138175901387634	0.128174411890008	0.179818576592959	0.167019339841074	0.211896607145366	0.43621284522841	0.439056648110651	0.211860071303949	0.161579072462671	0.132381378100821	0.143182226513694
CG11034	0.00403579431243526	0.0014079385913504	0.0125696742993943	0.0103521847820155	0.00763924435029881	0.00484536538781147	0.00437879132300445	0.00282242188667537	0.00558990830981265	0	0.00254478341666439	0.0163158405391728	0.00892850765351676
CR44575	0	0	0	0	0	0	0	0	0	0	0	0	0
CR44576	0	0	0	0	0	0	0	0	0	0	0	0	0
CG43307	0	0	0	0	0	0	0	0	0	0	0	0	0
CG31644	0	0	0	0	0	0	0	0	0	0	0	0	0
TrissinR	0.000444073554211966	0	0	0	0	0	0	0	0.00101285269556565	0	0	0	0
rau	0.00528353258791843	0.168825757683553	0.0157017349295811	0.0264403066269391	0.085532821986198	0.188399361863873	0.478458510782184	0.00868623010718367	0.000925283025571862	0.14737942178474	0.186142674868929	0.00745954687728449	0.0218278148454096
CG44574	0	0	0	0	0	0.00148336700576436	0	0	0	0	0	0	0
Sfp26Ac	0	0	0	0	0	0	0	0	0	0	0	0	0
CG43185	0	0	0	0	0	0	0.0012216135193525	0	0	0	0	0	0
CG9029	0	0	0	0	0	0.00115166971955115	0	0	0	0	0	0	0
CR44577	0	0	0	0	0	0	0	0	0	0	0	0	0
CR44578	0	0	0	0	0	0	0	0	0	0	0	0	0
Acp26Ab	0	0	0	0	0	0	0	0	0	0	0	0	0
Acp26Aa	0	0	0	0	0	0	0	0	0	0	0	0	0
CR44579	0	0	0	0	0	0	0	0	0	0	0	0	0
CG9021	0.000523235064032722	0	0	0	0	0	0	0	0.00119340600221162	0	0	0	0
CR43808	0	0	0	0	0	0	0	0	0	0	0	0	0
bchs	0.0156207647941559	0.0120674254554026	0.0273072374337822	0.0103229429762778	0.00820299786405068	0.00459066004429228	0.00653025955965889	0.0102304801276389	0.0225247595382564	0.0162323264645904	0.00870446190761125	0.0409842612282139	0.0148215552803915
CG14000	0	0	0	0	0	0	0	0	0	0	0	0	0
CG9016	0.00260024396818255	0.00148988775930565	0	0	0	0	0	0.00382871491561806	0.00102679145331652	0.00333505644583035	0	0	0
CR43926	0	0	0	0	0	0	0	0	0	0	0	0	0
dsf	0	0	0	0	0	0	0	0	0	0	0	0	0
CR45288	0	0	0	0	0	0	0	0	0	0	0	0	0
CR45289	0	0	0	0	0	0	0	0	0	0	0	0	0
Sfp26Ad	0.00166966452600983	0	0	0	0	0	0	0	0.00380820744631008	0	0	0	0
Gpdh	0.49386773411535	0.16855478405957	0.122068136555053	0.256512102287386	0.279172930816852	0.365064261674187	0.195381269078788	0.471957535072488	0.521930797272989	0.177395107668245	0.161416634561882	0.122033797693295	0.128397635743976
CR44986	0.00455092623054134	0	0	0	0	0.00197558728258272	0	0.000772338361745216	0.00939062439125966	0	0	0	0
CG9044	0.0943534537120072	0.0340426026347531	0.0515241124761152	0.10375552439995	0.0643759336086599	0.12283690801035	0.0513388746867386	0.0900552301949449	0.0998587126002993	0.034037741424358	0.0340465278356933	0.0614938199415184	0.0410480883752988
CG13999	0.000557246799592318	0	0	0.00365850624653357	0	0.00069092385155501	0	0	0.00127098071413864	0	0	0	0
CG13998	0.000306460149301256	0	0	0	0	0	0	0.000545728501162129	0	0	0	0	0
Vm26Ab	0	0	0	0	0	0	0	0	0	0	0	0	0
Vm26Ac	0	0	0	0	0	0	0	0	0	0	0	0	0
Vm26Aa	0	0.000646978464998303	0.00428380003906826	0.0160212631141837	0.00692936484669238	0.00282723320624004	0	0	0	0.00144823641011159	0	0	0.0076363392000782
psd	0.00168244925764197	0.00770424373896391	0.00935616394341983	0.0117379287578691	0.00957679838315989	0.00716880108597557	0.00185446828884494	0.000950480534443799	0.00261997084146429	0.00293924866925517	0.0115517552859337	0	0.0166783792034875
CG13992	0.0011694320733572	0.0048716526410171	0.00997765216958144	0.00342433855476476	0.00450966039149252	0.00784223200224103	0.00110897633167264	0.00208246460121897	0	0.00708520982049914	0.00308430833460304	0.00876141612521115	0.0105485579379925
Ucp4C	0.00750775365925477	0	0	0.00732412934412422	0.00388262070910293	0.00275097619407433	0.00412288589162335	0.00623955216220269	0.00913209393287628	0	0	0	0
Ucp4B	0.00185414964958679	0	0	0	0	0	0	0.00185568083524363	0.00185218847343727	0	0	0	0
CR43465	0.0180985821434841	0.0951506974379647	0.0491841569182776	0.0361177086393467	0.0715202269016211	0.0883591924160066	0.0440316932455635	0.0182193534002321	0.0179438956708001	0.0676648432651718	0.117344244285561	0.0632157380174238	0.0387748812260585
chic	9.32704519606291	17.1144344884961	11.0156259909617	13.0480387309523	16.6378396670868	16.2473877842734	15.0160647548032	9.17351505628282	9.52368996413742	19.1078898003252	15.5048121870192	10.7507397179284	11.1622241726446
eIF4A	21.674930691511	27.9797985239575	27.5781721668501	25.29844850548	24.4680835788038	24.1727021470714	25.0618055163282	22.2966620121347	20.8786035890682	25.215397779076	30.2119233490171	28.0241593463345	27.0241046988987
ifc	0.73039801436009	0.580523739990633	0.257735498267144	0.477812375151483	0.535808280205796	0.544546843446877	0.603288171099789	0.685206202202855	0.788280677876549	0.60030014121471	0.564555217263117	0.235831030813393	0.284303287622389
lid	1.20437487779057	0.52915426899254	0.464274179817168	0.344941552401592	0.571695761046747	0.515859134336833	0.550699702106527	1.16676833774477	1.25254215853416	0.589991575228916	0.480030978242671	0.477331809232826	0.455172365634323
Tsp26A	0.222242214373587	0.155320249952048	0.187134950306435	0.154620924228354	0.100084889155994	0.125229284297586	0.134837399320409	0.242017144754919	0.196914050118044	0.131714384300893	0.174380886813229	0.187141853870375	0.191447330987038
Gal	0	0.00177272433161645	0.010349425731765	0.0228334764353969	0.000592660024133116	0.00245839037895798	0.000705564682818689	0	0	0	0.00320411664907073	0.0133477932656257	0.00742253838936855
CR43866	0.00546902397916315	0	0	0	0	0	0	0.00228544855157906	0.00954661716380851	0	0	0	0
CG9098	0.0144715140944897	0.0265229064214575	0.0910112574721993	0.301765722605905	0.157805209916443	0.225459303959955	0.0398732098113992	0.0115622672648226	0.0181977411982413	0.0482240727165673	0.00900022556205203	0.0654657579894861	0.117281743530626
H2.0	0	0	0	0.00349040870591701	0.00247253630301427	0	0	0	0	0	0	0	0
CG13996	0.00648697659034352	0	0	0	0	0	0	0.00826085998221074	0.00421494786240401	0	0	0	0
CG9107	0.907478211586516	0.627179836805704	0.255460125422346	0.316871105181224	0.568125224977051	0.564623002986994	0.682148305877458	0.862517289683711	0.965065145804492	0.734503846016021	0.540520698934019	0.2513074377866	0.273275772004366
CG9109	0.00537203604142717	0	0	0	0	0	0	0.00469214022363237	0.00624286150668489	0	0	0	0
mtm	0.388061987469261	0.34351920252254	0.306141697811641	0.371441909475064	0.3593965617735	0.345914238988126	0.326756921961011	0.395410825128434	0.378649435124977	0.388969291191181	0.306820373162768	0.300338388897843	0.312977113247839
CG9117	0.0341139742932004	0.0418520620670843	0.0117608995060973	0.0421766029115579	0.0272871138523082	0.0398002941113959	0.046403024508895	0.0320908933915565	0.036705180653525	0.0361954096833357	0.04641954535831	0.00711199110147673	0.0184104306827367
CG31643	0.0340501341650914	0.0158123055882041	0.0173328576769907	0.0323633095412535	0.036219649130159	0.0225395774015935	0.0257062748361863	0.0257836802130249	0.0446379895694505	0.01869683608727	0.0134831815827471	0.0162900787016043	0.0236678741853792
ade2	0.196047037608519	0.130382343295024	0.0928181434002371	0.116316057003314	0.144512897540121	0.175610678275216	0.114650377452024	0.199117773252016	0.192113972092533	0.133044879118195	0.128232469648986	0.125802137531601	0.0648553966604482
slmo	0.160582027171134	0.0731271119515212	0.0735797064827411	0.120970659338455	0.127528206315307	0.170488408641826	0.123354735653353	0.149603774056182	0.174643214380012	0.0673441216277807	0.0777966072439825	0.0742572850205739	0.0763397208447264
CG34179	0	0	0	0	0	0	0	0	0	0	0	0	0
CG12393	0.748431097575362	0.245583478961545	0.311286587409723	0.322158382186919	0.366851522457087	0.352202181423566	0.318632160062326	0.743850350905431	0.754298218310137	0.265247447647227	0.229705740271243	0.244337992167702	0.379377379051775
CG9135	1.04938077759404	0.791645270298251	0.692249102586229	0.674359445733144	1.03820338288124	1.07048548179131	1.15406950451001	1.02349071215071	1.08254134086734	0.913648487030162	0.693133356166894	0.707143516085652	0.678659834305158
CG13995	0.00147207333614459	0	0	0.00251717214839636	0	0.00148336700576436	0	0.000819140294240108	0.00230836428707705	0	0	0	0
CG34180	0	0	0	0	0	0	0	0	0	0	0	0	0
ND-51	1.97726282534097	0.700689284089936	0.866769111007015	1.31776685181856	1.24646224195304	1.36378963749147	1.10834290193583	1.89483365577705	2.08283991238517	0.738390642668064	0.670247193312567	0.844195328286384	0.908206572963236
CG13994	0.859896600795333	0.342676578945104	0.402685697405463	0.341767416131147	0.407499482709024	0.35913273956125	0.477578900506724	0.877746287129652	0.837034331312336	0.480016215663473	0.231781220104186	0.487913727305223	0.321290730602259
Fbw5	0.0684537723989189	0.0189462528309328	0.00241067485396132	0.0117343938462863	0.0259417663398276	0.0186198301425421	0.0164190166059295	0.0765449247489542	0.0580904471286681	0.0188665921811997	0.0190105750946925	0	0.00429728995706148
CG9147	0.294517493585536	0.134481029815111	0.105935812483583	0.1248971650374	0.119000828236239	0.162245143081822	0.151258968663515	0.292019099549995	0.297717491425578	0.144540352336184	0.126358595481326	0.084781371933864	0.125446259080239
CG9150	0.0460234764771318	0.00247260477539105	0	0.00151557220125344	0	0.00328797907423618	0	0.0427953168304198	0.0501581741068245	0.00553483068952921	0	0	0
Pfdn1	1.67939178287406	1.50559330019388	0.857221697692537	0.951914305031197	1.3531509523645	1.19933268491973	1.48872964163141	1.73836460731571	1.60385809677413	1.86332421244924	1.21674225303118	0.800549070116841	0.903981130391984
CG9154	0.314481133910303	0.181190831753487	0.172986765062434	0.223239972677523	0.188571414132044	0.267938550344941	0.241483388880601	0.284008708393323	0.353510884401228	0.156814612629988	0.200873493157555	0.127366525944643	0.203151885852678
Kr-h2	0.543829059591079	0.976385236790135	1.43524047896354	1.35223932780698	1.33655526725564	1.33793693397513	1.18546241347168	0.510509920301796	0.586504943475298	1.0865102344942	0.887464431190578	1.45001513881478	1.45506765636142
CR43801	0.000454841949472608	0	0	0	0	0	0	0	0.00103741348749574	0	0	0	0
CR9162	0.0150362583599411	0.000852372784214329	0	0	0.00256706456167373	0	0	0.0141224254605277	0.0162067155667241	0.00190800369389515	0	0	0
CR44773	0.00253212679050829	0.00193590564860486	0	0	0.00441255011594243	0.00338267125928247	0	0	0.00577533028246069	0	0.00349905927791313	0	0
Kr-h1	0.0909875765667082	0.286730607915803	0.280234910399468	0.292763989030089	0.288601179051875	0.307345506567005	0.364411817313062	0.0790364012940168	0.106294903799539	0.243020288817869	0.322024654392396	0.254874043349196	0.298548730280959
CG45075	0	0	0	0	0	0	0	0	0	0	0	0	0
CG9175	0.13658203509711	0.0822289586571602	0.0592827941705589	0.0778885670729941	0.0575587987433558	0.0610405001939826	0.0583023407269093	0.135325232624013	0.138191775251007	0.0867300665604225	0.0785945237042155	0.0604361085519053	0.0590730154516403
stai	7.72756772222279	3.07130747846792	5.31240229211085	7.15716895920186	3.66976686464792	6.57157131084258	5.13685997048475	7.92838209461969	7.47036027264595	2.84389267471802	3.25493433863864	5.00218229948607	5.5520025473869
CG31642	0.00627118343544738	0.000934039878458995	0.00264547745047931	0.00132645522086143	0	0	0.00126800809242765	0.00431079066678049	0.00878209746106866	0	0.00168823356914017	0	0.00471585110737616
Arpc4	1.78976506745386	1.85483147758578	1.35912479560272	1.55640720991352	1.90847963746247	1.96428564286436	1.86909948799328	1.91196909639753	1.63324346873834	2.24382597052463	1.54073654539913	1.21711506250166	1.47625937665548
WDR79	0.487183041637621	0.257895900466738	0.140675676263967	0.152990644891751	0.260153787665949	0.257080877731718	0.257100339930373	0.447774185513967	0.537658768316548	0.256666259486954	0.258888778276502	0.112359824693051	0.164469568986171
B9d2	0	0	0	0	0	0	0	0	0	0	0	0	0
tctn	0	0	0	0	0	0	0	0	0	0	0	0	0
CG9222	0.00285914154237835	0	0	0	0.00264182645313664	0.00154472718959286	0	0.000970842304725264	0.00527771659334496	0	0	0	0
CR45719	0.00107602236884647	0	0	0	0	0	0	0.00191612539479077	0	0	0	0	0
CR44824	0	0	0	0	0	0	0	0	0	0	0	0	0
CG13991	0.00225265267407898	0	0	0	0	0.00242939863880794	0	0.000804052682818263	0.0041080512930225	0	0	0	0
Muc26B	0.00321550009374972	0	0	0	0	0	0	0.0032193475026727	0.0032105722480744	0	0	0	0
CG31639	0	0	0	0	0	0	0	0	0	0	0	0	0
CG13989	0	0	0	0	0	0	0	0	0	0	0	0	0
smal	0.0127771439470692	1.89201179029121	2.50301605389595	1.96380146480592	1.00016213200499	0.710651682758715	0.0887628751595339	0.00936162242452979	0.0171518187738835	2.11814593980876	1.7094189987553	3.16224023738701	1.98840141250735
Ugt37b1	0	0	0	0	0.00144515353311136	0.00296781258857066	0	0	0	0	0	0	0
CR44823	0	0	0	0	0	0	0	0	0	0	0	0	0
Ddr	0.000925432219974379	0.113470887448027	0.759074297488247	0.06685866077307	0.0585351464496901	0.0276312860209966	0.0028422009785913	0.000818350562067716	0.00106258475441647	0.0695424680038988	0.148941039794218	1.22844157646547	0.354399415953043
AANATL2	0	0.00739969601741115	0	0	0	0.00178393035535893	0	0	0	0	0.0133746058451344	0	0
CG13983	0	0	0	0	0	0	0	0	0	0	0	0	0
CR42735	0	0.00104584153534557	0.00420869752595925	0	0	0.00109860109629403	0	0	0	0	0.00189030985581095	0.00908192624022785	0
CG43922	0	0	0	0	0	0	0	0	0	0	0	0	0
CG13984	0	0	0	0	0	0	0	0	0	0	0	0	0
PDZ-GEF	0.206092129523311	0.184979570065043	0.2404773166416	0.193517384133257	0.229353321190887	0.187227055196757	0.208459882948121	0.189308909800187	0.22758844519608	0.188822796019457	0.181876344139118	0.230553024473623	0.250966173181373
Pez	0.0481998466806128	0.0395146686960481	0.049283677391072	0.040655750068539	0.0527026124277946	0.0584131992506005	0.0413802968940888	0.0424054687258931	0.0556214129650826	0.036180897112492	0.0422065339498511	0.0674588258666505	0.03212665572033
Cpr	0.163823685262033	0.157721770470114	0.223349730748743	0.182747863855538	0.136433732502321	0.113713542841997	0.142429802350004	0.155726868608828	0.174194265495932	0.134813299437876	0.176219293663846	0.242065916939345	0.210632061414177
CG9497	0	0	0	0	0	0	0	0	0	0	0	0	0
CG9498	0.000651537827993101	0	0	0	0	0	0	0.00116022511615884	0	0	0	0	0
ppk7	0	0	0	0	0	0	0	0	0	0	0	0	0
ppk14	0	0	0	0	0	0	0	0	0	0	0	0	0
CG9500	0	0	0	0	0	0	0	0	0	0	0	0	0
CR44777	0	0	0	0	0	0	0	0	0	0	0	0	0
CR44778	0	0	0	0	0	0	0	0	0	0	0	0	0
CG9505	0.00344933594622825	0.00163842191133713	0.00326736736448921	0.00901794352394706	0.143939882548345	0.214202683747847	0	0	0.00786732102804115	0.0036675444323008	0	0	0.00582443747582858
slam	0.00363933675639692	0.00115766949091716	0.00145679495785784	0.00630803403046317	0.0286047305472515	0.0445697685446126	0	0.00293207897068145	0.00454520802988181	0	0.00209243367612977	0	0.00259689535965962
DIP-epsilon	0.0459978736424212	0.00397820514769133	0.028309277407474	0	0.0189921630312896	0.0144223339925488	0.000943697586446238	0.0328887260408934	0.062788357214241	0.00293655571380328	0.00481928854151398	0.0348472249582607	0.0216775260651948
CG9507	0	0	0	0	0	0	0	0	0	0	0	0	0
CG42370	0	0	0	0	0	0	0	0	0	0	0	0	0
CG42369	0	0	0	0	0	0	0	0	0	0	0	0	0
CG13982	0.00410410193122343	0	0	0.00994234418907825	0	0	0	0.00253067614401656	0.00611938016552265	0	0	0	0
Tig	0.00231240604869374	0.00378667441606151	0	0	0	0	0	0.0017104107293454	0.00308345484813305	0.00638551269571025	0.00168823356914017	0	0
Fic	0.0581064944027012	0.0379881265193769	0.0684822859187898	0.043840577506899	0.0233569507484134	0.0448506505130853	0.0616791922104489	0.055060524828056	0.0620078389948837	0.0311649926591049	0.043497489263696	0.0766942228521457	0.0587210212382441
CG9527	0.0320453053636301	0.128475013216763	0.124394769955097	0.0891531570670964	0.0406009588083879	0.0500748836553805	0.0399168454554758	0.0285672273031753	0.0365001039753086	0.110661797749023	0.142858354898789	0.140878313041485	0.111596654661232
retm	0.12425244256056	0.175023718655395	0.17260976879427	0.167975441120902	0.0987549409557704	0.0660980218798452	0.0781140535749913	0.117225947937144	0.133252130879592	0.229033610730172	0.131413246793774	0.252529173782206	0.111407710325818
frj	0.147967239047147	0.160980425892355	0.149126665416125	0.233298160296939	0.193580390618504	0.209684639497825	0.213032102109348	0.137919156308529	0.160837043650719	0.132584120816149	0.183909119432148	0.102278199001358	0.207249683029974
CG16947	0.0289599953426854	0.11348655992199	0.096058312430711	0.120912504365767	0.152501813433246	0.109252195922846	0.0516036964429452	0.00412078849763981	0.0607745958907917	0.136138200196732	0.0951964156007692	0.0869134208169517	0.105240561039153
CG9531	0.141417424541556	0.0204114529246555	0.0261658971521567	0.0222456951023028	0.0179613141655864	0.014399562693174	0.0321269935775265	0.151455721808238	0.128560153384914	0.0212876009236288	0.0197040042298323	0.0440525026631585	0.0160565792348633
mmy	0.135409379694578	0.273749434325017	0.211064127900652	0.32530807219924	0.223358859160602	0.238975183335716	0.121343604339718	0.127805224166626	0.145148948761201	0.356113030997551	0.207244666825455	0.216863390451703	0.206221424869079
CG9536	0.0935123163252496	0.0572590677323348	0.0503094657691639	0.075657642803464	0.0844242035118143	0.0808302379823276	0.0535178670697546	0.0907349659636286	0.0970696075418464	0.0583597938482428	0.0563702826698004	0.0346046424670919	0.0610956473765641
Sec61alpha	1.2866672985425	2.54892306592068	2.52741750988553	3.3080870104635	3.20698396274046	3.09151426912806	2.41386704250511	1.27379862379013	1.30314977921848	3.10632589223517	2.0988462496419	2.46087634056866	2.59626265829395
CR45463	0.0501291404755862	0.00665753227973165	0.0108165689391296	0.0107504932064645	0.00229439101700029	0.00694729037377784	0.00763621236235667	0.0377279520791668	0.0660128543805892	0.00309114233164866	0.00953722602663096	0.0205960147358953	0.00226761071836093
Daxx	0.208578641617843	0.175285534892427	0.109435223226611	0.10267716708903	0.202628079172759	0.148862052036179	0.161488074385326	0.196736677796448	0.223746088430178	0.19148464322693	0.162205509529164	0.110469263768486	0.107143434676992
KFase	0.482823447740043	0.00804923084055396	0.00465853844878123	0.0148072497466705	0.0114907078214711	0.00785218889109171	0.0144344844520508	0.46015259130217	0.511860777561154	0.0105632916868604	0.00601924382179723	0	0.00830435114782742
epsilonCOP	1.33544770584126	0.932911049400796	1.08714080796166	1.16390566178943	1.45160037517568	1.33773649093021	1.05012490694929	1.34859382064626	1.318609873865	1.04847159820616	0.839601289495845	1.01724093865582	1.15535523842495
Phf5a	2.12344071673886	1.2517979883383	0.745098427880636	1.23222005683667	1.69738710316749	1.58088713103801	1.58283323962459	2.18347825732732	2.04654331886186	1.40379552902383	1.1290670548655	0.666248708719709	0.790284733954656
CG31638	0.143136342532913	0.436846456407389	0.495037877770434	0.318463318720044	0.290164863478426	0.296200546894057	0.377167866742979	0.144559013111146	0.141314154874492	0.389562277634487	0.475026228087372	0.580525922684468	0.425479339537216
CG9547	0.0116836145049796	0.245825559356576	0.338559580445418	0.397832853073684	0.370919252909341	0.48305559153315	0.260601075776688	0.00691365088708721	0.017793088453924	0.249673085489353	0.242718861236943	0.320788076437177	0.345039277173173
CG9550	0	0	0	0	0	0	0	0	0	0	0	0	0
CG31637	0.137011393918041	0.223117435579031	0.232940276766499	0.153823198085424	0.154960987337812	0.198299579622883	0.124886358922956	0.111868342726189	0.16921516496514	0.229127903619117	0.218264262627409	0.331637407111629	0.141280026621979
CR44775	0	0	0	0	0	0	0	0	0	0	0	0	0
eya	0.00816948593715064	0.00618998041838595	0.0684777222311842	0.0201505260018657	0.029449229426534	0.0921872215260539	0.0278114405764464	0.00968293397280215	0.00623102852162439	0	0.0111881012531075	0.129621642972481	0.0149902345652788
CR44776	0.0010894821896045	0	0	0	0	0	0	0.00194009395261122	0	0	0	0	0
IFT52	0.0613391387260888	0	0	0.00411397690742482	0.00106894365918656	0	0	0.0655598934694403	0.0559331035411111	0	0	0	0
COX5B	6.83900377870601	4.29230270296947	3.6949972518901	5.68925153494044	6.14997882314663	6.18526070472841	6.05969117176584	6.98206744857234	6.65576469469914	4.88747427951842	3.81172938029019	3.60090081725929	3.82628695902327
CG9596	0.236047867363866	0.338429429269547	0.206529007064284	0.238689911127364	0.379792133739099	0.317096617159807	0.415592318467678	0.222250644605241	0.253719652677996	0.332391355443278	0.343304892607528	0.229776002929747	0.1977324527651
COX5BL	0	0	0	0	0.00316549358750137	0	0	0	0	0	0	0	0
Ent2	0.200963771337651	1.32686027333224	0.522326061896879	0.930833192370257	1.81510767553272	1.8731573655392	2.08074436801915	0.157413649530979	0.256743721870853	1.48520542850593	1.19900393685659	0.5721513298538	0.477298192102945
CG13766	0.0560078751475464	0.0301819602265847	0.0599063098554766	0.0724060517443511	0.0559817514334657	0.080378509686958	0.042370585794144	0.0541536268309448	0.0583828370325089	0.0282773789461335	0.0317198208878186	0.0818864931609008	0.0391441449572793
CG11319	0	0	0	0.00546007104644446	0	0	0	0	0	0	0	0	0
CG11050	0.140155613253501	0.398251753697675	0.672071273005104	1.27056198953151	1.1646031464958	0.699501207293845	0.326476580820589	0.118102682385265	0.168401490461446	0.439584991024646	0.364877090017511	0.698831886127883	0.645813345279782
DIP-iota	0.000752368342687529	0	0	0	0	0	0.00158222590705056	0	0.00171601820626676	0	0	0	0
CR44913	0	0.00307262707156517	0.00348133655473009	0	0.00244533988398432	0	0	0	0	0	0.00555363029705258	0.00751235782862809	0
CG34345	0.00273603914851219	0.00286201891966227	0	0	0	0	0	0.00108651176051195	0.00484878998108784	0.00640651927401324	0	0	0
Oatp26F	0	0	0.0045193899908166	0	0	0	0	0	0	0	0	0.00975236787492003	0
CG31635	0.36167601737224	0.325479215370067	0.556139334704386	0.58645551863601	0.532282264131208	0.429585015833538	0.240547357813803	0.303564181256946	0.436106930752787	0.249031052020493	0.387207546025004	0.595592460486596	0.520946730171919
Tango1	0.275887956497422	0.203352107295567	0.242733775956633	0.258002852669558	0.260418564384841	0.270996757952187	0.145509332413195	0.243244411989015	0.317698523778737	0.23842030574546	0.175036170659007	0.285352621180895	0.20029373342026
CG31633	0.103631551392429	0.0236462904460077	0.0454287224748876	0.0394005094927268	0.0293616818574501	0.0304697084471294	0.0310094548431595	0.111462437487917	0.0936015808454673	0.0219083490901434	0.0250495971308672	0.0541399061955433	0.0362573653806551
CG31636	0.00688047224188506	0	0	0	0	0	0	0.00518066147594786	0.0090576271270238	0	0	0	0
CG11070	0.143252395173251	0.0848705769721491	0.0783081689352904	0.0981561397897618	0.0629243456222833	0.0737625526157618	0.0658256636111122	0.137223722183564	0.150974051673741	0.0730956689067191	0.0943782667144218	0.0375156442800257	0.111922110517715
CG13771	0.0817676017075078	0	0	0	0	0.00268917686985191	0	0.0771304925013397	0.0877069128140381	0	0	0	0
cup	0	0	0	0	0	0	0	0	0	0	0	0	0
CG34310	0.0438921210190489	0.0233236691474515	0.00824319596559285	0.00923983881895391	0.0243918878657719	0.0156856130195352	0.0277379874557159	0.0558847105697848	0.0285317494711886	0.0237979477002395	0.0229407113097965	0.00751235782862809	0.00848853199327708
Galt	0.0123433669915878	0.442494449220379	0.215745204264795	0.503608896392894	0.61690910309092	0.542300401851091	0.307692937901928	0.0126384996274037	0.0119653546429744	0.412887783591634	0.466400452523092	0.17085660944981	0.252994525609948
Spn27A	0.0527979678029863	0.458920797707862	0.486138418620295	0.90006629671933	0.644543405172836	0.583704098458629	0.529267321875671	0.0466239028464485	0.0607058455212915	0.392588492317041	0.512481044296724	0.390469566036885	0.571707735261043
cort	0.0902911770926398	0.0201366627425209	0.014704646956574	0.0135356839193782	0.0184959684690791	0.0411082877778989	0.0369435561482109	0.0836224451054289	0.0988326351858482	0.0242521093004219	0.0168136313603648	0.0131436783756411	0.0153548102644502
Nse1	0.702711990707466	0.138845679781201	0.0723991747479862	0.085686731202698	0.187091474838083	0.205605597775637	0.188483647857266	0.682782776776742	0.728237764714628	0.191136279832851	0.0966234561370123	0.0574120084654345	0.0881509579500612
Nhe3	0.236788748774534	0.0568366359918754	0.147320885343131	0.136914248966768	0.112800848196233	0.180863597539595	0.108381187990347	0.232130880243449	0.242754648879418	0.0715633336815158	0.0449455136337807	0.146020904967965	0.148216719196288
CG11327	0.0545786170493902	0	0	0	0.0025066991534877	0	0.00147988649270601	0.0370435536033746	0.0770379106412047	0	0	0	0
Tsp	0.0242829550262717	0.0115224756678932	0.0497728425755759	0.00529034512006866	0.00190585096245474	0.00180212488545244	0.00414580364543507	0.0154650020005269	0.0355771825318489	0	0.020826338008428	0.0547516053613217	0.0434959149449347
AkhR	0.00388993075764402	0	0	0	0	0	0	0.00203448664477665	0.00626642424467279	0	0	0	0
Aatf	0.530174318454553	0.432862479950394	0.189107876115885	0.250775772701823	0.410330250478165	0.366586642559444	0.443404811415651	0.543282953602831	0.513384491244088	0.38796350057	0.4691163142327	0.218794401837973	0.166201485727741
homer	0.34304727868587	0.222434961963125	0.200511516393067	0.171870886728592	0.179250555274549	0.200466008125239	0.18989290236652	0.300669013901604	0.397326289060239	0.250990340222557	0.199377824238117	0.196164572421681	0.201611770997452
Liprin-alpha	0.182657634210585	0.137000993461327	0.149379712866401	0.165032584371196	0.150990595899351	0.143914609177325	0.132746067687747	0.17339695942391	0.194518909451052	0.140044766835999	0.134543288251965	0.170394311318908	0.135364399929192
TTLL3B	0.000803478352198965	0.000964448406398498	0.00783999857348545	0.00133029246213722	0	0	0	0.000499042860745234	0.00119340600221162	0	0.00174319556684449	0.0169178916585739	0
TTLL3A	0	0	0	0	0	0	0	0	0	0	0	0	0
CG11221	0.00602901386578538	0.00173530582075367	0	0	0.00258146456810807	0.00195025946386602	0	0.00108954454532053	0.012355594433778	0.00388441533722552	0	0	0
CG31910	0	0	0	0	0	0	0	0	0	0	0	0	0
snoRNA:Me28S-G2743	0	0	0	0	0	0	0	0	0	0	0	0	0
CG44271	0	0	0	0	0	0	0	0	0	0	0	0	0
CG11322	0	0.00141831116300239	0	0.00133029246213722	0	0.00171015739433579	0	0	0	0	0.00256353135673103	0	0
LUBEL	0.000991482766443147	0.00316574879719805	0.0042249764309118	0.00414901102193146	0	0.00508348621387172	0	0.00176558161083191	0	0.0044950082932903	0.00209243367612977	0	0.00753147972466887
CG17378	0	0	0	0	0	0	0	0	0	0	0	0	0
nrv1	0.0862435641317468	0.697278952499618	0.827540542755978	1.98442162893906	1.69191472369317	1.18666192371562	0.647210903313854	0.0757782553415018	0.0996477610069236	0.764496197296372	0.64300415856435	0.693177114834538	0.98478024622702
nrv2	0.0201345320958727	1.62150986171942	0.638824005175302	0.980723988490889	1.0121049715933	0.760666895393162	1.30531143845328	0.00818425923043324	0.0354407035057165	1.92641862797643	1.3753102367914	0.539660468895982	0.723539231097536
CR43610	0.000682593763468428	0	0	0	0	0	0	0	0.00155687481667799	0	0	0	0
tRNA:Arg-CCT-1-1	0	0	0	0	0	0	0	0	0	0	0	0	0
CG17376	0	0	0	0	0	0	0	0	0	0	0	0	0
CG17377	0	0	0	0	0	0	0	0	0	0	0	0	0
CG11236	0	0	0	0	0	0	0	0	0	0	0	0	0
CG17375	0.000542351996207875	0	0	0	0	0	0	0.000965792592177659	0	0	0	0	0
CR44081	0	0	0	0	0	0	0	0	0	0	0	0	0
sens-2	0.000982199400452954	0	0	0	0	0	0.00182139243630363	0.000922094282665052	0.00105918335268814	0	0	0	0
Rca1	0.143944927337595	0.241669135108507	0.183102864706288	0.149264734480718	0.230214505191625	0.248383144947975	0.312169323680794	0.138583565768052	0.15081187674516	0.233492031807434	0.248271765103163	0.198272293453917	0.165931075400626
l(2)k09022	0.120501616533363	0.0930604398220348	0.0274332091303081	0.0256761515452113	0.0613395538715391	0.0696954661367692	0.0840395145786231	0.109849952919309	0.134144500751363	0.0989091413545173	0.0883378857895954	0.044993621315332	0.0117340334500575
Nha1	0.00141490888855624	0	0	0	0.00165088148817061	0	0	0	0.00322715520472075	0	0	0	0
CR44915	0	0	0	0	0	0	0	0	0	0	0	0	0
CR44914	0	0	0	0	0	0	0	0	0	0	0	0	0
Nlg2	0.0150922119877001	0.00259315352703226	0.00653193462839824	0.00745764054430618	0.0105333767621479	0.0109565412451555	0.0155305213752299	0.00054164364906843	0.0337288988323859	0	0.00468700420103346	0.0140952273560173	0
CG13773	0.343696062709542	0.245749863878015	0.0820447016947944	0.124886340670796	0.158547145737176	0.158774524275785	0.24354190607337	0.313500844039182	0.382370760595551	0.265877856001864	0.229497447877391	0.090381079518779	0.0715909677665118
Rat1	0.382394139223229	0.24101134085365	0.117599679993669	0.127601282059212	0.200770554294461	0.18439432644499	0.27497946108147	0.374176761380764	0.392919136870771	0.281622191666896	0.208219970631774	0.093419396132151	0.138980538358991
Wee1	0.332849744987692	0.104839851680636	0.0913285174388001	0.100366693935918	0.186407195351633	0.187222960435138	0.198134014891239	0.31363035945694	0.357466355222285	0.10659406794248	0.103423403767345	0.0579589197014252	0.130275788006338
x16	1.19938103806673	1.30117660914945	0.539626160780038	0.551916836927732	1.01366866224357	1.03612069239573	1.35968065047698	1.14764994749982	1.26563935269694	1.49477376569596	1.14485592373922	0.529790618983796	0.539932730737441
CG32829	0.0559629154217943	0.017998861927393	0.00264547745047931	0.0119258162864839	0.00825449678343883	0.0133132435224705	0.00951467472146499	0.0594452237457946	0.0515026985958487	0.00659639120796254	0.0272058258623369	0	0.00471585110737616
nop5	3.39869146054903	2.7290669173951	0.531303119227039	1.24677151928881	2.62425129350161	2.34149175485818	3.44714319289012	3.64825420066027	3.07904603314627	3.12735743351593	2.40746587953356	0.460166256951583	0.602931166571614
snoRNA:nop5-x16-a	0	0	0	0.00750527683633875	0.000896956313294283	0.00160694198939418	0	0	0	0	0	0	0
Hrb27C	13.1559465769141	8.62525134057974	6.05817832288214	6.85979593353939	9.53021236225348	9.7630916059489	9.74225650996097	13.0287556449258	13.3188555103511	9.25944446806361	8.11316993329464	6.2415401009249	5.90917909008005
CG43232	0.00142909135868675	0	0	0	0	0	0.00170047638846023	0.00181673401669785	0.000932590146028695	0	0	0	0
CG18304	0.0107983370096818	0	0	0	0.00236870560897645	0	0.00138980480886362	0.00982450515091335	0.0120456421986523	0	0	0	0
Fgop2	0.682323657391019	0.143142959338703	0.172175356896124	0.211616594165845	0.162839095911393	0.185534131476572	0.217916047378235	0.687357530800086	0.675876161997214	0.181671973858341	0.112032574943965	0.162005535503993	0.17960949944315
ihog	0.026004864726986	0.0696249279778725	0.0386304165274249	0.090127059666686	0.0925212570926612	0.140412667284689	0.147398707390186	0.0288055338906996	0.022417706277572	0.0835311707117473	0.0583962847766072	0.0367668801986812	0.0384902762543251
Gas41	0.599154428375676	0.202218159286602	0.609196112223107	0.455304657635945	0.407385188529112	0.321670389788056	0.300883762100229	0.588816772909754	0.612395124075179	0.208763767020987	0.196932885960701	0.608669451079486	0.626885906767639
SA	0.414109924065387	0.152386599361245	0.0845254768887656	0.0631782769038956	0.177292961115746	0.120437884537702	0.163960759377092	0.314173520099376	0.54211066065199	0.158621960829418	0.147351835442843	0.0772334807441653	0.0901947510948375
CG13775	0.0999515103597903	0.0246370594372653	0.0150446150744502	0.0305301238389905	0.0181528246367096	0.0329672422097113	0.0309669156787375	0.096254830110645	0.104686299446024	0.0368035662025123	0.0148131719870659	0.00377006238699238	0.0237042622912871
CG3430	0.161089699166539	0.103339594108341	0.0265480783912057	0.0448941335034313	0.139773182689621	0.13711548095878	0.153809994418006	0.138820365062064	0.189612750382545	0.128532588470776	0.0829974247473692	0.0257376838190548	0.0260632704990172
Atac1	0.150957064617603	0.0407625214506155	0.0736145465714857	0.11067062445562	0.072250182923751	0.0791328478017175	0.0645491503855377	0.141421969481568	0.163169823456223	0.0445201233915767	0.0377284329268581	0.0701015887664721	0.0733159227333889
CG10399	0.16175907421841	0.0764677426093016	0.0389938137751225	0.0449408097638108	0.0210141722814691	0.0281496582199652	0.0312425651300266	0.163789210226964	0.159158831522523	0.0694342477440248	0.0821469620657364	0.0370501551272834	0.0422245336627241
sip2	0.703105368915437	0.293876706018347	0.0854965283545449	0.124656558085337	0.347934056684856	0.41237354852223	0.485896367336709	0.674075577092261	0.74028736255197	0.336568229122831	0.259405289847023	0.10319785606749	0.0862517819430965
Coprox	0.439204325048442	0.376530757217139	0.331072290098251	0.356353678840601	0.340766588269221	0.389265575961453	0.357520602737046	0.434673689340563	0.445007262564698	0.443003605833258	0.322857028520894	0.365530286614431	0.298051884098363
smt3	27.9960762545269	16.7223102732761	12.3450378872671	14.2706784347841	25.1873203945314	22.9590462662527	24.9309165808745	28.9390999736025	26.788230806122	18.9003702856886	14.963628275676	11.8103628897388	12.7902960232025
snRNP-U1-70K	0.533666018203496	0.468801661779757	0.350511412361869	0.415486038422389	0.534613962225994	0.475137518216948	0.460275740639861	0.520454786802088	0.550587252943655	0.517437505210381	0.429530483854408	0.331722507803664	0.369888384608879
CR43142	0	0	0	0	0	0	0	0	0	0	0	0	0
uif	0.000492295574262787	0	0	0	0	0	0	0	0.00112283853581855	0	0	0	0
CR44326	0	0	0	0	0	0	0	0	0	0	0	0	0
CG43321	0	0	0	0	0	0	0	0	0	0	0	0	0
CG43322	0.00628070291420378	0.00388275595239118	0	0.00536730790703487	0.00380516779838699	0.00146090864134766	0.00101851092683985	0.00870550961895857	0.00317495734030553	0.00518405548353036	0.00283201720053967	0	0
ade3	0.200609905155861	0.30049448164769	2.30480940238286	0.621902002031611	0.600815259027749	0.570002625201633	0.658687737973044	0.205067799336784	0.194900136581664	0.313620011373287	0.289896227831991	2.873464668704	1.7952039148715
Pcp	0	0.00217421813013748	1.16291697146364	0.0803816870434843	0	0.00240378837047186	0.00295791769844048	0	0	0.00486690366053852	0	1.86472093626333	0.593607276876503
CG31908	0.277093341702462	0.416656100852509	0.453125969267975	0.368695046695513	0.439733338225042	0.468006808246736	0.455235288935196	0.246704520319517	0.316016010186098	0.42671241604761	0.408536094794353	0.441876275480474	0.454326508060212
MME1	0.152282091038337	0.0484725364632189	0.030468701898378	0.084972256413892	0.0295107519847937	0.0422605462815121	0.0474248611964367	0.148841603262798	0.156688743189199	0.0517025642692726	0.0458644394769644	0.0447371809651493	0.02399791535903
Rab30	0.0616139143797311	0.168972779158603	0.201311575539944	0.142708460602217	0.143401950715913	0.176067583070943	0.141209368669001	0.0604432872714605	0.0631132792375845	0.161392417567618	0.17509356802089	0.244936636997784	0.156520804094775
Caper	1.09244957243464	1.09608539118913	1.40002213861162	1.30992785110787	1.61093589224153	1.49481948787154	1.1930577464439	1.08001439183315	1.10837682430095	1.14392209535222	1.05745948099534	1.60340960856115	1.22833810219834
milt	0.426249526912081	0.280031028752692	0.30223174715959	0.298164355380722	0.27727151896049	0.254316577216153	0.265561819127297	0.401844223407805	0.45750837455112	0.249723432866644	0.304503000586146	0.312431391056371	0.309468822692743
Mnn1	0.580301226639671	0.130909947620331	0.187550822979794	0.239771547334662	0.172993862448254	0.174428650323993	0.206436162632501	0.542200374593901	0.62910163302706	0.117118976881978	0.142045514055025	0.257150152494082	0.134647404810818
CG31907	0.000519919493585935	0.00116564096090312	0	0	0	0	0	0.000925845943123617	0	0.00260924245863698	0	0	0
Sem1	3.53817123563081	2.70144738287122	2.19897734949384	2.76785496999263	3.32082522445546	2.94382479158757	3.34877406339075	3.54115802227532	3.5343456938327	3.18729780197376	2.30914580222941	2.18020173728656	2.19666288428827
Nuf2	0.630257446493637	0.239192261690177	0.0690294093503055	0.100616071280372	0.291941169115898	0.251461862462943	0.365895531998019	0.57181102058805	0.705116909811066	0.298005626610222	0.191703209270265	0.0837926903429805	0.0538323768193868
CG11289	0.0017583888469886	0	0	0	0.00189322943290206	0	0	0.00313124858848772	0	0	0	0	0
Pvf2	0.0172373764183416	0.0211705344563467	0.254041419876501	0.0414477710685034	0.114971152114145	0.094645715603063	0.0118596462476969	0.00682327128384002	0.0305759905289702	0.0248519698207064	0.0181979468950624	0.284080244894544	0.221501931253097
CR44611	0	0	0	0	0	0	0	0	0	0	0	0	0
CR46196	0	0	0	0	0	0	0	0	0	0	0	0	0
Pvf3	0.00242708907286783	0.00483935518495773	0.335478538131843	0.0157989094131286	0.0131958941626803	0.0325911042324605	0.0168611208338125	0.00300591547286628	0.00168571553314378	0	0.00874690906101056	0.553023590783037	0.147408577189802
CR44612	0	0	0	0	0	0	0	0	0	0	0	0	0
CR44610	0	0	0	0	0	0	0	0	0	0	0	0	0
CR46210	0	0	0	0	0	0	0	0	0	0	0	0	0
CR44613	0.000811691807439064	0.00131306641581846	0	0	0	0	0	0.000499042860745234	0.00121213943094417	0.00293924866925517	0	0	0
MICU1	0.117277180534462	0.123325493827091	0.0800882895124103	0.095459492690132	0.0986098339319478	0.14395751639191	0.12016223694472	0.114698777217284	0.120579656016053	0.138173692678869	0.111336264940562	0.0745191025915744	0.0870110439361892
CG4496	0.00214035517081358	0.0935466541367503	0.12925036789334	0.0969389604573894	0.125253533209247	0.117385942503737	0.130786150929707	0.00293477992326959	0.00112283853581855	0.0627379669866282	0.118423233823184	0.130332628156702	0.126057217631765
CG4497	0.0803283368256715	0.0363343805210809	0.0254368734984946	0.0138378243706394	0.022288686492422	0.0330211534528778	0.0470024665476495	0.0836384921223525	0.0760886173703336	0.0421200603478324	0.0316627135802257	0.0444765975032036	0.00860245482075689
CG4502	2.60509966109294	0.850721373140644	1.14139455794688	1.19152255431295	1.24649582576711	1.06917457610106	0.874061089906674	2.52661302909892	2.70562705960582	0.969301834471638	0.7549731745504	1.40366714246072	0.957210525061585
CG13784	0.593777646181089	0.177287738444503	0.559654066713175	0.368335572383947	0.280598137663849	0.305097777553793	0.187621866350403	0.577856375964908	0.614169958033321	0.180721509942188	0.174515127918421	0.657689358704792	0.457656077249138
mEFG1	0.141141697173048	0.0883086014470592	0.0514475647708367	0.0985823469681442	0.13542274874177	0.115582422486906	0.138525628003815	0.132386528020639	0.152355509717571	0.137474098860779	0.0486097526036828	0.0504521257018337	0.0562602262655238
CR44989	0.0199882070199803	0	0	0	0	0	0	0.0229945490760684	0.016137618222114	0	0	0	0
Ndae1	0.063249327359631	0.00106229747962487	0.0359126913762741	0.027392518528719	0.029632010531406	0.0478133400495838	0.00408518925572301	0.049210411435133	0.0812306785779949	0.0023779120505449	0	0.0629648087774997	0.012003868680641
CG43799	0.00038760429074849	0	0	0	0	0	0	0	0.000884056361775666	0	0	0	0
CG43800	0.00394612354904695	0	0	0	0	0	0	0.00213357547992647	0.00626767484305742	0	0	0	0
CG13786	0	0	0.00696644175227046	0.0174026476879562	0.0329250648903178	0.0213585163629819	0.00842703917366264	0	0	0	0	0.00704384086554716	0.00659961458250838
Wnt4	0.147654075571016	0.0882011800157374	3.48849315088581	12.1165243879673	13.5773181330168	12.6643401951337	3.35983403776099	0.0526639102414233	0.269319561301385	0.0475259312520805	0.121044548582665	1.03128124468479	6.01213030194469
CG31909	0	0	0	0	0	0	0	0	0	0	0	0	0
wg	0	0	0	0	0	0.00131090462906643	0	0	0	0	0	0	0
CR45304	0	0	0	0	0	0	0	0	0	0	0	0	0
Wnt6	0	0.00093039829885975	0	0	0.00297696366586135	0.00435467049297047	0.00127654902841853	0	0	0.00208266080744759	0	0	0
Wnt10	0.000662475844474521	0	0	0	0	0	0	0	0.001510989426096	0	0	0	0
CR44063	0	0	0	0	0	0	0	0	0	0	0	0	0
ninaC	0.000417188047428941	0	0	0	0	0	0.000485070500146491	0	0.000951531642423544	0	0	0	0
CG5149	0.262159495186328	0.260567052003065	0.482071451222784	1.83228717126032	1.9065949759443	1.87096687298595	0.656079349311102	0.253593812470385	0.273130609349899	0.247844724799791	0.270839738564716	0.279869203838101	0.653339691156544
gudu	0.000497260022685997	0	0	0	0	0.0026339580485365	0	0.000885495120611962	0	0	0	0	0
CG5160	0.00221031739206539	0.00606278227695675	0.179139400452124	0.00777117033275658	0	0.00269528048226039	0.0061629612044996	0.00155161359601423	0.0030539996513912	0.0112908188346151	0.00184138629872331	0.326719339057037	0.0494368685414514
CR44079	0	0	0.00321465677752518	0	0	0	0	0	0	0	0	0.00693689094097538	0
CG5171	0.00219211080025449	0.111721028656899	0.368038162066219	0	0	0	0.00203771816320085	0.000984316297836788	0.00373908047115935	0.042187775436738	0.167865891505477	0.540045890260488	0.209943162163726
CR46205	0	0	0.00238400163256432	0	0	0	0	0	0	0	0	0.00514442457553353	0
CG5177	0.00203815687846254	0.00805020715650781	0.375656247182412	0.01559184580622	0.0080518664965937	0	0	0.00205413435742976	0.00201769257321	0.00247253630301427	0.0125539165413163	0.547740265065462	0.217167004271091
CG5181	0.384553121629422	0.440657942343026	0.567029431591143	0.475983207475955	0.644891125204306	0.600436075551701	0.498249708030384	0.391764777406074	0.375316274846997	0.492509567948772	0.398790170114785	0.614465901659489	0.543732444199083
CG15818	0.00410386518485296	0	0	0	0	0	0	0.00349410517994409	0.00488485916374308	0	0	0	0
chm	0.213106598985751	0.10567107525959	0.111591969850293	0.130572896784189	0.193316008608807	0.148564093756217	0.165847744309794	0.207026923972374	0.220893579996036	0.13796752649992	0.0795931953760948	0.0999191227977864	0.128414345969787
CR43857	1.94982555920323	0.0456513847261253	0.0585678369692091	0.0399505948580386	0.0352129147865496	0.0533854512737197	0.0561897376793279	2.00651908152041	1.87721125322162	0.0522112025171304	0.0403546374414627	0.0500298259342925	0.063074548825479
muc	0.555858135966302	0.302826672140673	0.302734364528334	0.418716885381747	0.464816106782758	0.451744655495896	0.436157120743703	0.505517095180689	0.620336044369793	0.287740674829364	0.315007912205705	0.323347292662619	0.284867021907071
CG5958	0	0	0	0	0	0	0	0	0	0	0	0	0
CG5973	0.00769928652723185	0.00248676650316781	0.0143904107814398	0	0	0	0	0.00447456830437607	0.0118295763058211	0.00377110878140391	0.00144971994310139	0.0310529916862649	0
santa-maria	0	0	0	0	0	0	0	0	0	0	0	0	0
Gr28a	0	0	0	0	0	0	0	0	0	0	0	0	0
Gr28b	0	0	0	0	0	0	0	0	0	0	0	0	0
CG6055	0	0	0	0	0	0	0	0	0	0	0	0	0
Ziz	0.0538206607051797	0.0341485037355269	0.0418490583270567	0.0432017177493254	0.025217893684689	0.0214791288887334	0.0383980847185091	0.0490393511180868	0.0599446668201548	0.0299445718482025	0.037542982899205	0.0438733453173135	0.0499657395611849
CG6441	0	0	0	0	0	0	0	0	0	0	0	0	0
Obp28a	0	0.00312715089347392	0.00238400163256432	0	0	0	0	0	0	0	0.00565217956522304	0.00514442457553353	0
RapGAP1	1.89775422738669	1.12956287388756	1.79210490857702	0.591603411925349	0.223218028279426	0.22563240256276	0.286184582840422	1.89763667321342	1.89790479334834	0.940819738981064	1.2819641629425	1.90880394596003	1.64226033080624
CR44082	0	0	0	0	0	0	0	0	0	0	0	0	0
CR46063	0	0	0	0	0	0	0	0	0	0	0	0	0
Spn28B	0.00447537043372574	0	0	0	0	0	0	0.00270960802139741	0.00673699763307777	0	0	0	0
CR45370	0	0	0	0	0	0	0	0	0	0	0	0	0
Cyp4d21	0	0	0	0	0	0	0	0	0	0	0	0	0
CG6739	0.00198509495748863	0.00871539342402908	0.0272531765435056	0.0204891535832518	0.0031734798634769	0.0514129591566564	0.181338305712022	0.00217320485226133	0.00174415968130714	0.0102646219539734	0.00746446355512992	0.00607446319968704	0.0435637146734641
CR44799	0	0	0	0	0	0	0	0	0	0	0	0	0
CR44800	0	0	0	0	0	0	0	0	0	0	0	0	0
Slob	0.00166138454794819	0	0	0	0	0	0	0	0.00378932229086813	0	0	0	0
Myo28B1	0.000451525080141187	0	0	0	0	0	0	0.000804052682818263	0	0	0	0	0
CR44148	0	0	0	0	0	0	0	0	0	0	0	0	0
CG18585	0	0	0.00348133655473009	0	0	0	0	0	0	0	0	0.00751235782862809	0
CG7025	0	0	0	0	0	0	0	0	0	0	0	0	0
CG43235	0	0	0	0	0	0	0	0	0	0	0	0	0
Tep2	0.00212814982768995	0.00436710662035574	0.0282228172343667	0.0372061838654101	0.0151273753814339	0.0176563942811376	0.00571296376531377	0.000772338361745216	0.00386470286968766	0.00704395684738371	0.00220567476002259	0.0154432529566427	0.0375527695840359
Tep3	0	0	0	0	0	0	0	0	0	0	0	0	0
CR44990	0	0	0	0	0	0	0	0	0	0	0	0	0
Ntl	0	0	0	0	0	0	0	0	0	0	0	0	0
tRNA:Tyr-GTA-3-1	0	0	0	0	0	0	0	0	0	0	0	0	0
CG33296	0	0	0.00238400163256432	0	0	0	0	0	0	0	0	0.00514442457553353	0
CG13793	0	0	0	0	0	0	0	0	0	0	0	0	0
CG13794	0	0	0	0	0	0	0	0	0	0	0	0	0
CG13795	0	0	0	0	0	0	0	0	0	0	0	0	0
CR46074	0	0	0	0	0	0	0	0	0	0	0	0	0
CG13796	0	0.00457324559221692	0.00945017564838157	0	0	0	0.00498006170384303	0	0	0.00273009216791159	0.00606150612115911	0.0132577403741048	0.0058939188902458
CG31904	0.000578970271266099	0.00311092704234673	0	0	0	0	0	0.00103100053653268	0	0	0.00562285571008011	0	0
Acp1	0	0	0	0	0	0	0	0	0	0	0	0	0
CG7214	0	0	0	0	0	0	0	0	0	0	0	0	0
ATPsynGL	0	0	0	0	0	0	0	0	0	0	0	0	0
CG7203	0	0	0	0	0	0	0	0	0	0	0	0	0
CR45718	0	0	0	0	0	0	0	0	0	0	0	0	0
CG46025	0.0020211326066407	0	0	0	0	0	0	0	0.00460984354802297	0	0	0	0
CG7191	0.000787425073551408	0	0	0	0	0	0	0	0.0017959763663878	0	0	0	0
CG7179	0	0	0	0	0	0	0	0	0	0	0	0	0
Uro	0.00116335494548789	0	0	0	0	0	0	0	0.00265340545785936	0	0	0	0
CG7164	0.00467522524873455	0	0	0	0	0	0	0.00339017358937457	0.00632114757955862	0	0	0	0
CG7154	1.70592390990036	0.601610812756864	0.485101923175293	0.481307469024446	0.794989829633736	0.69876946180773	0.806544365590689	1.66484525336474	1.75853835354529	0.637432075825618	0.572686811521224	0.536284530233833	0.447465525084495
CG7149	0.0224800136158653	0.0890949476788954	0	0.00308137922534126	0	0.00240378837047186	0.000660626339832795	0.0265085679297563	0.0173201529535528	0.078899716498827	0.0973271219236711	0	0
LKRSDH	0.0091899698424478	0.0200830653032684	0.0205512910789777	0.0161040497984102	0.0233824552221385	0.0197895750786493	0.0138811870675035	0.00654394258713306	0.0125790595461728	0.00598017963947938	0.0314704885100546	0.0309731641617656	0.0110483832680236
CR44825	0	0	0	0	0	0	0	0	0	0	0	0	0
Herp	0.236936740115965	0.141611362293861	0.178811160944662	0.183845147480354	0.157299331074999	0.152721756481845	0.128543272396404	0.217459981337834	0.261882999646859	0.120411764067278	0.158729050302903	0.143656830516607	0.209624961418878
r2d2	0.584097849281869	0.462425277203652	0.436737142727168	0.416578043431193	0.444712436802576	0.498202417272462	0.629968377993925	0.58144648689366	0.58749377234074	0.574238415077812	0.372141377056815	0.37894775722775	0.484460885529958
cdc14	0.313479121274568	0.444219398353174	0.934783113568206	0.507927230660893	0.367415967755456	0.382376099307442	0.476020444310468	0.310169799852981	0.317717772684408	0.455268087722545	0.435298096377906	1.0571152789751	0.805528528665001
LanB1	0.291161140441514	7.98461608199145	10.6057151105233	5.91706792103855	2.17736915721644	1.89789826288549	1.53200722727527	0.315892555123178	0.259484602458834	9.5108030953715	6.75229116435538	11.8338743168788	9.65025717485107
CR45008	0.00531036227358157	0	0	0.00393860502487229	0	0	0	0.00405355460894071	0.00692010907692296	0	0	0	0
CG7115	0.788446777290858	0.166445148481465	0.445579130483472	0.31090339024338	0.230157652982157	0.275742029692938	0.276122504237581	0.718214554454126	0.878401747636535	0.165694007532588	0.167051659806645	0.475147645493968	0.420330245263705
Rack1	26.8505192967333	35.8306867789971	32.1377954520372	32.6768897521334	30.6245895600264	30.1788721757752	32.7572729435737	27.7161405691118	25.7418125985499	33.6145576045325	37.6201078515461	28.9142723705749	34.7427104743251
mts	9.57683195161585	5.2825658203093	5.39584010670316	5.29261873388341	6.44166927887913	6.15509059467202	5.95428657351263	9.50619595243412	9.66730408755409	5.77637108057063	4.88384107599891	5.25205448350332	5.47904667571925
CR43100	0	0	0	0	0	0	0	0	0	0	0	0	0
CG14537	0	0	0	0	0	0	0	0	0	0	0	0	0
CG14535	0	0	0	0	0	0	0	0	0	0	0	0	0
lectin-28C	0.00969083253975824	0	0	0	0	0	0	0.00700897685475326	0.0131258120815112	0	0	0	0
TwdlE	0.000467589960450774	0	0	0	0	0	0	0	0.0010664894303432	0	0	0	0
Proc	0	0	0	0	0	0	0	0	0	0	0	0	0
CR45364	0	0	0.0105635063397278	0	0	0	0	0	0	0	0	0.0168636803439686	0.00489973188667116
tRNA:Gly-GCC-1-3	0	0	0	0	0	0	0	0	0	0	0	0	0
spz3	0.00568835505951672	0.00244875130249019	0	0	0.00527062276416694	0	0.00091384372723958	0.00680280986319587	0.00426093692055782	0.00548143560788188	0	0	0
CG7102	0.132760856352186	0.0143139237721444	0.00978532923578839	0.0121980935232207	0.0375545971665112	0.0149576551623686	0.0294588017219023	0.137522294048796	0.126662302590088	0.0169052118029192	0.0122215793994692	0.0127995084988736	0.00686990596472716
SmE	6.68616386861965	2.99435300789851	2.01504447705363	2.63938862083635	4.3006471990088	3.72731364662951	3.91076005521648	6.71884970366327	6.64429913469392	3.71431615883663	2.41301630217207	2.02907400299808	2.01240383808763
CG34132	2.84585060802943	1.7896791792993	0.640560728441083	1.07754846185991	1.45784039683058	1.38764399416575	1.73723838757305	2.95556431018224	2.70532689362821	2.01576567250421	1.60712486801582	0.646799397236097	0.655878259633514
Spn28Da	0.00413512918654626	0	0	0.00171426435944969	0	0	0	0.00280204842608749	0.0058425682427503	0	0	0	0
Spn28Db	0	0.000440319065762709	0	0	0	0	0	0	0	0	0.000795856199608375	0	0
Snoo	0.192087351813941	0.461419950781097	0.291109326152962	0.415739651353199	0.636093374482309	0.497849640017567	0.491886104210021	0.163637965002696	0.228525949989987	0.343409337578764	0.556708023553167	0.271353559537165	0.303897073378686
CG7231	0.301468025211054	0.257310371225829	1.39744281915764	0.811170341115674	0.203982953146221	0.176086473338301	0.169553619805418	0.316638477077342	0.282037377957658	0.29365477837367	0.227963955516393	1.52854754924952	1.27527290974639
pes	0.290491000761769	0.329637473610994	0.721130967740855	0.864471675930705	0.861820561654081	0.742092354012489	0.276202403573445	0.28351365676313	0.299427735883315	0.341812584184902	0.3198066389861	0.723741376771191	0.727035737191587
CG7227	0.0575659298612813	0.0007039692956752	0.00161268473303617	0.00673750435619919	0.00168152080104288	0.00416775282297566	0.00247955817231473	0.0394053262235512	0.0808264290411137	0	0.00127239170833219	0	0.00910197873443762
CR44996	0.0131071559413173	0	0	0	0	0.00389303547831286	0	0.0118485706952567	0.0147191795099017	0	0	0	0
Sirup	1.34828175829313	4.07376801579073	7.01988277041654	11.992603146749	4.10353174296904	3.37926544861759	1.9726748321911	1.15321934950487	1.59812196680961	4.20310640152817	3.96933329438782	5.39541415526041	8.50262551869532
Wwox	0.102299897798607	0.214384942966758	0.312340829096718	0.252800421240113	0.123832565262311	0.120623110760173	0.139690871514489	0.0952179414478574	0.111370622713609	0.210810492012217	0.217271145600859	0.304132003388157	0.317987162265909
Spn28Dc	0.000941692189650154	0.00507146711457864	0.00401551595364488	0.00787291110743366	0.0104521088587602	0.020212284344656	0.00426202484767039	0.00080026242205344	0.00112283853581855	0	0.00916644056113283	0	0.0071580936564974
CG12560	0.26861257272978	0.174642212380638	0.250633557296547	0.290575148119438	0.189866295460714	0.208783430390926	0.0730696431091804	0.274464166824172	0.261117722759564	0.210991566400313	0.14529180230264	0.281063502776376	0.214598665061186
CG34010	0.0418879943948201	0.0258898957125973	0.0259174599173008	0.00855001350602251	0.00679186887974451	0.0128987915919423	0.00229728736308167	0.0436500339381501	0.0396311355276783	0.0313144569397716	0.0215098152186056	0.017474173487384	0.0317655026238712
Tg	0.00139249090821121	0	0	0.00754001675391723	0.0047650423928516	0	0	0.00169818430486883	0.00100095210564289	0	0	0	0
CG7367	0.0161569723591168	0.0015616569492563	0	0	0	0.00209680091085032	0.002573740893783	0.0091628020840574	0.0251152589442956	0.00349570901718141	0	0	0
baf	3.77918108084376	2.04662948720274	1.06887993483406	1.21509966189365	2.5402596821668	2.07192271790087	2.52939679457242	3.6008982850228	4.00752959329938	2.33258260546633	1.81573566500231	1.05039728580943	1.12617374562859
Cka	0.876417941396513	0.655893125468434	0.86246913713631	0.769229421430072	0.73114178550893	0.600443175994399	0.741281577049798	0.814728699639164	0.955430874332295	0.654992703778845	0.656620174037667	1.01939407730057	0.708082896510554
CCDC53	0.0557818749036996	0.051871169661872	0.0385241954609075	0.05343240273525	0.0346311709860604	0.0442002076910383	0.0574889673834218	0.0587985064917518	0.0519181070477698	0.0401901042145568	0.0613030858615675	0.0517974617628445	0.0321115511843802
RpL36A	36.521932984108	45.109101989494	40.0250648029238	37.8841270677339	36.7595968550688	36.1438914690926	40.0760082231535	37.4540655412814	35.3280371745777	42.9027058960907	46.8906640524905	39.4111866890039	40.3000631025266
snoRNA:Psi28S-2648	0	0.00260928330815375	0	0	0	0	0	0	0	0.00584078032825185	0	0	0
CG7466	0.0369658280049048	0.0146122439243453	0.0355963347318171	0.0243982676448672	0.024379540899153	0.037144654249466	0.0390538079080232	0.0332945589989131	0.041668069813949	0.0127585974495832	0.0161089771027246	0.0412032094318886	0.0294169019477661
poe	0.594173629194557	0.309759887727022	0.507880062498732	0.36626051129007	0.353859217555983	0.310314891200385	0.256492434383396	0.583800202093943	0.607460141987809	0.343574173455701	0.28245642720076	0.610884521351207	0.444157516939302
MED20	0.823814882304811	0.246659858769524	0.265058437675631	0.353837881942673	0.311248327061018	0.223974532142658	0.225012454470976	0.859901251163846	0.777594670136047	0.280062357092449	0.219688897390765	0.266229556056671	0.274982514084449
Trf	0.272092383383108	0.283386527364744	0.198872712848245	0.309025721200513	0.368144772306751	0.363663912010606	0.277699515671045	0.273129728877273	0.270763728537842	0.328772483023761	0.246739482422681	0.183387886785953	0.222696571724409
Mcr	0.801546505086947	0.116346107364679	0.0635410307083869	0.0306923080910563	0.0591722418512065	0.0804475650934476	0.101887199217977	0.775757439081039	0.834577706067116	0.128283781255543	0.106706991800628	0.0495551750081413	0.0723319101690948
CR45257	0	0	0	0	0	0.00146673589660099	0	0	0	0	0	0	0
Bsg	5.01418832008333	1.94203320261351	6.65929026698413	2.71991641953978	2.11665094123467	2.20756383403394	1.99164809004577	4.7615072436599	5.33782778098182	1.8192224083687	2.04119719796647	8.82446123035364	4.82559745934286
mon2	0.125334034175119	0.048258117837663	0.0439108406257998	0.0579869227045007	0.0373373663212301	0.0440652131933494	0.0501755925856269	0.13404394855765	0.114178184931739	0.06491435600589	0.0348089814285357	0.0463229135721567	0.0465279624701757
CG8673	0.00223340424730461	0.00106678239122047	0	0	0	0	0	0.00109391297594102	0.00369288964281825	0.00238795135265504	0	0	0
CG12375	0.247063989979111	0.134436631473728	0.122213717415932	0.162029579125707	0.181337796785234	0.206657343805044	0.192234362886161	0.230255895836095	0.268592165354069	0.154812624083526	0.117983966633518	0.12096152448678	0.127773840639679
CG8668	0.335150360240489	0.387798275401898	0.766766781549391	0.401649613646939	0.288609053892939	0.341527368696138	0.334252814851358	0.334703033438683	0.335723306212664	0.328542102767671	0.435644874423323	1.0338527587985	0.535792011089177
PAPLA1	0.0876704953537362	0.0551919075748014	0.0513312900798393	0.0364336610276847	0.041500361200003	0.041677191897694	0.0314888598203147	0.0896392112684164	0.0851489208602759	0.0338775348052891	0.0724022706806187	0.0519580966435549	0.048581698132429
CG42762	0	0	0	0	0	0	0	0	0	0	0	0	0
CG42763	0.000636121632562914	0	0	0	0	0	0	0.00113277274675642	0	0	0	0	0
CG43394	0.0200235455390628	0.00117416411550158	0.0189403176450697	0.0107599370461325	0.0163892913072614	0.026934150639168	0.012877676283829	0.0180229112475277	0.0225860017891796	0.00262832121239201	0	0.0293857437931464	0.0094879952773077
CG31606	0	0	0.00394306840119617	0	0	0	0	0	0	0	0	0.00850872654994963	0
Rbsn-5	0.328390041645045	0.11214363294898	0.149251542318602	0.153212230497049	0.137176710879348	0.152348487990734	0.101870767603552	0.303092461658406	0.360791736559438	0.103093619637344	0.119451097113654	0.203919009742686	0.107441605906951
CG8498	0.364255106394317	2.6932230576183	2.43350311020687	1.57929044750258	0.880178518861857	0.825277740415027	1.53258239042943	0.382762833213499	0.340550004235502	3.18204470700145	2.29852234693626	2.4495119829578	2.40972627922916
Piezo	0.0914578123234071	0.0329856750169233	0.0250530843624606	0.0563425963600321	0.0442873696443069	0.0447604464356278	0.0474431330291486	0.0949722238680169	0.0869564769888727	0.0358026282418966	0.0307111165122866	0.0373245539845271	0.0138265188328204
CG34134	0.0530042968820051	0.0245493577008121	0.0360204978126044	0.0438484067708673	0.0425279019658574	0.0422324603212809	0.0276970515561585	0.0417353037304468	0.0674378703021517	0.0253234721124396	0.0239242963746533	0.0378573451636559	0.0329369935742312
CG8475	0.110654326153857	0.0588348560419548	0.063701060828808	0.0698933130520654	0.0792730921486281	0.0594020937660016	0.0617891497783205	0.0950048818254509	0.1306984774512	0.0490452677322037	0.0667394925653562	0.0725944655602318	0.0535847238407271
CR44116	0.00259542231535282	0.00106678239122047	0.00153598694533975	0.00305435095347674	0.00815618075144842	0.00218719027315694	0	0.00241006504225324	0.00283283197336392	0.00238795135265504	0	0.00331449814520684	0
CG8460	0.825880189916651	0.836968630495685	1.01874551301692	0.54501790123777	0.603051698533391	0.547896843111972	0.581220868889706	0.777158516104907	0.888283977607036	0.800454661494131	0.86645195950315	1.30804917831383	0.788450526179517
PGAP5	0.131303240859591	0.0562439353832397	0.0510528244321384	0.0982817932664444	0.0778411657537202	0.0802312948497303	0.0870169996521144	0.125608549130891	0.138597126840871	0.0686705131491614	0.046210052715104	0.0639962781940689	0.0414611901265817
SLC5A11	0.0662754868636249	0.0189001285144516	0.0608924686156959	0.0517038779268389	0.0330901279284142	0.0477483055366283	0.017655553633727	0.0664768346514966	0.0660175962038166	0.0205252705918784	0.0175879019923057	0.0667052760811069	0.0567635575905877
CR44119	0.00972438760728729	0.0044997282331236	0.0284362349680672	0.0128466362470388	0.00944574046431473	0.0146405481624515	0.0113089288094922	0.00785904310376681	0.0121135617316594	0.00352712535756233	0.00528505974755194	0.0581715261458715	0.00263594073561725
CR44120	0	0	0	0	0	0	0	0	0	0	0	0	0
CR44121	0	0	0	0	0	0	0	0	0	0	0	0	0
CG8419	0.0136521482381923	0.00169783899053285	0.0025086649286636	0	0.00630268783661783	0	0.00133453619529069	0.0126576181554949	0.0149259641660308	0	0.00306876488350969	0.00541343484606357	0
Su(var)205	4.40111137884681	4.55478483016505	2.61402363492751	3.56573497722042	6.96155726520366	6.13328873320187	6.50512716409796	4.28689328237069	4.54740442022376	5.38307262195226	3.8859810231319	2.3878291588915	2.84304993491331
Ssb-c31a	8.93869601505759	2.21340099819137	1.00449440914627	0.892889268858189	1.85463657530781	1.92398531449421	2.61714741584613	8.65460880742438	9.30256113716315	2.84165039795332	1.70611887415998	0.843711360561056	1.14402397665729
CG8372	1.11291950756601	0.500889017415776	0.690556601636175	0.681830078220562	0.633146927189345	0.735903995368157	0.6231843737622	1.1142541266577	1.11121009818145	0.547398780529666	0.463334550305182	0.80786458196846	0.592137510258857
CG8360	0.0858009048621005	0.0494377544405144	0.0480239825971	0.0449689481484178	0.0448528807355464	0.0664214989546981	0.0643569469785846	0.0945440996725638	0.0746024293171921	0.044364331084081	0.0535343074612371	0.0573310330135621	0.0415680224393234
CG8353	0.0855943195703903	0.0262355358309185	0.0255800128461131	0.020217413680847	0.0440427426681656	0.0312778054504782	0.0343542048973498	0.0929656382412096	0.0761529730536559	0.0235894210864075	0.0283721502208963	0.0175662330565933	0.0373151102370847
CG8349	0.00121641887138563	0	0	0.00357725438571388	0	0	0	0	0.00277443482309189	0	0	0	0
CG8292	0.0154237891357132	0.0120481991090717	0.0165208512314155	0.0142734379841099	0.0441872146744458	0.0399267207231979	0.00993733822899254	0.0180058085444781	0.012116682084761	0.00377110878140391	0.0187315639699214	0.0204277086129661	0.0125751494278991
Snx6	0.57477434833083	0.588775299530901	0.478976832162589	0.550147675566977	0.511259850037665	0.488460408549335	0.495749366613496	0.541241137023593	0.617724420347633	0.654954726472339	0.535338495168249	0.54194769025222	0.441707964825279
Pvr	0.0154444680061609	0.287430022665867	0.0265784156426857	0.09972993441553	0.180141996162712	0.195182060007591	0.015272093595647	0.0149794404952514	0.0160400854345175	0.434761948150553	0.168466356125438	0.0305195196309699	0.0221671377548559
Spn28F	0	0	0	0	0	0	0	0	0	0	0	0	0
CR43262	0	0	0	0	0	0	0	0	0	0	0	0	0
CG14277	0.000384906625694126	0	0	0	0	0	0	0	0.000877903468192767	0	0	0	0
CG43057	0	0	0	0	0	0	0	0	0	0	0	0	0
CG8086	0.00032060073910012	0	0	0.00156865254942118	0.00296352070585786	0.00459336279149726	0	0.000570909337541925	0	0	0	0	0
Btk29A	0.471761472835258	0.996548579320404	3.98088625448589	3.23189667869505	2.5774003660106	2.15472478152747	0.963141644858845	0.320796849128365	0.665120271692716	1.20012829126415	0.832167445452783	4.83761125217552	3.25553985117883
tRNA:Lys-TTT-1-1	0	0	0	0	0	0	0	0	0	0	0	0	0
CR43752	0	0	0	0	0	0	0	0	0	0	0	0	0
wol	0.276116592505626	0.447439081415688	0.542552123067658	0.540150836547971	0.476121649701912	0.506272491467457	0.367301353932753	0.276853105949269	0.275173249944247	0.473531536130502	0.426370639720496	0.478963472012343	0.593363412610813
Scgalpha	0.0498098139124866	0.00513556842065758	0	0	0	0.00133169091453874	0.00208621056540479	0.0530540291334624	0.0456545519513738	0.0092152862793608	0.00184138629872331	0	0
CG7840	0.19490690693677	0.0920464493453739	0.0773291678829751	0.155316650925281	0.142719851814088	0.127716287663515	0.132635427846028	0.185880148851953	0.206468576538555	0.0838916603668733	0.098631061564039	0.053294542016121	0.0938217210824209
Ostgamma	0.639065240388421	1.63643839691196	2.22978268394193	1.90763577839314	1.42841675357089	1.35703557952075	1.14531760084987	0.659418570433601	0.61299624916617	1.94053695991395	1.39089297336997	2.32854824217275	2.19952420684004
Mettl14	0.47536245126487	0.251240248358242	0.221382453139001	0.207170281957128	0.240274237942141	0.23215187477193	0.220773750901687	0.436239089644939	0.525472510326015	0.276966433654599	0.230467552156215	0.278404015502004	0.164652360180912
CG7810	0.291061239375366	0.180290593901609	0.209836059572643	0.249447677770281	0.213380829233108	0.114795743176497	0.137527437312027	0.293758604246091	0.287606395328615	0.177162377230395	0.182816483139234	0.202380319741482	0.213099034966425
CG7806	0.0570190913317553	0.0753112940092408	0.0626322954477332	0.0641028446076172	0.0586300530503743	0.0843695491749734	0.0641010048760241	0.0506321926274083	0.0651995711791038	0.0985791608813642	0.056523575416843	0.0454455921379065	0.0741068635972538
mtsh	0.161065713200067	0.000440319065762709	0	0.00266859944429085	0.00113008651942393	0.000721174735950885	0.00126521900308334	0.17121552524204	0.148065611475074	0	0.000795856199608375	0	0
CG7787	0.645022113484995	0.614691840348653	0.485649089865409	0.580741103726075	0.579066093203856	0.643899770204379	0.615220506041734	0.652087908456829	0.635972088418331	0.726223593631706	0.524635145151157	0.405754743673369	0.555724818438176
CG7781	0.000301022754912089	0.00436371570392189	0	0	0	0	0	0.000536045868372865	0	0	0.00788721285615696	0	0
CG14275	0	0	0	0	0	0	0	0	0	0	0	0	0
CG14274	0	0	0	0	0	0	0	0	0	0	0	0	0
CG14273	0	0	0	0	0	0	0	0	0	0	0	0	0
CR45371	0.000375929871936482	0	0	0	0	0	0	0	0.000857429091471564	0	0	0	0
CG7778	0.00275576413740664	0	0	0	0	0	0	0.00209711540070969	0.00359937587550479	0	0	0	0
Mur29B	0.00527839336531507	0	0	0	0	0	0	0.00708557453185042	0.00296371611776636	0	0	0	0
CG7627	0.221601348536381	0.099050434759839	0.275584152125293	0.312535855974039	0.154436835602927	0.157002613170454	0.136560421413155	0.221890423783424	0.221231094624074	0.13742525136589	0.0680645579971895	0.262939041815058	0.296050243914985
RpS13	49.0778614414163	58.7605106497277	47.3668804565632	46.9519457015817	46.396056454637	44.6907849147201	51.7158882647228	49.3384697959488	48.7440685489672	56.1234905653898	60.88978152528	42.1531018358618	51.2779550963073
CSN8	2.07784771092118	0.76853172814469	0.913860755672874	0.967283224867783	1.24220365207582	1.1417078144558	1.11583622218909	2.17601215031292	1.95211654539888	0.806892136330225	0.737557485510407	0.870303053463089	0.945271994650964
Pp2A-29B	2.89936121334416	1.39147225878857	1.63271016174618	1.75038611353068	1.99570302267136	2.15325562789659	1.77622560439334	2.86917944798923	2.93801867992891	1.42312435659417	1.36591466428716	1.64867916303213	1.64846839381284
CR45341	0.000592799361009713	0	0	0	0	0	0	0.00105562666960553	0	0	0	0	0
CG17292	0.140440883271354	0.0186610509892317	0.0926179799614557	0.113439112194748	0.101213690663008	0.196591375417898	0.164291744978321	0.14963570408614	0.128663955241457	0.0195134551472271	0.0179727743399187	0.0917004261989501	0.0893490904625927
Wdr82	0.861691519977176	0.297713617724688	0.295196504656868	0.327346357134993	0.368169192022862	0.341088829521223	0.397982025196591	0.867739990191729	0.853944506757167	0.322691264119237	0.277545331816047	0.286539518567937	0.299060962254756
CG13390	0.409753841146113	0.0755279874056822	0.078945200474922	0.1537392774384	0.132838202409486	0.140282700506703	0.133749166519242	0.418769396461037	0.398206520297546	0.102936766145032	0.0533966753801202	0.0782046093993529	0.085963935947493
CG17294	0.402719405121206	0.106182635519736	0.254658908421627	0.217082925885466	0.147606418569833	0.177702840872787	0.166738363729646	0.397962181332085	0.408812561618231	0.131941143358578	0.0853838403703605	0.27066329691006	0.236592958297093
AlaRS	0.57641636579635	0.703716725188358	0.519943568779158	0.594119193800054	0.815736255484975	0.691026550805125	0.884602393755268	0.582716903136814	0.568346499476715	0.775880211593242	0.645448071569508	0.580168326682023	0.46945719676071
CG13392	0.178537116559528	0.0498045136514729	0.0233058762872972	0.0677140448095611	0.0720649251931555	0.0669384746584942	0.0453414415905582	0.167602264145726	0.192542715199123	0.0411822064829616	0.056766625029774	0.0329529950176819	0.0143232183670969
Rcd4	0.459258835363628	0.14852456069761	0.179305120306778	0.143753757299006	0.139075111462195	0.107027920712368	0.138163225280026	0.44542348150575	0.47697945982543	0.199714840407811	0.107190794471983	0.18902002649643	0.163483888223727
Dad1	2.64399565155975	2.78712669545909	2.69475139197311	2.59862911264163	2.74971340680464	2.71457952736526	2.30515675568622	2.67486692160504	2.60445505225516	3.29020986405843	2.38091047236645	2.81306407507551	2.59835662142465
CG13384	0.127671226590408	0.163316815129627	0.181292940272226	0.217377670163347	0.147240451370347	0.170901153044388	0.0959571848095879	0.126092672282427	0.129693073546521	0.184592128250769	0.146137990870319	0.256254817468945	0.1304588661719
CG42819	0.000936313437998768	0	0	0	0	0	0	0.000777097083904338	0.00114024123399643	0	0	0	0
snRNA:U6atac:29B	0.0913182897050793	0.00161516549954808	0.00394306840119617	0.00365850624653357	0.00299119704521458	0.00196819011141924	0	0.0876597398509693	0.0960042405456175	0.00361548584898839	0	0.00850872654994963	0
CG42820	0.000949452047184001	0	0	0	0	0	0	0	0.00216553103912515	0	0	0	0
Acp29AB	0.000882811326245971	0	0	0	0	0	0	0.000804052682818263	0.000983687122965022	0	0	0	0
lectin-29Ca	0	0	0	0	0	0	0	0	0	0	0	0	0
CR45343	0	0	0	0	0	0	0	0	0	0	0	0	0
Peritrophin-15b	0	0	0	0	0	0	0	0	0	0	0	0	0
Peritrophin-15a	0.00134966797736714	0	0	0	0	0	0	0.000814995592911331	0.00203448808622492	0	0	0	0
CG13385	0	0	0	0	0	0	0	0	0	0	0	0	0
CG13386	0.0094709604246992	0	0	0	0	0	0	0.00825172017611541	0.0110325900581593	0	0	0	0
CG31898	0.378191790776652	0.0326969540744405	0.041795199978264	0.0418366969282816	0.050480128042618	0.0727206489737336	0.0744046753785757	0.310935274072584	0.464335411486657	0.0308209850646139	0.0342117116600148	0.0316986189455591	0.0545458641730776
fy	0.0525787203192643	0.023753284615053	0.0282679225855089	0.0224871772063648	0.0373009679813506	0.0432128598874633	0.0321958584714819	0.0458926628068918	0.0611423693248373	0.0229636630720968	0.024390867227378	0.0341123238778992	0.0222108987967731
CR44991	0.00690858110512056	0.00261170781709756	0	0.0101046473491582	0.00387833831705488	0.00294304842708874	0	0.00201612730895453	0.013174943159114	0.00247253630301427	0.00272408233157476	0	0
emb	2.36838484398609	1.23619871740264	0.94695961818198	1.01300161077061	1.64385185384397	1.47476266798339	1.68577285884113	2.25772992386544	2.51011409098995	1.37210027516596	1.12646454032668	0.95687337325876	0.968504924273481
CG13397	0.0231107489257051	0.13927052327022	0.090850044925342	0.138683317451437	0.132932638255604	0.132181664983907	0.12658674498832	0.0172555471383758	0.0306102197081063	0.167375236007971	0.116577276960235	0.0845443513835223	0.0954295661970919
CG13398	0.135530785177896	0.0761972614559301	0.037437783753089	0.0698969887411251	0.0349621271262546	0.0452283358522011	0.0556913814083323	0.118350720728508	0.15753538827403	0.0610303321933126	0.0884438503015219	0.0611306754072651	0.0162376652668961
Akap200	6.2282146391686	9.11954226524685	6.6079687211895	5.82485816056808	7.84684239879392	7.67910192629148	5.49475551419494	6.15473142774048	6.32233354695666	11.2714924597627	7.3819427293024	7.98559439683889	5.3975220236287
grk	0.034488762352908	0.0795687310624154	0.152272423641093	0.0941354841804137	0.0825994772588941	0.105807025002708	0.0678393531589042	0.0244320659397868	0.047369599539577	0.0592357445698616	0.0959866704663409	0.201771931578852	0.11098817852714
D12	0.125582490257992	0.0409871162196014	0.00578129679015957	0.0354327726942447	0.0528387812719254	0.0446132127458592	0.0715272003631419	0.101253521611923	0.156743566537545	0.0459590241699833	0.0369725321602868	0.00602136863300481	0.00533161584215005
Chrac-14	3.04908036101595	0.775883498598526	0.207978513838344	0.27751470181251	0.869243122393199	0.855418057850308	1.10461483782111	2.52941039845576	3.71468503908962	0.960782156865628	0.626586445339374	0.187591106565263	0.222296611811276
mus201	0.192391576542852	0.072351190491328	0.0347367748969447	0.0241567329681116	0.048327928742999	0.0616270774569717	0.0649623651795471	0.177985249313875	0.210843516212842	0.0837187007936506	0.063172455464608	0.0556742557737765	0.0217345217754966
CG31897	0.048358946919671	0.0155642253297522	0.0155229733259344	0.014514648325221	0.00893444083625809	0.0183188052452849	0.0102764718839523	0.0353018896062433	0.0650827121087873	0.0163057373715704	0.0149654888984704	0.0231192354152968	0.00857288841185527
U26	0.0993708879397025	0.0455899545909449	0.0455925092923624	0.0458479175790332	0.0428988973844825	0.0451675488423649	0.0412236602431249	0.0825121566268636	0.120963920511626	0.0375799302591744	0.0520576761010702	0.0414772556321537	0.0470097836511277
fu12	0.561628489308794	0.0118399839144914	0.380504400879275	0.262520798723649	0.103035702680974	0.213268411052084	0.184867654165332	0.552830575516067	0.572897050125506	0.00624072178126008	0.0163611272518831	0.35662148927016	0.395721507239925
fu2	0.148199766890643	0.0836870056115113	0.0430152619274935	0.0719233249061722	0.0924981942917938	0.0855658241626035	0.108320231984781	0.128892942741314	0.172928370424372	0.0798615017393471	0.0867759217815817	0.0355125593877937	0.0473429178547458
d	0.00993717155846424	0.00479777763280817	0.0594265887429012	0.0369301717977773	0.0342624506240246	0.0173681794025991	0.272548115459795	0.00289304159184346	0.0189594476116018	0.0107396407011321	0	0.0810534682717599	0.0389771409258918
CheA29a	0	0	0.00190661986042017	0.0167925855976521	0.00257301575457547	0.00152487490307514	0.0199564774325745	0	0	0	0	0.00411428496195932	0
tRNA:Asp-GTC-1-2	0	0	0	0	0	0	0	0	0	0	0	0	0
tRNA:Asp-GTC-1-3	0	0	0	0	0	0	0	0	0	0	0	0	0
CG43796	0	0	0	0	0	0	0.000943779080192909	0	0	0	0	0	0
CR43604	0.00255240446728691	0.00644340748585918	0.00252403385032277	0.00484377787075726	0.00323399359811956	0.00334625781900648	0.00219751241594515	0.00371823485622499	0.00105918335268814	0	0.0116461588719567	0	0.00449936468970581
CG13088	0.157800322826494	0.0163998864960376	0.0203632792679679	0.00847115349021778	0.00770390781202604	0.0102061710665958	0.0275949885051881	0.178091519988333	0.131810912763042	0.012595435862495	0.0194718031566621	0.0260190271566699	0.0148057797395632
CG43400	0.00191706910779447	0	0	0	0	0	0	0.00202399807259932	0.00178011214602386	0	0	0	0
Dh31	0.003101084763665	0	0	0	0	0	0	0.0055222525470612	0	0	0	0	0
Bace	0	0	0	0	0	0	0	0	0	0	0	0	0
CG13096	1.16692834299123	1.02061561354355	0.378742097854263	0.48808797890228	0.878309648128117	0.819307374755124	1.22658819038298	1.19681582790423	1.12864779724651	1.15796664494547	0.909711054026472	0.42918671207594	0.32724435636278
CG13097	0.689858519891793	0.326261164005259	0.123455002518749	0.182685198400844	0.36261627527803	0.336367787509662	0.408774663053793	0.654453073765669	0.735206591299912	0.328944620324446	0.324094398033244	0.12824441798823	0.114130920064885
PIG-U	0.282067322736526	0.318751969637451	0.367017559820477	0.324000409865948	0.31140965695466	0.354894762797784	0.345448936360578	0.26344613355567	0.305917749975021	0.341756918283738	0.300176545264673	0.354749432751549	0.380581822173346
mRpL51	0.691890892351281	0.623964563132336	0.364300067967501	0.554565027584072	0.56372147863818	0.604091498606692	0.692038177361373	0.744562705162932	0.624427680051426	0.646068786501762	0.606116432461371	0.387432612011863	0.345540050692295
Uba4	0.186851655151843	0.133408071179999	0.0877365288998193	0.100007683557596	0.152484497088879	0.169889742067641	0.170836805741482	0.18539940020785	0.188711735114354	0.156858478199035	0.114472959922392	0.0816785274609563	0.0951535260857393
CG13091	0.0189231475628458	0.000936917530083017	0	0	0	0.00328978210128252	0.0025864167431049	0.0195213916211075	0.0181569034608256	0.00209725385580121	0	0	0
Acer	0.305292551438341	0.00591073503595813	0.0305423969219542	0.0129011014310965	0.0223072951892113	0.014051526321854	0.016392854246251	0.287796537328463	0.327701829784555	0.0132309530420294	0	0.0480058454682672	0.014788139561002
lmgB	0	0	0	0	0	0	0	0	0	0	0	0	0
lmgA	0	0	0	0	0	0	0	0	0	0	0	0	0
CG17834	0.152744332978224	0.323905475430983	0.787323150594026	0.338996331297315	0.162981745351458	0.179644753819112	0.458914508753016	0.112162469005601	0.204722473819871	0.243224019241488	0.389051992851073	0.862577636325865	0.706699818031296
tRNA:Asp-GTC-1-4	0	0	0	0	0	0	0	0	0	0	0	0	0
tRNA:Asp-GTC-1-5	0	0	0	0	0	0	0	0	0	0	0	0	0
Sema1a	0.510964326518811	2.01785949209325	1.0907982470259	1.43280601075374	1.09288766651984	1.03701497370415	0.50143547645701	0.490135435785392	0.537642426293807	1.72526631930847	2.25411484900021	1.28415544375814	0.917958300551819
tRNA:Phe-GAA-1-3	0	0	0	0	0	0	0	0	0	0	0	0	0
CR43855	0	0	0	0	0	0	0	0	0	0	0	0	0
tRNA:Asp-GTC-1-6	0	0	0	0	0	0	0	0	0	0	0	0	0
Glt	0.0138212664296332	0.0292717350092504	0.0424520538727171	0.0205658805061891	0.00917934666122786	0.00684242883569373	0.00513973110460425	0.0105512476917291	0.0180095781007844	0.0316849553660488	0.027323171988233	0.049287612858302	0.0349595462814637
CG9287	0.00367645520975741	0	0	0	0	0	0	0.00208860554923376	0.00571020785714045	0	0	0	0
tRNA:Asp-GTC-1-7	0	0	0	0	0	0	0	0	0	0	0	0	0
CG9289	0.000426999630730719	0	0	0	0	0	0	0	0.000973910116666641	0	0	0	0
tRNA:Asp-GTC-1-8	0	0	0	0	0	0	0	0	0	0	0	0	0
tRNA:Asp-GTC-1-9	0	0	0	0	0	0	0	0	0	0	0	0	0
PrBP	0.543933425648169	0.245147350834352	0.487416269749546	0.432492855234422	0.403622660140049	0.405525887482413	0.328153630923981	0.565199598357711	0.516695245533892	0.299862844350671	0.200967138678317	0.442112790684095	0.519000757400679
Trs23	0.28700160445915	0.117492133056128	0.100791667760337	0.209826585226073	0.145412108777552	0.127243115165234	0.127823946669197	0.308598315953161	0.259340063025039	0.157830776607089	0.0849205575180851	0.116168926758569	0.0902253390777489
Hnf4	0.28352023915752	0.637661617864571	0.65875620599621	0.731503449539263	0.287311887768453	0.363281084054501	0.274499861933841	0.27895992730574	0.289361186529321	0.63894495936723	0.636625379384164	0.588938372738287	0.708523369129935
CR44992	0	0.00593450320090013	0	0	0	0	0	0	0	0.00517199468318947	0.00655019330836837	0	0
CG9314	0	0	0	0	0	0	0	0	0	0	0	0	0
raw	0.193309615000292	0.79124530991142	0.710760535341341	0.439544079651911	0.303348101774258	0.30358063133576	0.340900871585858	0.190524753406751	0.196876526767362	0.882919451144189	0.71722271140049	0.872704670452169	0.56794872273535
CG45307	0	0	0	0	0	0	0	0	0	0	0	0	0
CG12438	0	0	0	0	0	0	0	0	0	0	0	0	0
LManIII	0	0	0	0	0	0	0	0	0	0	0	0	0
LManIV	0	0	0	0	0	0	0	0	0	0	0	0	0
LManV	0	0	0	0	0	0.00216704680279332	0	0	0	0	0	0	0
LManVI	0	0	0	0	0	0	0	0	0	0	0	0	0
CG42710	0	0	0	0	0	0	0	0	0	0	0	0	0
SoxN	0.00232571840606927	0.000802078731406612	0	0	0.00244783660201114	0	0	0	0.00530454951521278	0	0.00144971994310139	0	0
CR45365	0	0	0	0	0	0	0	0	0	0	0	0	0
CR45260	0	0	0	0	0	0	0	0	0	0	0	0	0
CG32986	0	0	0	0	0	0	0	0	0	0	0	0	0
CG32987	0	0	0	0	0	0	0	0	0	0	0	0	0
CG32988	0	0	0	0	0	0	0	0	0	0	0	0	0
CG32983	0	0	0	0	0	0	0	0	0	0	0	0	0
CG9483	0	0	0	0	0	0	0	0	0	0	0	0	0
CR44414	0.000476818514290728	0	0	0	0	0	0	0.000849093931865306	0	0	0	0	0
CR44415	0	0	0	0	0	0	0	0	0	0	0	0	0
CG42713	0	0	0	0	0	0	0	0	0	0	0	0	0
CG34398	0.0102664895872247	0.122499719989967	0.901417338385518	0.913053988445117	1.03695285344326	0.81286830476403	0.184282097271993	0.00316688000881659	0.019359825143131	0.144965062619126	0.104360002339093	1.04444627746863	0.791433823745269
Tsp29Fa	0.00463455279440222	0.0019283015076811	0.0133548151262979	0	0.00374856876387072	0.00509684440564305	0.00127076025138179	0.00737834069964236	0.00112024910755355	0	0.0034853151474236	0.0167710673661209	0.00995204957486591
CR46071	0.000304511697070789	0	0	0	0	0	0	0	0.000694536952908033	0	0	0	0
Tsp29Fb	0.00225420418167227	0.00525153751708205	0.00798102950209422	0.00132645522086143	0	0	0	0.00401417108287094	0	0.00242117267077136	0.00753692528118384	0	0.0142270525906897
CG9510	0.0546426651153092	0.0189817655648603	0.0154880651449064	0.0149792461403859	0.0283434335807855	0.0452193335085412	0.0205347926461294	0.0564737029953201	0.0522974316662542	0.016447131121445	0.0210283648048851	0.0154020329874461	0.0148857410512907
CG9515	0.108175095546333	0.021436475189157	0.000972203156238102	0.00844952748160392	0.05957819216633	0.050446056643021	0.099447106251802	0.10024288727437	0.118334841757681	0.0188336211077294	0.0235381586089432	0	0.00173305780025053
C1GalTA	0.322701591793504	0.252177305590887	0.138144119066644	0.0706525579107728	0.0878813184911929	0.0894098431489121	0.146366751240899	0.308194355260607	0.341282778311667	0.292418931914397	0.219684066944575	0.158756902682943	0.118430373375544
CG31886	0.0891110397772622	0.194993970728968	0.181013158541247	0.0898100467483547	0.0171254346385931	0.0250194683790272	0.00422914141514546	0.0740870475562308	0.108354098306939	0.226328785467029	0.169692567524322	0.244764460406552	0.127119846357768
CG9525	0	0	0	0	0	0	0	0	0	0	0	0	0
CG32985	0	0	0	0	0	0	0	0	0	0	0	0	0
CG32984	0	0	0	0	0	0	0	0	0	0	0	0	0
CG18088	0	0.00720037896876866	0.0156494155098981	0.00351895343509677	0.00115530873026372	0	0	0	0	0.00213681149262693	0.0112889738252806	0.0226739199720037	0.00916615462772831
CG9541	0	0	0	0	0	0	0	0	0	0	0	0	0
CG13101	0.00534105858321532	0.00156158598420362	0.0789231336881364	0	0	0.00393727130487659	0	0.00296220770282655	0.00838794293001465	0.00349555016464041	0	0.107560955977445	0.0518343616366148
CG18662	0	0	0	0	0	0	0	0	0	0	0	0	0
rost	0.0494201121891133	0.027438865551465	0.140964860244894	0.21068492327608	0.161058626680224	0.188306678673729	0.0626409750541608	0.0535675315007723	0.0441080066323994	0.0346086380584262	0.0216496082477074	0.155627093813178	0.122723673373491
CG9555	0.000483965028687027	0	0	0	0	0	0	0	0.00110383804488205	0	0	0	0
alien	1.30221621880287	0.630740117218841	0.749908077042907	0.791419004526647	0.893270709612904	0.817081478640631	0.912734228671451	1.30560719533584	1.29787298173667	0.696751502101556	0.577438998990562	0.675312740550477	0.814501229365547
CG17906	0	0	0	0	0	0	0	0	0	0	0	0	0
CG18661	0.21486107985416	0.240203426345486	0.384377994890948	0.298816652208963	0.214302947521103	0.317987688098505	0.324944533065562	0.217679923244726	0.211250643456656	0.269045165112484	0.216915065850394	0.432584448004771	0.353043635564269
Try29F	0.0550350724440472	0.0171562983127509	0.0141325877073783	0.0469165039225598	0.0237901430465991	0.0382132857199634	0.0315306324713906	0.0491876295796525	0.0625246054278951	0.0117236891254397	0.0215428771596482	0.012421502942267	0.0149316321782364
CG9568	0	0	0	0	0	0.00220438142852734	0	0	0	0	0	0	0
CG13102	0.000345291825112453	0	0	0	0	0.000782656641878626	0	0.000614877955948913	0	0	0	0	0
Rcd-1r	0.38399345270832	0.00212361025635798	0	0	0.00175287295877944	0.00175327863104004	0.00759944486981023	0.35151795216764	0.425588785592615	0	0.00383832661242344	0	0
CG9582	0	0	0	0	0	0	0	0	0	0	0	0	0
CR44352	0	0	0	0	0	0	0	0	0	0	0	0	0
DIP-zeta	0.00087581748804334	0	0	0	0	0	0	0	0.00199758372272899	0	0	0	0
CR44483	0	0	0	0	0	0	0	0	0	0	0	0	0
CG12439	0	0	0	0	0	0	0	0	0	0	0	0	0
Toll-4	0	0	0	0	0	0	0	0	0	0	0	0	0
CG31609	0	0	0	0	0	0	0	0	0	0	0	0	0
CR44482	0	0	0	0	0	0	0	0	0	0	0	0	0
Or30a	0	0	0	0	0	0	0	0	0	0	0	0	0
CR44617	0	0	0	0	0	0	0	0	0	0	0	0	0
CR44616	0	0	0	0	0	0	0	0	0	0	0	0	0
CR44615	0.000604615245832931	0	0	0	0	0	0	0.00107666779070784	0	0	0	0	0
CG32982	0.015252717766359	1.58003531454024	0.470210542431077	0.208800227606754	0.0485140506878989	0.0495066301454688	0.040017641957154	0.0105495414270761	0.0212766491050295	2.00478320470821	1.23707117962199	0.353450682880788	0.546220402823443
CG13108	0	0.00516290992791537	0	0	0.00234631903603829	0	0	0	0	0.00354332003160213	0.00647065332245401	0	0
CG9586	1.05009497170425	0.442772332747867	0.462305962222714	0.48924825999798	0.570964149181198	0.510268712123779	0.56610748661315	1.08529146016055	1.00501453785954	0.521880505656667	0.378896168287346	0.443501619392836	0.470607862315957
tai	0.0809312572735449	1.42169578639665	1.44136686355422	1.10562049309203	0.983554488052407	0.822729279940507	0.836265957119173	0.0845290553685784	0.0763231186175774	1.34098481112684	1.48686613909898	1.5174054952415	1.3609718594651
tRNA:Thr-AGT-1-1	0	0	0	0	0	0	0	0	0	0	0	0	0
aust	0.000410869351476009	0	0	0	0	0	0.00101851092683985	0	0.00093711982220213	0	0	0	0
CR43734	0.00462984466566677	0	0	0	0.00254336112803153	0	0.00118300145213428	0.00450802788789753	0.00478587026459039	0	0	0	0
borr	0.869233848631696	0.630691679236945	0.0384322757693694	0.173971694699483	0.911738835166211	0.860514432840517	0.993949169647773	0.714942597284829	1.06685346508282	0.775294105837753	0.513931955894678	0.0239468643261698	0.0520479887490406
lectin-30A	0.00271399134737899	0	0	0	0	0	0	0	0.00619013094984386	0	0	0	0
Ggamma30A	0.00992694805568035	0.00328753393613319	0	0	0	0	0	0.00699005598482416	0.0136885837902701	0.00312339925788034	0.00342006504279698	0	0
CR45262	0	0	0	0	0	0	0	0	0	0	0	0	0
CR42844	0	0	0	0	0	0	0	0	0	0	0	0	0
CR45456	0	0	0	0	0	0	0	0	0	0	0	0	0
CR45457	0	0	0	0	0	0	0	0	0	0	0	0	0
CG17005	0	0	0	0	0	0	0	0	0	0	0	0	0
Cks30A	0.742512708135726	0.842092030559178	0.0873382665904187	0.211949006379049	1.23038488776869	1.17173565623031	1.38595133282441	0.677044504049585	0.826365818848797	1.03956955547045	0.682638128456907	0.0518576782286751	0.119491945983668
Eaat1	0.00602190691783475	0.00117416411550158	0	0	0.00506985309804682	0.00327997248753869	0	0.00383489836456318	0.00882307540729903	0.00262832121239201	0	0	0
CG3748	0	0	0	0	0	0	0	0	0	0	0	0	0
CR44802	0	0	0	0	0	0	0	0	0	0	0	0	0
CG43350	0	0	0	0	0	0	0	0	0	0	0	0	0
CG13110	0	0	0	0	0	0	0	0	0	0	0	0	0
CR43404	0	0	0	0	0	0	0	0	0	0	0	0	0
CG34181	0	0	0	0	0	0	0	0	0	0	0	0	0
Shawl	0	0	0	0	0	0	0	0	0	0	0	0	0
CR43865	0	0	0	0	0	0	0	0	0	0	0	0	0
Aldh	1.76163750963555	0.017103361728696	0.0873326262576315	0.675695154448428	0.630674372689946	0.577552902463852	0.290240984395686	1.74571541320733	1.78203087971828	0.00948191313173329	0.023257326434318	0.0497704729297304	0.162050118255291
CG4438	0	0	0	0	0	0	0	0	0	0	0	0	0
Mco1	0	0	0	0	0	0	0	0	0	0	0	0	0
Fbp2	0	0	0	0	0	0	0	0	0	0	0	0	0
CG42847	0	0	0	0	0	0	0	0	0	0	0	0	0
FucTB	0.108443555834367	0.0178158568939126	0.0283222934906688	0.0219664084852205	0.0450120961344466	0.0398597212875887	0.038650232780582	0.108122974808671	0.108854163038511	0.0305506270610992	0.0075331232185445	0.0393477902393259	0.0179828703726187
scat	0.124156360146012	0.0339503326841121	0.0474227133898623	0.0214953231727295	0.0616394620026519	0.0600393750457114	0.0659539799556134	0.125031828223577	0.123035041443925	0.031601463919792	0.0358469347919481	0.0362469907557029	0.0545929749837391
CG3769	0.0153937828247469	0	0	0	0	0.00296437691261682	0	0.0129499587589791	0.0185238862514494	0	0	0	0
RpS28-like	0.00267389569607413	0	0	0	0	0.00486198052776799	0	0.0032004637203445	0.00199945582937166	0	0	0	0
numb	0.255708954971524	0.0756660484326892	0.536022894408986	0.0809834665063059	0.035883592835601	0.0568693563182146	0.104131020435609	0.234390386126603	0.283014245204402	0.0148256839050284	0.124791808610304	0.812587507059537	0.284251132027706
CG33723	0	0	0.00147869846144382	0.00524564296894999	0	0	0	0	0	0	0	0	0.00263594073561725
CR43769	0.000632610702128292	0	0	0	0	0	0	0.00112652066207872	0	0	0	0	0
Gdi	1.35631034696582	1.49165945801324	1.27570704074407	1.28528095986318	1.25835128570864	1.35338791369511	1.21173487360635	1.4310168909986	1.26062456796493	1.63433840322623	1.37645285628847	1.16876988921076	1.34260514779771
CG33298	0.308275854172417	0.125121549370501	0.661644957211782	0.371666207332027	0.21618275243879	0.19023389530133	0.149630614865506	0.30245204190484	0.315735120569929	0.162227477629048	0.095160240838756	0.800628684355471	0.534131676768475
Oatp30B	0.0601534077442058	0.058586044332327	0.23480608006189	0.111916395797581	0.0311595685553262	0.0298462377087881	0.0326165814423917	0.058091831027048	0.0627939203887848	0.0498215171773317	0.0656629917245591	0.325274320413427	0.156089679631302
CG31883	0.0010679325997877	0	0.00815038023801614	0.00415885149157209	0.000577742805079977	0.003796144112852	0	0.00107476356276383	0.00105918335268814	0	0	0.0175876626188769	0
CG17855	0	0	0.00476185941086275	0	0	0	0	0	0	0	0	0	0.00848853199327708
Cpr30B	0.000499925586076513	0	0.00376764766164715	0	0.0025066991534877	0	0	0	0.00114024123399643	0	0	0	0.0067162414838058
CG13113	0	0	0.00308175526918516	0	0	0	0	0	0	0	0	0.00665010347561008	0
CG13114	0	0	0.00257541855702389	0	0	0	0	0	0	0	0	0	0.00459096351469476
jp	0	0	0.0077963955703999	0	0	0	0	0	0	0	0	0	0.0138979225385389
CR44149	0.00294810995496138	0.00228896697318223	0	0	0.00540572665136786	0	0.00292140116242552	0.00204075580344579	0.00411026903943681	0.00512376453227715	0	0	0
CG3838	0.356916489982846	0.593775423103301	0.5912513996188	0.72136569848906	0.522860423689831	0.398526237568802	0.290872992728929	0.250572443661326	0.493124275339861	0.615973097106366	0.575851835398963	0.494079568651528	0.651621420424139
Mtpalpha	0.712606113425307	0.924026126479393	1.19960020814298	1.17369343243533	0.917826415236449	0.772982185830294	0.834600432436195	0.691138867332763	0.740101832735621	1.0004214329286	0.862340475309227	1.19860625128858	1.21827838466332
CG31709	0.000542999241104261	0	0.00299090644803539	0	0	0	0	0.000966945172661598	0	0	0	0	0.00533161584215005
gcm	0.000369541243001489	0.00234736071076094	0	0	0.00751943214645133	0.00244614206703897	0	0	0.00084285776657189	0.00525447666793411	0	0	0
CR43621	0	0	0	0	0	0	0	0	0	0	0	0	0
CG3841	0	0	0	0	0	0	0	0	0	0	0	0	0
CG4382	0	0	0	0	0	0	0	0	0	0	0	0	0
gcm2	0	0	0	0	0	0	0	0	0	0	0	0	0
Trx-2	6.02617705253555	2.56891765606176	2.01884172424887	1.79524880812776	2.2961367930293	2.60681869302218	2.89677386406863	6.08592329353323	5.94965275755907	3.26308153389858	2.00841266153514	2.13501484571591	1.8695348924509
GlcAT-S	0.122253438966464	0.103024394779748	0.157960387768122	0.137565600742859	0.146772448403776	0.144122611364685	0.100292310758262	0.112862382146097	0.134281710373371	0.10718410307512	0.0996656241064657	0.147900308709286	0.165630237819745
CG31882	0	0	0	0	0	0	0	0	0	0	0	0	0
Apoltp	0.00368302035716861	0	0	0	0	0	0	0	0.00840031355436403	0	0	0	0
CG33299	0	0	0	0	0	0	0	0	0	0	0	0	0
CR46208	0	0	0	0	0	0	0	0	0	0	0	0	0
CR44150	0	0	0	0	0	0	0	0	0	0	0	0	0
Pka-C1	2.04058413575426	0.523779056049392	1.80823162904451	0.804043778648048	0.595154604535854	0.606819055631647	0.543105309611728	1.97406046898512	2.12578910620514	0.578271087761417	0.479779278890615	2.6284838379822	1.12995779546223
hoip	7.54334874794987	3.63025135278627	1.08549699137014	1.70714965503795	3.36538074935003	2.68478985865096	4.48682701643846	8.15561563111628	6.7591439044422	4.43694011786648	2.97888775365319	1.11218113480571	1.08590543993652
pelo	0.41002278465631	0.279675978955428	0.260714565975155	0.298341508347427	0.34848804227573	0.400774458640771	0.442519772999995	0.442008890386551	0.369054279371686	0.290395217504011	0.271020693170858	0.29157212424774	0.248242629985478
CG31710	0.00132935772815897	0.66659346484459	0.525524226629322	0.282401732607008	0.11428918493584	0.181198935413076	0.0959152964049333	0	0.00303202824299271	0.779340854116368	0.575555200215205	0.722701330936128	0.357917226633473
CG4364	1.62153402253366	1.71626131303221	1.07913933464567	1.17778810783683	1.25257825721953	1.32336242682391	1.48896087851723	1.66228177005539	1.56934341440652	1.42490859370538	1.95151506155698	1.10146122145871	1.06848967129877
Nckx30C	0.00765357159022132	0	0	0	0	0	0	0.00726116321020843	0.00815617684407345	0	0	0	0
CG13116	0	0	0	0	0	0	0	0	0	0	0	0	0
CG13117	0	0.041218355032861	0.0987419903182842	0.00457327624992742	0	0	0.00835180486217904	0	0	0.0548765497868347	0.0301899990203356	0.0937374567572157	0.0985830402027198
Cyp4e3	0	0	0	0	0	0	0	0	0	0	0	0	0
zf30C	0.616300968352027	0.41188298314689	0.350172079381121	0.330338677719423	0.391160858784783	0.422655646724241	0.490936255708409	0.599193926887309	0.638212042008891	0.512942439553091	0.330282179837536	0.320163407977692	0.375511836243739
Taf11	0.91707104976234	0.288115015710332	0.374908210450971	0.394193856752872	0.349482313901154	0.364258271932821	0.381518077409333	0.926173279232215	0.905412714756405	0.374140238921872	0.218653655353187	0.380969433287234	0.369789365370131
und	1.295432770722	1.57460642890192	0.876156480456145	1.2399262201201	1.64844284229374	1.47196329222782	1.81259009198542	1.27207186717931	1.32535392799928	1.63479797532721	1.52600455911752	0.775240780685175	0.955452108240379
ppk18	0.000408883367327897	0	0	0	0	0	0	0	0.000932590146028695	0	0	0	0
CG4017	0.00187579337945038	0.00260693170937322	0.00127207430542199	0	0	0.00446519270655423	0	0.00253079876060287	0.00103684813098793	0.00304935689063177	0.00224969398537564	0	0.00226761071836093
CG17633	0.0431955376075433	0	0.00385384968752987	0	0	0	0	0.035618472105015	0.05290040917585	0	0	0	0.00686990596472716
ppk16	0	0	0	0	0	0	0	0	0	0	0	0	0
ppk11	0	0	0	0	0	0	0	0	0	0	0	0	0
IP3K1	0.0807754459424266	0.142249169211672	0.222385086841164	0.0779234754144972	0.130622439019108	0.0837029066703599	0.0933127210035281	0.0903183255750517	0.0685527165499548	0.121213264067818	0.159234682681865	0.380508870280144	0.0854126470454785
CR18854	0.166794279962273	0.43332593352588	0.816141617891749	0.918826582570912	0.43483168027408	0.605848790227267	0.371983616986479	0.174338450377991	0.157131541142141	0.458473207448524	0.413020681290204	0.836311501327689	0.792929794855697
CG4036	0.601701930501551	0.326065646650763	0.155657630222537	0.199007466730423	0.221319169870163	0.274063011915472	0.377214740319079	0.597551887990018	0.607017395910158	0.393136273648654	0.271909239758055	0.161715694067529	0.143885419645259
CG13123	0.127179104846562	0.069244579091709	0.0523872076241256	0.090715164127086	0.0674962381253281	0.0713506240039317	0.063208178775652	0.129379606998305	0.124360653460424	0.0621065810441232	0.0750081799996976	0.0595014742983952	0.0504596929459662
nAChRalpha6	0.0091260215378789	0.00436721102691602	0	0	0.00251438226656475	0	0.00940071203376652	0.00580999945050554	0.0133732553073229	0.00339376497498795	0.00515322336698216	0	0
CR43766	0	0	0	0	0	0	0	0	0	0	0	0	0
CR44701	0	0	0	0	0	0	0	0	0	0	0	0	0
FKBP59	6.75752807214037	2.09299279900393	1.9943944798304	2.08059868763103	2.27506841924227	2.11189678193525	2.3620143955008	6.66175890436378	6.88019132127888	2.27986285355759	1.94210393507862	1.96461708423034	2.0477954003928
CG34183	0.215339866624948	0.124628418329638	0.1306425945714	0.122263672023088	0.100897402792615	0.132091958834119	0.159993914023124	0.199518896529203	0.235603711884566	0.136747933489813	0.114842474411485	0.150642117589614	0.108441136661945
CG4537	0.239787931051099	0.0752192406751153	0.0566098235712338	0.0499473672973659	0.0422468170503815	0.0722127800411131	0.0755249386872042	0.259918166753281	0.214004683953097	0.05222880839822	0.0937829437558383	0.0581199839553057	0.052901003098686
mtDNA-helicase	0.174362470839419	0.0656906510469383	0.0173501455165206	0.0333322175630145	0.0588578774894802	0.0571749014736702	0.0716963765548933	0.146910461692349	0.209523605842858	0.0827933923095887	0.0518809841888977	0.0191911927730977	0.0215937970659007
Uhg2	0.34556925403961	0.870595523669847	0.37370670113935	0.563309224333357	0.775556561662888	0.788820067595241	1.13160503410962	0.337036832779781	0.356497766201171	0.965054223442449	0.794324523853461	0.373025043785685	0.37770037767834
snoRNA:U14:30Eb	0	0	0	0	0	0	0	0	0	0	0	0	0
snoRNA:U14:30Ea	0	0	0	0	0	0	0	0	0	0	0	0	0
snoRNA:Me18S-G1620	0	0	0	0	0	0	0	0	0	0	0	0	0
snoRNA:Me18S-A1576	0	0	0	0	0	0	0	0	0	0	0	0	0
Bka	0.67307082767872	0.344065306185726	0.136232623733058	0.218108900791827	0.291897106462268	0.338866288275221	0.472024519494379	0.709296976317471	0.626671582504429	0.319428797974033	0.363958138903242	0.140510472713747	0.133002783840512
RpS2	51.1990631492293	72.5751732620656	56.1645275386353	58.863587677445	59.7333221609259	60.5699811869104	69.1799474845382	51.9777370815778	50.2017205098515	69.5437302413009	75.0229222850433	53.3135581829328	58.3168779561805
Muc30E	0.0121347505815899	0.0386180640528485	0.0132855396569992	0.00147461480112165	0.00871140268403184	0.00069092385155501	0.0013660632992751	0.0122624555165688	0.0119711833018568	0.0290952466968037	0.0463072954583505	0.00514442457553353	0.0194331764783404
CG13124	0.0320818474011616	0.2264620681276	0.40776414099107	0.0483599735252162	0.0182196835115566	0.0114861934968307	0.0154415273142953	0.0208619500544341	0.0464525378384084	0.202344573315726	0.245935821702406	0.516234588370813	0.303749715585629
Etl1	0.260482810448088	0.0941647712071852	0.13538096230813	0.0942660086313323	0.10377371276349	0.10439482334148	0.111011436719913	0.233391157971356	0.29518239272993	0.110824752474773	0.0807126124196922	0.16357960242202	0.106200304722389
Srp54	1.0377200047258	0.698080863043205	0.553089418980363	0.621686002739134	0.84077912597149	0.858567786468601	0.879201090901483	0.957030776826446	1.14106853635032	0.779923869620466	0.631996447794485	0.520813067512962	0.581733077775543
yip2	0.270313259042674	1.21399529423988	1.19663402956477	1.61975766654749	0.843707440944079	0.855376049497698	0.610536698214701	0.263268082320428	0.279336875803359	1.32527361989865	1.12414323004336	1.06346265880609	1.31875244482341
CG5885	2.25652027821026	2.18245986723721	1.75930398972682	2.32321274776594	2.23718536376091	2.03662872619335	1.76387205171577	2.27335308247607	2.23496045356844	2.88483817677616	1.61532210177098	1.53551538687333	1.95917041704207
CG4598	0.236923343937368	0.641614828130306	1.06646946244134	1.19822231413755	0.699004299709368	0.790644719813063	0.720401531571435	0.25666647535803	0.211635908487617	0.72014524562696	0.578205174251021	0.909677070603915	1.183518325547
CG4594	0.532722186076436	0.120247860074219	0.16075591838794	0.125021595869171	0.0894415567656932	0.142888568408863	0.170502857128912	0.570251666724983	0.484653604697817	0.138565089189845	0.105457550850422	0.130337862888238	0.191217581644335
CG4592	0.158560934603729	0.0610373549682752	0.0705106867396894	0.103822047404988	0.106552431669677	0.0785011687787441	0.0741065926543858	0.183677566927761	0.126391001421579	0.071174429772711	0.0528521392876748	0.057457576903345	0.0974929430459022
TbCMF46	0.00617800375964773	0	0	0	0	0	0	0.00582698528167944	0.0066275959197852	0	0	0	0
CG42366	0.00352704874970493	0	0.00201618919274204	0.00294303404442922	0	0	0	0.00370015417130915	0.00330533153162282	0	0	0	0.0035940763870619
CG42367	0.00168763564648839	0	0	0	0	0	0	0.00178291987754006	0.00156559351493592	0	0	0	0
Cpr30F	0.0113152946664995	0	0.00260179253098215	0.00702846973119779	0.00211322445296544	0	0	0.0126378194054448	0.00962137599401477	0	0	0	0.0108651708959935
CG31712	0.659180031475084	0.300045731691489	0.44168861261922	0.298350183244766	0.349604605523387	0.381274935636579	0.406878694734554	0.642510906362764	0.68053021226963	0.386664833832548	0.230104841763926	0.436091020922582	0.464754472301061
CR45007	0.0641643715759622	0.00919402795338545	0	0.00311612682885484	0.00807063792752527	0.000782656641878626	0.000899330313681917	0.0581918411445382	0.0718141194573068	0.0127986795835894	0.00628343968054993	0	0
Apf	0.607890142843936	0.226232770260888	0.410906286034066	0.410108452759551	0.34357504604936	0.336988182237018	0.285335389798247	0.632730007420479	0.576074699858912	0.221077583127243	0.230395343722837	0.462097753929829	0.383808419464869
CG4619	0.0835783121681897	0.0532802993736248	0.0246128885023453	0.0369781987843718	0.0503582057109585	0.0465522810643293	0.0770465664366521	0.0821370287438368	0.0854243395678746	0.0558079990419965	0.0512392996413992	0.0101066861793088	0.0388466194813176
CG5853	0.0123773849429257	0.0015965862652373	0.0149482997325045	0.159154646524708	0.136001484192204	0.170720943606084	0.0234086670129156	0.0112660047451213	0.0138008650592916	0	0.00288575529927984	0.0230254523350111	0.00762594324641187
CR45949	0.0429346178733114	0	0	0	0	0	0	0.0390025804378648	0.0479708576022738	0	0	0	0
CG13126	0.169685370960276	0.0510209129124437	0.0526576887522219	0.0647964531388175	0.0852149039835377	0.0860073939267233	0.10693205163236	0.171259176947807	0.167669605757068	0.0568698947312688	0.0462981325618396	0.0414706041064585	0.0596097287312342
CG4709	0.308914904470462	0.0884925512332212	0.0654864078032166	0.0797793751101364	0.122626067637378	0.10637239719124	0.131648659921635	0.314381178924285	0.30191358034125	0.0928481821370743	0.0849755821804206	0.0865892028893144	0.0452064289145611
CG5846	0.172193807024042	0.0696356485568924	0.118073363992153	0.121879836729823	0.0728150369536734	0.114035295328499	0.0618118363633075	0.178207888711848	0.164490839382811	0.0772984779887661	0.0634482707547583	0.134129554643788	0.112121095172686
CG4658	0.450377671449829	0.207933633021302	0.211706136847533	0.21688358108499	0.301280821364654	0.308887713833053	0.284800332100648	0.438244938303315	0.465917541986802	0.203329994409232	0.211650856745335	0.142927913868152	0.272478130001879
CR44872	0	0	0	0	0	0	0	0	0	0	0	0	0
CG5850	0.112283677793279	0.11702915249155	0.104399922352011	0.0678877772406619	0.107204923204723	0.108915544848486	0.0963236703747946	0.119897199876918	0.102532111836838	0.114076041909173	0.119413651719556	0.134643040393135	0.0781978219932132
CR43683	0.00069343809241283	0	0	0	0	0	0.00146272073370072	0	0.0015816087998183	0	0	0	0
Dref	0.592830897446279	0.254774723204369	0.0870872349100266	0.0864825040460924	0.351423893015765	0.280360027873338	0.427971548347078	0.499056143686406	0.712939657398994	0.285466182508825	0.229992799542385	0.0938958832145017	0.0937428336078862
RpL13	30.2303929020617	34.252397464827	25.7056229793282	27.2936168440993	27.4428415885255	27.5106153616099	31.0587738336987	31.3710546166679	28.7694083771893	33.4092254115901	34.9332196196145	23.7556284219232	27.1037318739557
CR13130	0.00215352031844022	0	0	0.00251717214839636	0	0	0	0.00383487842802456	0	0	0	0	0
bib	0.0343271017593554	0.0579336586105073	0.0238989225749355	0.368788644346911	0.409750854369832	0.252741411089206	0.0515286911080424	0.0279652920113328	0.0424754471215488	0.0591771363039499	0.0569296082990319	0	0.0524417700643738
CG31875	0.0663201770240176	0.00828135290505839	0.0255394471336266	0.0380809941217255	0.04050286312952	0.0644881045968395	0.0413177819449505	0.0741824020399063	0.0562500669009273	0.00927038533558122	0.00748275529035052	0.0466414136759051	0.0103174491094568
SoYb	0.366236115390267	0.134772696538317	0.150179865231292	0.36373693113715	0.332376541472436	0.259092547716335	0.148748242147126	0.380667283167703	0.34775235940136	0.156849795875401	0.116946467259926	0.142805758166003	0.16509384577439
CG4747	1.08293322870173	1.34906369616984	0.542840790432118	0.639711515719264	1.855310812656	1.38015304504958	1.65062412523099	0.907737167281236	1.30732818408277	1.53502508520953	1.19890853731791	0.559486237386498	0.54994459398503
CR44873	0.00264853487204955	0	0	0	0	0	0	0.00079372947365973	0.00502421027957623	0	0	0	0
Trp1	1.13515374498436	0.945396491337592	2.16525268903738	1.97160617824044	1.54739534102874	1.47893223836141	1.2646289370815	1.18154062175386	1.07574041651932	0.993635857666239	0.90644545020266	2.3156647299474	2.03779263666671
CG13131	0	0	0	0	0	0	0	0	0	0	0	0	0
CG13127	0	0	0	0	0	0	0	0	0	0	0	0	0
obst-B	0.00131795465463918	0.00503836155679218	0.419773934233736	0.341263404715006	0.0415867673936377	0.00994001835749559	0.0104200607344496	0	0.00300601986297839	0	0.00910660380761816	0.0238513880438475	0.735108215642492
CG33301	0	0	0	0	0	0	0	0	0	0	0	0	0
CR44874	0	0	0.00310703743980115	0	0	0	0	0	0	0	0	0	0.0055386319579064
CR44875	0	0	0	0	0	0	0	0	0	0	0	0	0
Cpr31A	0	0	0	0	0	0	0	0	0	0	0	0	0
Pen	3.82792128642564	5.08067332669375	1.00226223563714	1.38918920267803	6.34197234905356	6.44705247475014	9.22106144953974	3.649562722543	4.05636684427532	6.50610191421375	3.92970614422419	0.834088008799047	1.14248206674555
Spn31A	0.00100770594188152	0.000797703316427607	0	0	0	0.00529512052166521	0.000783007791319028	0.000772338361745216	0.00130916989726158	0	0.00144181158435052	0	0
CG44153	0	0	0	0	0	0	0	0	0	0	0	0	0
CG13133	0.000578970271266099	0	0	0	0	0	0	0.00103100053653268	0	0	0	0	0
CG34109	0	0	0	0	0	0	0	0	0	0	0	0	0
CG13135	0	0	0	0	0	0	0	0	0	0	0	0	0
CG4839	0.00453450352513525	0	0.00306302354729982	0	0	0	0	0.00337593864931229	0.00601841881129205	0	0	0	0.00546017241040403
CG13137	0	0	0	0	0	0	0	0	0	0	0	0	0
Sur	0.0236822164091241	0.0889039886361907	0.0878905345080335	0.0925690616279941	0.0432310654102823	0.0381122396373649	0.0246066119675063	0.00331767377540033	0.0497655689605374	0.0839866008656875	0.0928745501900132	0.12034958209109	0.0572552110912462
CG31874	0.000661017610170153	0	0.00442975733789303	0	0	0	0	0.00117710622559712	0	0	0	0.00955895004492707	0
Ripalpha	0.379812118785164	0.13113442694842	0.0573040765065205	0.0160858021228882	0.123863884091928	0.165260721587832	0.183415519762391	0.375250031919323	0.385655339633878	0.120084921544646	0.140056387833456	0.0464685450372822	0.0670841581713039
RpL7	64.1337301574761	63.1522589194248	58.3702537088735	55.1318375835414	51.6807403217453	50.0478861859714	54.9842077896814	64.4114404956697	63.7780326695158	58.6751845015732	66.7672879524727	55.3248173842856	60.4923815926416
CG34159	2.3545106275373	0.823916883237829	0.923221278651865	0.965827473617899	0.81724884301466	0.854141840659133	0.818830392114452	2.43678522538363	2.24913151933687	0.916878517413435	0.748854694151937	0.971437359288409	0.891789955720664
CG5734	0.609785325477948	0.215677477715939	0.274868221188736	0.337455692271354	0.332453604546673	0.484777328099177	0.380228052764803	0.554106717793625	0.681099706553075	0.256647623758948	0.182595993333385	0.25938362193124	0.297579811502343
CG5731	0.0357885642601562	0	0	0.00328790327777654	0	0.000927854660845925	0	0.0322039025286213	0.0403798775738345	0	0	0	0
CR44845	0.00516359327063376	0	0	0	0	0.0021175785489293	0	0.00422506870377047	0.00636567610627374	0	0	0	0
CG5727	0.197230253490333	0.08908909642131	0.143460898731628	0.195034124896012	0.139247008710605	0.167893459445507	0.113237207356123	0.215612291044449	0.173686136897046	0.0812478315649762	0.0954205525164865	0.127247485808261	0.15642137858275
CG4901	0.106198192084291	0.0471115432121035	0.0106277425592591	0.0307556680746322	0.051133100058366	0.0583181937602729	0.0520278985434519	0.0716529932078815	0.150444439960241	0.0522365609011767	0.0429733301712371	0.0176846687945542	0.00433603207969974
Npc1a	0.0950453529069989	0.153062607877106	0.414037865383019	0.276831324330654	0.170404027504952	0.18348861603929	0.154798699992811	0.0916370821042339	0.0994107408530062	0.145171691558151	0.159434155215392	0.518068219812472	0.332513902112392
Prosalpha6	2.96392393473025	2.45538669691902	2.50930788165778	3.42615480334509	3.45170089379702	3.08538654806723	3.19327967440133	2.91416442643624	3.02765700357258	2.83519889682391	2.14870603861071	2.11648750253844	2.83572934087532
CG4908	0.19345779806101	0.101721693300509	0.104280142179469	0.202052651558913	0.178128354607481	0.192008586083224	0.169476984279824	0.184396908419148	0.205063184109148	0.126149217026346	0.0819976058200191	0.0530794111011725	0.145362951100739
CG5708	1.12626597962262	0.483135366842021	0.652475903533673	0.715963818524801	0.701219430549759	0.68453827428263	0.623288315603681	1.08393384359592	1.18048590727326	0.52518006346268	0.449186232924719	0.696053744049055	0.60097643732818
CG5694	0.84247907331316	0.357666303352133	0.465823903625148	0.641089225166629	0.689240468433695	0.686370201178895	0.628680081333695	0.79968703335946	0.897288055993584	0.39951948772721	0.32387180665176	0.492909440290422	0.45213035462863
eEF1delta	7.26250494963581	5.71441701134587	2.84493355251733	3.90126254430512	5.94390143708689	5.33023612223957	6.45126379915095	7.66113340888989	6.75193288196106	6.81043340255189	4.82943483211119	2.56450740474782	3.05283458637888
mthl15	0.0326374982776297	0.0269992044127006	0.191193911362332	0.111916426352688	0.0272596385618843	0.00617974498163374	0.0057035363127636	0.0345417526944159	0.0301984874835269	0.0187800012178412	0.0336358281104131	0.250697383939262	0.139953282949879
me31B	2.66535322713837	1.54910027494948	1.12173518984874	1.44742012314932	1.903702462514	1.90420006392945	2.28174444013502	2.64017018658778	2.69760821743261	1.94088647415628	1.2327511699999	1.04139040962815	1.19375344938212
chico	0.0889127044588882	0.0745941881363984	0.0740040040365894	0.058356276154847	0.103249242755316	0.0967680097840338	0.0966233288807727	0.0764151887602266	0.104919796483886	0.0639595912381422	0.0831811297312636	0.068647737031126	0.0752111809525553
CR44995	0	0	0	0	0	0	0	0	0	0	0	0	0
bsk	0.708547154087848	0.60733389370541	0.896918105265226	0.797779013235928	0.800631680255331	0.720480517103319	0.739436314161031	0.626726895954201	0.813344334026148	0.701903525717646	0.530973321273169	0.860953638873379	0.912108022061154
CG31717	0.36224335654534	0.683283001766638	0.864693898401264	0.919697596587529	0.854212416501134	0.828934000055607	0.539831120356345	0.339849524198294	0.390925867839158	0.7239796853854	0.650422325552731	0.867569686646154	0.854071284280208
Ror	0.00815049812134957	0.0158312816407087	0.00962438648788823	0.0333467850477755	0.017011459277497	0.0172255134937583	0.0126034229852646	0.00927409831282948	0.00671136636924858	0.0136816633426012	0.0175669982789321	0.00586358945492072	0.0123126802765184
CG5676	4.70757234201905	2.56527431764697	2.2100547863068	2.86697507534811	3.91880603387657	3.66793908302341	3.73753365588859	4.59838003599574	4.84742824082973	2.69193568457118	2.46300116422989	2.07351199408243	2.37311114821932
Pten	0.289958609618235	0.176784333007983	0.157215916976189	0.185750251507226	0.259059116034319	0.271134741582568	0.199616607926909	0.266377736476345	0.320161508779424	0.178576047117857	0.175337607329203	0.19425080414455	0.125590626393076
Rsf1	1.73681340542103	2.40958257128854	2.92394971758277	2.90431776350112	2.40451294834277	2.74902895666253	2.65711723771707	1.77365844305083	1.68962147366231	2.73460925014028	2.14713866911012	2.5876406447443	3.26360460163539
REPTOR-BP	1.20092822630909	0.498440167084845	0.802649642533941	1.26632235053476	1.05847150203047	1.21216023151765	0.780609003902811	1.20485768487939	1.19589528964714	0.458319097228842	0.530836061999629	0.833870665617242	0.801185246110827
Mob3	0.529031591192908	0.302349437988754	0.336148118338874	0.404560754590944	0.413203714768472	0.471918697864147	0.404742781452481	0.535525570458848	0.5207139602153	0.347223013743426	0.266116115950821	0.31975600794805	0.357781771190814
CG4953	0.115841279239524	0.0445263771599573	0.0398377858371216	0.0567349352055575	0.0594175535722481	0.0610246522939113	0.061129564884375	0.111532448769623	0.121360123745492	0.0640837956252807	0.0287346728090751	0.0331067574488309	0.0436661229475739
CG4957	0.114549593147507	0.0557327579601137	0.031264778561799	0.0363752796599088	0.0349340382374553	0.0305770680730344	0.0441396099530993	0.104362013009032	0.127598069078294	0.0629199461370203	0.0499294383141642	0.050496936581782	0.014018005477387
Mulk	0.455869843484161	0.155454919686617	0.094671011194427	0.132653368303077	0.122037532154158	0.17416809433232	0.14765419561205	0.458928966045174	0.451951652258754	0.174999980604255	0.139673193479829	0.103865246282161	0.0829596425917584
trk	0.190910551187429	0.00212361025635798	0.0068043787783729	0	0.00694545903776551	0.00178682215840495	0	0.185531252710445	0.197800474579183	0	0.00383832661242344	0.014683133153331	0
Utx	0.329802435913575	0.245528297926022	0.305763701813734	0.344196862018821	0.252268109379075	0.267543107466874	0.268959351423391	0.294940164579396	0.37445479714297	0.279930449654259	0.217750162990178	0.317768728547509	0.294583846024411
CG34043	0.00349089823472992	0.0010688063314377	0.000972203156238102	0.00202436198183419	0	0	0.00407515751306685	0.00509684917329374	0.00143396107369269	0.00239248186498746	0	0	0.00173305780025053
Ufd4	0.483369518031647	0.186161068801887	0.253152434043162	0.278854112587231	0.238311154397576	0.277470208393074	0.211952274011516	0.493057305562754	0.470961187426736	0.18078030576878	0.190505784294458	0.237039056655475	0.265004522305836
Hand	0.0101271271980788	0	0	0	0	0	0	0.00804584412175809	0.0127928801793936	0	0	0	0
CYLD	0.149362676356806	0.0710408272016424	0.0947617659192349	0.0998213073629293	0.0669487803640431	0.0815941634704444	0.0535283518259772	0.143404945849613	0.156993468170812	0.0500086990411029	0.0880232909337551	0.144787073392068	0.0493164351408406
CR44968	0.00126979172256508	0	0	0	0	0	0	0.000777097083904338	0.00190084581454836	0	0	0	0
CG13138	0.0129772698224332	0.00140085040024397	0	0	0.00426804250070632	0	0	0.0114634621178997	0.0149161879097467	0	0.00253197184143476	0	0
nmd	0.822274454012083	0.433865851875502	0.447072796805717	0.530639912976712	0.728130767766625	0.638370536111961	0.593186662471663	0.723345741007951	0.948984517928335	0.474255100254485	0.401253415296198	0.480550986061976	0.424756431579247
CG5390	0.27702685349936	0.180260362398342	1.04363161813293	1.48079915174608	0.822074369646273	1.07000997486239	0.45495859170865	0.278810307104155	0.274742567032943	0.12994105773779	0.22089085684475	1.06762498646951	1.02566731260365
CG4968	2.26233303866608	0.636403044194593	0.728598093531119	0.832400648444652	0.946433970673278	1.00313070667042	1.02166050793774	2.27966569083193	2.24013299787832	0.696043857492088	0.588245865755622	0.826922494494257	0.650895587049494
Cdk5alpha	0.0390461565393649	0.011688733669202	0.0320900988449496	0.050875648075718	0.028727265939672	0.0392479167104995	0.020831392428619	0.0412717192900201	0.0361956069888681	0.0245889725592024	0.00127239170833219	0.0319811914665575	0.0307848441207975
l(2)SH0834	0.653099359978551	0.456930928407718	0.428021770250746	0.530662044029869	0.420324450957603	0.434153145034931	0.433772847379376	0.628789713429771	0.684235688092399	0.470760221948493	0.445764418095291	0.431165622728785	0.435335954124115
Usp14	2.41194996682227	1.16337527784064	1.47514533625164	1.65012784714922	1.76186065743213	1.71646933227937	1.57130960887102	2.4014535660221	2.42539398702522	1.43558296607039	0.943580250077476	1.51735592072142	1.43333197620034
CG4972	0.243504923395294	0.384973818125502	0.48509087505361	0.513851494536234	0.545595497411276	0.627128170059892	0.487815863753678	0.235436578597816	0.253839036252336	0.406996340365271	0.367191657310782	0.513432252586597	0.475627317543517
CG5381	0.0168283493676045	0.00480850788535635	0.0289043466330923	0.0370306353799652	0.00638793616227896	0.00815811542818357	0.00384046992109442	0.0171324505141071	0.0164388499539334	0.00410562963936149	0.00537604932622176	0.0490022790504039	0.0175638669141886
CG4995	0.00398922478770417	0	0.00326421893769259	0	0	0	0	0.00204002507976433	0.00648580249581891	0	0	0.00704384086554716	0
RnrL	1.6703176096093	0.618663760408275	0.0682445228302097	0.190331067408015	0.577482954284855	0.597592551682994	0.87452968134011	1.21202517622967	2.25730860304759	0.674325578055117	0.573719435600266	0.0534911388294516	0.0807854197895666
Schip1	0.0886159448079678	0.0132942848150678	0.00851788690218639	0.00823138825843402	0.00952430558861477	0.0219516232083914	0.0110732734443435	0.0837421468938422	0.0948584119993479	0.0177931665241481	0.00966164741022044	0.0097156425731685	0.0071580936564974
CG5037	0.321406422692044	0.148491069699283	0.080059429767458	0.188483836567966	0.237779376918968	0.19939964372621	0.235380406362733	0.32183899795109	0.320852370819156	0.192647825695853	0.112836546223792	0.0379463049454722	0.117171909402837
GATAd	0.170840446800184	0.185589600492458	0.189644847438507	0.213972200045017	0.16334684514628	0.212453488867919	0.184829794851624	0.172755186591783	0.168388006108205	0.217547623948957	0.159784985279136	0.196769154133161	0.206095821681652
SamDC	0.637584287274004	0.250796129488968	0.387311183846973	0.422313443742548	0.423589211137046	0.478521973625451	0.43851068537151	0.635801005802373	0.63986835326849	0.248289981490746	0.252819727251507	0.374717152630378	0.409095355296972
CG31715	0.9707965300204	1.4563801617689	1.63211335197154	1.68131146721812	1.38728352981614	1.64877236132355	1.6802249913728	0.979780802822267	0.959289276500201	1.54976020291969	1.38098012854155	1.49165516587078	1.76314987284026
Sps2	0.303482626080136	0.05288258407625	0.0937177126310181	0.115253428110476	0.13600168667499	0.166386640756006	0.128362460534433	0.327516752230823	0.272699190530968	0.0791892346099652	0.031641189235362	0.0813857880707969	0.103150743539461
CG5022	0.0204220986539389	0.00230369787278842	0.0103580810157362	0.00302338588985805	0.00670127145388108	0.0114115999126829	0.00388421636246862	0.0144379989592503	0.0280866647012455	0.00515673908447254	0	0.0223516485076412	0
CG34367	0.00998760242659269	0	0	0.00641350324634578	0.00381834093032564	0.00220438142852734	0.00158222590705056	0.00413947324875298	0.0174780144557435	0	0	0	0
CG5367	0.0247939339624179	0.0122938619327847	0.122551114372589	1.09324625476459	0.445262659571365	0.629082396763896	0.0772795155283501	0.0241044592965205	0.0256770282262729	0.0146962473038233	0.010354047658033	0.100224485554446	0.203480104874432
CG5045	2.0510523744909	0.706565754152505	0.885135752025337	1.08793296692069	1.07701622896295	1.10346969040314	0.815395667353942	1.99672206274684	2.12063982857405	0.682325075289346	0.726138973110336	0.935072275273459	0.856205108204252
Cand1	0.436978540677538	0.220263703708186	0.191056102747005	0.221899915013937	0.25591680958213	0.269429065861077	0.185193208755443	0.446185648000838	0.425185875818242	0.186845688309957	0.247247194402408	0.164925076001673	0.226498251012797
pim	0.526832840598908	0.259901855810609	0.170379817168985	0.218178995814626	0.487147602657978	0.526428775460477	0.540537444904733	0.480875069064186	0.585696561674202	0.285485665773717	0.239244121057789	0.175603923622837	0.1619769048685
lft	0.00675815021921724	0.0130913188863989	0.00258667160548499	0.00402761007256948	0.00776032897059699	0.00871136005498417	0.00605771540512123	0.00643533254245816	0.00717162217506621	0.0172361557473086	0.00974455620367681	0	0.0046110232967341
CG5056	0.418538126333108	0.127857800670309	0.179958638009538	0.167926119373499	0.215587435140151	0.186721849663355	0.17667193880245	0.399742809639338	0.442611579906635	0.126709156944971	0.128785276970272	0.199755801228217	0.15910064312765
rho-5	0.0387102677295833	0.00428829804948306	0	0.00403922246583222	0.00790102190019593	0	0	0.0326678365574798	0.0464495460116612	0.00700779161955907	0.00209243367612977	0	0
CG33303	1.34457344933956	1.98391552996937	2.24310854643636	1.77740106391005	1.67699549914171	1.74113285459945	1.48932779643501	1.27978074939426	1.42756135954348	2.22445326409886	1.78969251483375	2.38886298930136	2.11160482186293
dpr19	0.0225799556385054	0.0635835332972307	0.34912085843234	0.182635640728836	0.0474370252291672	0.00984485985641315	0.00547934651166515	0.0215162101060797	0.0239424242314068	0.0570368117543883	0.0688697059715755	0.356074607205242	0.331517761552493
gny	0.20575752949214	0.109268166552606	0.16927523881574	0.13018499976051	0.155909564811264	0.13836215281983	0.147052296861076	0.198751660376883	0.214730800208257	0.116643421737113	0.103312991558905	0.213599451310452	0.128620264062077
CG5096	0.0139107565672076	0.0107179804456145	0.00590946506959438	0.00386189230438451	0.0116703706345046	0.012304953183444	0.00154447738237582	0.0133080712526099	0.0146826891276855	0.00312339925788034	0.016850250969872	0.00927199967362561	0.00287478582845578
Cdk1	2.57255651591777	1.19664034767283	0.599286827668579	0.687582440665007	1.55944179017397	1.27254473534986	1.42942589590062	2.41723510788373	2.77149557963261	1.41118281791672	1.02340729716533	0.610596633345613	0.58991594757539
mRpS7	0.560801805430269	0.648257930517495	0.610615800791322	0.778074690511555	0.74249258059945	0.775945528202028	0.796307637380621	0.557040506505618	0.56561935953239	0.696393264275575	0.609390890837057	0.571283672157338	0.656557116631225
da	0.79739939656574	0.445007124314213	0.690943054727359	0.634124843494644	0.677256272987639	0.728521178263021	0.617647521823532	0.788911797300348	0.808270499734428	0.394983103062839	0.485399191163149	0.76336912231982	0.613103236797659
CR45789	0.00168205694104495	0.00302875561152696	0.00161268473303617	0.00433419410428244	0.00255853610798046	0.0062042318920245	0.00216400062670747	0.00109391297594102	0.00243536462237668	0	0.00547433467673506	0	0.00287478582845578
Mdh1	2.69147249254778	1.27083278201383	1.7633155694769	3.19651768719177	2.27077677665213	2.9601366175443	2.10952640311738	2.63040761648978	2.76968572421112	1.36390967796138	1.19567752441644	1.58146227747481	1.92862938356667
Cnot4	0.49587388293021	0.212781903344236	0.368235327487831	0.329633459589455	0.321101999224099	0.325482266500321	0.276053142054079	0.476345693330892	0.520886016184133	0.22385529016042	0.203840659331167	0.404964735389594	0.344468817668342
CG17768	0	0	0	0	0	0	0	0	0	0	0	0	0
LSm-4	0	0	0	0	0	0	0	0	0	0	0	0	0
Ir31a	0.0175178803702759	0.00286201891966227	0	0.00550447403649686	0.00543922812138645	0	0.00424202350903754	0.0188244019508388	0.0158444588938015	0.00640651927401324	0	0	0
RpS27A	77.4532277510607	89.3441463869136	79.620386163409	78.2454417006779	73.3641852203051	73.1440260123901	80.4159436714514	80.3348064044457	73.762438653917	84.8253084787851	92.992897492856	74.0768112945678	83.8035043139949
Ip259	3.85891345911675	4.91425675471265	6.82733611898917	6.27638917821883	4.70281433776972	5.11949813002244	5.24666267559558	4.0371906402977	3.63057213801512	3.79762497441413	5.81588490029529	6.58460700453526	6.9463490985453
CG5355	1.26120157535774	0.673365601438018	0.633574744624571	0.603610155020921	0.773505015195125	0.737631783656185	0.766738001652777	1.22105978573489	1.31261605932673	0.712513793882098	0.641755259712984	0.60379643594694	0.656110396008499
Klp31E	0.105510026244479	0.022731967189914	0.0844366723096391	0.0894772493429261	0.051730040204158	0.0586062864281334	0.0389836559314206	0.106653324332801	0.104045664994367	0.0237515644825421	0.021908689872885	0.0953058351405529	0.0717866390010739
RfC3	1.2479203248218	0.48603498345601	0.200196493726849	0.19172296853029	0.399196690898032	0.442066236428129	0.675107527819857	1.14600763300825	1.37845233419943	0.583524515630848	0.407316727662663	0.243334540941469	0.188281269678009
pie	0.131634884921457	0.0242258238342563	0.0016336836822446	0.0121320225950685	0.0311747161249363	0.0524406399849439	0.0693034769817021	0.114452259197366	0.153642768554368	0.025168127358741	0.0234649576343618	0	0.00291221873791429
CG5168	1.53841025579726	0.916384283607506	1.1644246999918	1.4840964822016	1.38255683720862	1.43538223742672	1.09657247260304	1.58229093718111	1.48220691731247	1.05834235446525	0.801759754343491	1.21729999362271	1.1445540148985
SmB	5.64230737472938	3.67690851900299	2.72027534886961	3.10592502624428	4.69879839817126	4.04543528314103	4.20054755403549	5.65954584649543	5.6202279622619	4.46261688760451	3.04248561267878	2.58545402402229	2.83767654413689
KdelR	1.48065029174831	3.14793210623407	3.74340976185482	3.612575450086	2.46524189802589	2.38157573012268	1.94006977276504	1.35487482553464	1.64174626559733	3.85389164023241	2.5779026688441	3.42060025696249	3.95763411848
CG5188	0.165359855543015	0.116677529002085	0.132307916143985	0.139596295575989	0.0972309278600798	0.111922219887947	0.114076404032936	0.160799397461677	0.171200990208838	0.141716034144309	0.0964601024897302	0.115759157417807	0.140226111781089
Bug22	0.834356068976295	0.400124253729171	0.4153528449858	0.398823475519747	0.558054527280932	0.510204674615352	0.558663335251194	0.798592504529685	0.880162826178459	0.500289356966347	0.31924559894139	0.364089947125331	0.455999850607477
TfIIB	0.736535745567389	0.393103178429691	0.337997854858211	0.363799845982432	0.555769705668551	0.47977873020002	0.47416260821724	0.693730637211526	0.791361466543735	0.454895168356304	0.343209025072798	0.365852015024217	0.309417030885694
TBC1D16	0.0423241217985601	0.0133124406919676	0.0361780865204111	0.00697359896796689	0.0107099037548031	0.00791179498372687	0.00435033148501766	0.043665960790279	0.0406054650077969	0.0132441008355008	0.0133676219425308	0.0350087294835061	0.0355711168326192
holn1	0.26954917149523	0.117210851095132	0.0892320343295275	0.113142747554655	0.197134139076196	0.184369244134875	0.157554960011109	0.277907435420398	0.258843723865048	0.145435262531338	0.0944209536621712	0.0782224250505986	0.100251496578813
STUB1	0.807404120607539	0.247444437974593	0.304731483283558	0.291579974479563	0.262457805675038	0.321469523286404	0.312898804853761	0.803217624747184	0.812766276264295	0.25423223758245	0.241963605993094	0.301130539958203	0.301097924747045
Nse4	0.441250512958814	0.0381698603809101	0.073919492888132	0.0569537981539736	0.11447449911986	0.138911755906105	0.0768678020713249	0.455789084860033	0.422629191414103	0.0391898940171239	0.0373462307367622	0.0793112119614009	0.0695720451316439
CR45375	0.000492295574262787	0	0	0	0	0	0	0	0.00112283853581855	0	0	0	0
loh	0.016345300241562	0.00599618521308967	0.0113411619798476	0.0160577674088949	0.00226437738113434	0.0129160079903361	0.0060419803635234	0.0114358223497901	0.0226334671303383	0	0.0108378254472614	0.00601338820750519	0.0152492724013545
ppk10	0.00708381261759085	0	0	0.0025642090774027	0.00375145134273822	0.00318517401674342	0	0.00571696736643864	0.00883449797351869	0	0	0	0
LManI	0.0257327453650257	0.00448777275006344	0.00101060079813209	0.0545577102561484	0.0286986601372016	0.0391323205012121	0.0114690277539438	0.0236006740027707	0.028463549096133	0	0.00811144018800287	0	0.00180150577058328
LManII	0.105627220151644	0.111370228069137	0.409425140915771	1.10494481173453	1.05067217272889	1.19511247683026	0.387930576182007	0.0942441518272057	0.120206903553494	0.101432425233699	0.119394540917627	0.462665311985435	0.366193321976157
RluA-1	0.0112476344395861	0	0.0473711514605223	0.0054380454594324	0.00230419790294949	0.00361377817737418	0.0028347399580174	0.00677621837222027	0.0169747221423081	0	0	0.0890498617072452	0.0108812972801632
RluA-2	0.120608223168933	0.0516936994842045	0.0757989150872999	0.0852930407840075	0.0809596147225126	0.0747887865357945	0.0878706732349444	0.122057658950848	0.118751754051001	0.0539506848016806	0.0498712889794101	0.0843283317177746	0.0654572702583296
Grip75	0.450140837104594	0.117284500682181	0.130880576826669	0.108030667249613	0.163399354349163	0.178309457212726	0.197371508289092	0.422815601096413	0.485139598293156	0.110720437055489	0.122584676281373	0.126589203487428	0.128735164505752
CG7456	0.271356805717041	0.203083118803693	0.224708219850769	0.214661905234174	0.194913557790079	0.166555786156706	0.171943364903938	0.26442909363789	0.280229971188282	0.202139442213446	0.203845093690227	0.186834009000146	0.252744559648087
CG6144	0.371167382284671	0.104810849274423	0.182602525792365	0.176005459056556	0.154822946662648	0.156102286818986	0.180825299200158	0.377778896843625	0.362699209527656	0.097063593012921	0.111066397808556	0.152937669207435	0.199169036632422
CG13144	0	0.00104584153534557	0	0	0	0.00232850285416237	0.00137904880108945	0	0	0	0.00189030985581095	0	0
Myo31DF	0.190004789842074	0.653358421858035	0.203396344614495	0.222608864073757	0.18071974606251	0.242104772761253	0.1863848108184	0.186881417009475	0.194005274223555	0.76773830563343	0.561001993964859	0.266081491055235	0.154378086029204
CR44224	0	0	0	0	0	0	0	0	0	0	0	0	0
CG6094	0.380088910960626	0.222168298106519	0.213103564570855	0.23741120419389	0.311509729957991	0.30139697826941	0.348375204993825	0.378762623189956	0.381787649406621	0.251148700346049	0.198767973316837	0.221742570503137	0.212345186239875
CG7384	0.0231327791565068	0	0.00693244107632741	0	0.00167150288167097	0.00120083337836458	0	0.0175433466311118	0.0302918468431428	0	0	0.0149594781120749	0
Fatp	0.17530891632401	0.100138427159078	0.204040595851324	0.203683894116975	0.110640791613364	0.10401412993237	0.112069437308423	0.165504778562978	0.187866270853552	0.127146983447534	0.0783302761187093	0.219248111046784	0.189125406480113
Lrr47	0.25067538300408	0.0508875530796874	0.00695826631609325	0.0463839322573933	0.0928953430115629	0.085398902989443	0.0811691623005143	0.213440161067169	0.298367071375329	0.0522741084510727	0.0497679742083825	0.00615257399085481	0.00732130491885138
Lip4	0.000579618414013318	0	0.00570670853576869	0	0	0	0.00132125267966559	0.00103215471586329	0	0	0	0.00675699416465984	0.00459096351469476
CG18301	0	0	0	0	0	0	0	0	0	0	0	0	0
CG18302	0	0	0	0	0	0	0	0	0	0	0	0	0
CR44618	0	0	0	0	0	0	0	0	0	0	0	0	0
Trim9	0.00404405730411136	0.00140090750788361	0	0	0.00718426915314358	0.00653867501178028	0.396256186644391	0.004396046527095	0.00359322179248163	0.00313587757533946	0	0	0
CG6138	0.000372858579960641	0	0	0	0.00133233940813487	0	0	0	0.000850424021417079	0	0	0	0
w-cup	0	0	0	0	0	0	0	0	0	0	0	0	0
CG34160	0	0	0	0	0	0	0	0	0	0	0	0	0
CG34161	0	0	0	0	0	0	0	0	0	0	0	0	0
CG7329	0	0	0	0	0	0	0	0	0	0	0	0	0
CR45351	0	0	0	0	0	0	0.00157213547091353	0	0	0	0	0	0
CG31872	0	0	0	0	0	0	0	0	0	0	0	0	0
CG18284	0.000597351011100215	0	0	0	0	0	0	0.0010637320144191	0	0	0	0	0
CG17097	0.00374619737892294	0	0	0	0	0	0	0.00586151818212353	0.00103684813098793	0	0	0	0
CR44580	0	0	0	0	0	0	0	0	0	0	0	0	0
CG17098	0.00387883217913908	0	0	0	0	0	0	0.00381535162701837	0.00396013946164986	0	0	0	0
CR45692	0	0	0	0	0	0	0	0	0	0	0	0	0
CG45690	0	0	0	0	0	0	0	0	0	0	0	0	0
CG31871	0	0	0	0	0	0	0	0	0	0	0	0	0
CG17104	0	0	0	0	0	0	0	0	0	0	0	0	0
CR44180	0	0	0	0	0	0	0	0	0	0	0	0	0
CG17105	0	0	0	0	0	0	0	0	0	0	0	0	0
CG17107	0	0	0	0	0	0	0	0	0	0	0	0	0
CG7299	0.0162615029957026	0	0	0	0	0	0	0.0102311588641704	0.0239852999312953	0	0	0	0
CG7296	0.00514924917874258	0	0	0	0	0	0	0.00300557289172823	0.0078949167518363	0	0	0	0
CG7294	0	0	0	0	0	0	0	0	0	0	0	0	0
CG17108	0.000375929871936482	0	0	0	0	0	0	0	0.000857429091471564	0	0	0	0
CG7300	0	0	0	0	0	0	0	0	0	0	0	0	0
CR44181	0	0	0	0	0	0	0	0	0	0	0	0	0
Lip1	0.000428626911263471	0	0	0	0	0	0	0	0.000977621653772163	0	0	0	0
Lip2	0	0	0	0	0	0	0	0	0	0	0	0	0
CG6415	0	0	0	0	0	0	0	0	0	0	0	0	0
CR44407	0	0	0	0	0	0	0	0	0	0	0	0	0
CG6431	0	0	0	0	0	0	0	0	0	0	0	0	0
CG6443	0.315575290501921	0.116158873212127	0.204079167135227	0.110651823315546	0.183322636409034	0.163483616892648	0.218283878031674	0.29115134710808	0.346858012520058	0.117884924829809	0.11476516693698	0.194582131932	0.209278729681474
CG17118	0.0355683155167264	0.00874264589698119	0.00690699496412194	0.0210188898460479	0.0229038968480642	0.00951324150928405	0.013164980241377	0.0383080060786429	0.0320592597970115	0.00355631423592589	0.0129303671139824	0.00665010347561008	0.0101393775814531
EMC3	0.745017948955093	0.396416837135236	0.421616028397342	0.718717150818105	0.463410894109567	0.463707718249711	0.377121527121565	0.741518020151189	0.749500734477901	0.449055047234264	0.353913934570803	0.469994278391991	0.385905662026794
Dpy-30L1	1.41796665831727	0.476003045814794	0.483855773306949	0.568663409999941	0.620418949369741	0.61117511932291	0.668083927554958	1.44336938508331	1.38543028910323	0.496391728888165	0.45954013401642	0.44127305333418	0.520703075162754
Nup107	0.928850918551847	0.453616865486257	0.262504434529407	0.277815150821436	0.601487713787098	0.464259462323685	0.589900737227776	0.781639179082154	1.1174029410233	0.554198786001769	0.372401650163174	0.230586399405702	0.283685463644997
Vha16-5	0.0247042887485806	0	0	0	0	0	0.00130235889755319	0.0258576661307397	0.0232270177180069	0	0	0	0
CG12299	0.169808255269708	0.0739052771960388	0.0565878584209918	0.0416066399746659	0.0643628895974243	0.0971599893250862	0.0935354264685432	0.172682408638611	0.166126976639673	0.087275273068953	0.0631096283545553	0.0576922651413229	0.0565356528024583
CG6729	0.282711944205388	0.0689125122937846	0.101250831833028	0.130631058975926	0.0907184972850695	0.0978544790544293	0.107617885082123	0.268156296262787	0.301355137118172	0.0893279658030773	0.0524279846154737	0.127826530848454	0.0782152554745452
CG17124	0.0116945421694448	0.280005585016378	4.54714217899209	1.3822380191139	0.537167150010459	0.604528734268619	0.387867470064844	0.0060697674938394	0.0188988768566927	0.332010010937812	0.238014433651245	5.79945031481047	3.40739265400183
CG6495	0.0156007151689822	0	0	0	0	0	0	0.0111728918408849	0.0212719683357917	0	0	0	0
Ubc2	1.79553865212494	1.369085481406	1.1761989361183	1.12801775959247	1.45611994755232	1.46154255862704	1.63282187233713	1.72460628521641	1.8863903823434	1.48854612888925	1.27262657350027	1.28462174815972	1.08427614427966
CG6724	0.60386516210387	0.456047746257562	0.15583674585411	0.213510788437423	0.400862009828942	0.400980338129815	0.516789065858286	0.630690737289725	0.569506377448014	0.544228752779513	0.38484569130195	0.187325894298359	0.132596125307317
CG17127	0.00181338558428803	0	0	0	0	0	0	0.0023389421358526	0.00114024123399643	0	0	0	0
CG31869	0.00282515350240217	0.000646978464998303	0.00385068580714225	0	0	0.00340087734765103	0.00551091424333994	0.00215582569335924	0.00368244323042291	0.00144823641011159	0	0.00830937463646486	0
CR44582	0	0	0	0	0	0	0	0	0	0	0	0	0
CG31870	0	0	0	0	0	0	0	0	0	0	0	0	0
CR44581	0	0	0	0	0	0	0	0	0	0	0	0	0
Nos	0	0.00224370340101644	0	0.00767205347114387	0	0	0.00609426626400872	0	0	0	0.00405538937699245	0	0
CG6508	0	0	0	0	0	0	0	0	0	0	0	0	0
CG17134	0	0	0	0	0	0	0	0	0	0	0	0	0
CG6700	0.394654551928407	0.357485178132901	0.396670164379858	0.434989220543137	0.53436896075825	0.521259738157394	0.402058729405237	0.389841355121601	0.400819399893287	0.306568892357359	0.398597707019984	0.452265801989329	0.370014018637137
CG17140	0	0	0	0	0	0	0	0	0	0	0	0	0
CG17139	0	0	0	0	0	0	0	0	0	0	0	0	0
Porin2	0.0544743617111886	0.018888089625008	0.0208255566018059	0.0321034885042789	0.0332871315027939	0.018002578986381	0.0132829245770559	0.0553516669748243	0.0533506899009156	0.0273732604203598	0.0120367094796929	0.034407093683519	0.00870056698639926
porin	17.0360071126428	7.90751693778512	6.77517110783609	9.49966947389814	9.76432897162566	9.60217174173023	9.93385309370275	17.2074729935708	16.816389854194	8.93498179644332	7.07788692768844	6.05525995143925	7.4630246669933
SmydA-3	0.0728808691668468	0	0	0.0034809293802971	0.00493504157639419	0.00109860109629403	0.0030691628942378	0.0756942941692068	0.0692773727597146	0	0	0	0
Dnz1	0.251754740192225	0.184651685919941	0.23488797848819	0.171290336560793	0.200622453701364	0.225145446032578	0.20088950131415	0.236107352378411	0.271796257460604	0.175262262900175	0.19223320761292	0.260511413519845	0.213055937167709
aurB	1.83204753409108	0.714639521254797	0.105329380885381	0.191663882610063	1.19715264950055	1.20146565197648	1.38186883984352	1.55261916468186	2.18994551408782	0.907668623956048	0.558777512862482	0.0795956259251153	0.122008161901018
Stam	0.235608451843645	0.150211832770491	0.152535363876525	0.134338575125858	0.132559445747091	0.190072667334938	0.174294792843171	0.226152234462286	0.247720182325249	0.188352391805359	0.119415108083952	0.155088204671025	0.165373602195987
CR43807	0	0	0	0	0	0	0	0	0	0	0	0	0
CG12517	0	0	0	0	0	0	0	0	0	0	0	0	0
CR45453	0	0	0	0	0	0	0	0	0	0	0	0	0
CR45454	0.00259787104470039	0	0	0	0	0	0	0.00140000537986902	0.00413212364280632	0	0	0	0
CR44490	0	0	0	0	0	0	0	0	0	0	0	0	0
CG14071	0	0	0	0	0	0	0	0	0	0	0	0	0
CR44491	0	0	0	0	0	0	0	0	0	0	0	0	0
CG14070	0	0	0	0	0	0	0	0	0	0	0	0	0
CR45724	0	0	0	0	0	0	0	0	0	0	0	0	0
CG7309	0	0	0	0	0	0	0	0	0	0	0	0	0
CG14069	0	0	0	0	0	0	0	0	0	0	0	0	0
dpr2	0.000517652038027133	0	0	0	0.00271813362073066	0	0	0.000921808174668638	0	0	0	0	0
CG14072	0.179242730030018	0.0610598898762037	0.467942705285677	8.48841367233303	9.0709346155555	13.2894925123719	10.5049392341713	0.102711034954041	0.277266202490345	0.0329623438586317	0.0837473493934979	0.0777042866758473	0.803172958203556
CR44492	0	0	0	0	0	0	0	0	0	0	0	0	0
CR44493	0.000372858579960641	0	0	0	0	0.00154006439009215	0.0104724677941806	0	0.000850424021417079	0	0	0	0
CG33129	1.8182172818109	3.71629156073931	3.4807607901713	3.39130880146749	4.05587202666293	3.66323177724267	3.44526545895676	1.64930513555178	2.0345636609236	4.35036735973012	3.20430489074673	3.24882671662482	3.6770310759777
YL-1	0.389464114994098	0.347082041868406	0.435128117285496	0.36153993968782	0.355412197916531	0.350315342153611	0.348562356251838	0.398328103860119	0.37811092377529	0.391994992704491	0.310816926286473	0.54328555556901	0.352053283577585
CG16743	0.00159306831110502	0	0	0.00498813227362678	0.00334573376494341	0	0	0.00178413691752167	0.00134834345220149	0	0	0	0
abo	0.169041154042211	0.0542235941815632	0.0987933751992232	0.0508756968349097	0.0657394983869074	0.0935341603475949	0.0613324138913249	0.161391663709475	0.178838788920441	0.0546415191975333	0.0538861391997239	0.101534489305422	0.0984608053566394
ATPsynG	10.1010802533392	7.90610476476037	6.16016862986134	9.79214080088975	10.92415207717	10.7826430203907	11.3007951495245	10.4869003449598	9.60691342366076	8.98740732225642	7.03300332081945	5.35465388235196	6.91310819740837
SCAR	0.379942350555149	0.339726600926086	0.352092646400594	0.278132870658408	0.289458027065302	0.293550280128585	0.385574898991591	0.365201073292237	0.398823301569974	0.391928775310579	0.297575776888918	0.426023408438721	0.288870847168605
piwi	2.34595890474514	0.171254507581038	0.595856057321503	1.45658732810155	2.07180458448841	2.08688558907512	0.720438832182908	2.42329240514547	2.24690846245157	0.183736846757154	0.161175600171751	0.509161895294564	0.669241167037289
CG12253	0.24089852758522	0.0825950567942362	0.20279526754236	0.136528401868063	0.214487641343549	0.148902688064627	0.157272087172224	0.207060215320934	0.284239379594957	0.0864324337865177	0.0794965536327667	0.212959248168172	0.191385971469781
CG16833	0.215699430556982	0.126559463378528	0.0979641877046512	0.0884095245639516	0.125686349662901	0.124753812731002	0.129474789850234	0.217336283903214	0.213602912914891	0.132733700647199	0.121574054403825	0.111006008145211	0.0894500682677792
aub	2.21216020002741	0.0123974316335302	0.0141004817024174	0.0266400526317166	0.022479107269485	0.0302493393484863	0.0201058209442911	2.18006906110728	2.25326323412374	0.00902079706041163	0.0151239067546818	0.0192676742375781	0.00921886692544041
lectin-33A	0.0266553678414111	0	0	0	0	0	0	0.0304021933261714	0.0218563516383277	0	0	0	0
RpL9	41.4613666578506	38.7013243080632	29.455428468197	33.1315033191211	32.6797044092325	31.6321445234896	35.6936737411665	42.2469157295481	40.4552181893064	36.7885121454684	40.2458310232018	26.0867340652505	32.0822257622194
Nup154	0.317099138415649	0.185137760833932	0.0943660917705701	0.0944363254612161	0.214873797295238	0.244343285701583	0.262378050092392	0.287814175299152	0.354607961037465	0.192983731867359	0.178802504719984	0.115023269089113	0.0731985934739229
Art8	0.524127832066623	0.238753664184537	0.0677346823798661	0.105354365956658	0.117553811718171	0.173244232447924	0.272064672246395	0.515069829310251	0.535729520528552	0.261642256878346	0.220272191823076	0.058684971299538	0.0847199302851502
CR45778	0.0259277186462987	0.0178579265203823	0.00704900837701388	0.0117864969542335	0.0196806552791598	0.0217576625767468	0.0291036939875008	0.0299328810043251	0.0207978189137579	0.0209946555599397	0.0153251639418576	0.00697291718963546	0.00680538768932588
dUTPase	16.4859028491248	6.78966361160082	1.5812557747298	2.90037866802631	10.9327878908043	9.14937672372028	10.0016023910501	15.0652394496058	18.3055196690566	7.22004220254757	6.44215294810345	1.47189947174508	1.63383878956169
Samuel	0.143691133937559	0.230991614614855	0.296715641031693	0.498536299277329	0.491764106479242	0.627134172904728	0.525866804128156	0.146006274239165	0.14072585149646	0.197011497538248	0.258428976229508	0.232245057507	0.360713125904102
Acp32CD	0.000482022953933066	0	0	0	0	0	0	0.000858361730800594	0	0	0	0	0
CG14913	0.000752368342687529	0	0	0	0	0	0	0	0.00171601820626676	0	0	0	0
CG18666	0	0	0	0	0	0	0	0	0	0	0	0	0
CR46264	0	0	0	0	0	0	0	0	0	0	0	0	0
CG14915	0.00195107010411978	0	0	0	0	0	0	0.00268709792617843	0.0010083495375104	0	0	0	0
CR45725	0	0	0	0	0	0	0	0	0	0	0	0	0
CG43725	0	0	0	0	0	0	0	0	0	0	0	0	0
AstC	0	0	0	0	0	0	0	0	0	0	0	0	0
AstCC	0.0013861875850916	0	0	0	0	0	0	0.00109353269454985	0.00176102638325124	0	0	0	0
CG16854	0.000304978673146366	0	0	0	0	0	0	0.000543090364479892	0	0	0	0	0
Wdr59	0.0645493930572785	0.0296763196790366	0.0168739867720039	0.0278673539689516	0.0214372841113467	0.0339526238984779	0.0280822621274856	0.061710382872992	0.0681856595261933	0.0250608398462936	0.033403104637152	0.0183418082955049	0.0149277869581551
Ge-1	0.261897386298498	0.306269044937335	0.180640219930216	0.197016154551245	0.263515801572511	0.339172348348982	0.350344903355655	0.231518030532871	0.300807931012005	0.318787920971915	0.296160635716867	0.230826350139048	0.1437825755727
Reps	0.648999811712811	0.169898315729233	0.176747248408929	0.19961899574561	0.163154123104623	0.188138279182272	0.157559278301069	0.635693336381764	0.666043036965591	0.173059004758871	0.167346206574867	0.173307046593528	0.187548055441772
l(2)gd1	0.0958108874038889	0.057511014149787	0.0827394647823443	0.0560463655777227	0.108719780382842	0.0970288027776397	0.061308129331816	0.0871946890225636	0.106846703138874	0.0616430855435505	0.0541745589871209	0.0510546454800586	0.108636984732001
CG6201	0.0230083160033146	0.000734090856369839	0.00881211579695284	0.0056215905053585	0	0.00155271908283989	0.000940692180119976	0.0209202829705874	0.0256827144767393	0.00164323414772018	0	0	0.015708554246742
Gr32a	0.00200779204350286	0.00108162352989786	0	0	0	0	0	0.00268709792617843	0.00113772218007594	0.00242117267077136	0	0	0
CG6230	0.137191516595135	0.14216163675636	0.111717777256981	0.115984527351684	0.131272313012408	0.152923360239831	0.120364436788994	0.131128300131329	0.144957417134394	0.145634609091071	0.139357373380505	0.134522065963076	0.101181972044653
CG14921	0.0349306985442382	0.0100660402058889	0.000972203156238102	0	0.00858068373508307	0.0136651302425621	0.00652341321753707	0.0343612055719219	0.0356601176252187	0.0121414593105319	0.00839023595990392	0	0.00173305780025053
Csl4	0.444370528642829	0.363309548615494	0.0760564151535159	0.121102455408171	0.260788630279895	0.298394547134324	0.457195720034191	0.447211745970055	0.44073143521686	0.472113419565232	0.275455491326886	0.0842409153801032	0.0659885056118343
Nup160	0.322683296016133	0.162118066963236	0.0534015902325679	0.104440036555321	0.204347949718873	0.181531332176683	0.178859192237815	0.316793980913934	0.330226459879909	0.1864450922925	0.142475127256376	0.0270220025739709	0.0790988081507574
RfC38	1.16826833854453	0.479509051844473	0.175304053812472	0.261085783992908	0.682861260858001	0.611018730787543	0.86878568938821	1.06791608322378	1.29680170666083	0.547675264354774	0.424468010687088	0.157105797612587	0.192554823373062
CG4751	0.1539501664435	0.0707208776330426	0.0513517211383925	0.0463799078483143	0.078444758623325	0.120837856330604	0.11612704764582	0.137387168053721	0.175164417805751	0.0718420992184227	0.0698155434336673	0.0602705430019345	0.0417513152016233
hgo	0.00177262440411015	0	0	0	0	0.00125157385412156	0	0	0.00404304059293616	0	0	0	0
Gyc32E	0	0	0.00329277512453276	0	0	0	0	0	0	0	0	0.00710546211083384	0
CG31867	0	0	0	0	0	0	0	0	0	0	0	0	0
CG6287	0.196923385376415	1.10524053120094	1.08121127382555	1.16393356185265	0.676722106237414	0.71492284075388	1.42855795203954	0.170903887828099	0.230249728126656	1.15180498795372	1.06764190152478	0.946077342895967	1.20232204359598
Ca-beta	0.00324804265324955	0.0280938236789468	0.247137670040806	0.00559884329041873	0.00294566237963357	0	0.000660626339832795	0.00296631044355406	0.00360889144238008	0.039597323435796	0.018805283502609	0.323374865576447	0.179641194024266
Vm32E	0	0	0.00402549863260132	0	0	0	0.00207788106001024	0	0	0	0	0.00331449814520684	0.00443782518164019
CG4788	0.235343699938513	0.0914464151997599	0.0620922093726289	0.0822669817385718	0.0891437247053952	0.0812801546259199	0.173638790823889	0.233260316236192	0.238012143447651	0.0723347206013318	0.106878218291658	0.0874648051290934	0.0479802426323306
CR43859	0	0.00146237121445104	0	0	0	0	0	0	0	0	0.00264316784723759	0	0
ab	0.0459422850002626	0.910974686922973	0.894289475702738	0.50504643214165	0.995245309287027	1.19308080195248	0.779791748397332	0.00926392098484261	0.0929207375405608	0.97294149615813	0.860939375118188	1.0299817382087	0.771703344321024
snoRNA:Me18S-G642	0	0	0	0	0	0	0	0	0	0	0	0	0
cmet	0.30942097210542	0.20713210869892	0.0283868720259052	0.0364307788104336	0.161219725230559	0.18559804610733	0.227735814603938	0.280575509727047	0.346366872548953	0.255808866297531	0.167827894488861	0.02496211178941	0.0333022819975798
cana	0.235451574688767	0.0617934306570365	0.126366179997852	0.104244815091672	0.0735069022640597	0.0990376044285486	0.0836368829643783	0.226213553693111	0.247283834457175	0.0845710761536717	0.0434015429889461	0.0971175674912831	0.151261088452832
CG33695	0.776394178141303	0.241072549210535	0.0752972932655104	0.140849091518843	0.308809016041879	0.239539629583511	0.288663630008666	0.738151132857567	0.825376708744445	0.248937867824072	0.234721670826934	0.0791966923399079	0.0688022551925077
CR44182	0.0075274542990515	0	0	0	0	0	0	0.00948154870067231	0.00502460735998922	0	0	0	0
Ppt2	0.0426912206097636	0.0558633628756928	0.14479173018456	0.179707393970463	0.118139211756001	0.113350677028686	0.106048950433658	0.0382045103960136	0.0484378973903885	0.0522800990002563	0.0587566815328776	0.170422867805654	0.123841759925511
mre11	0.953632438158481	0.265097306867601	0.251482827326058	0.275262122767037	0.416410283683904	0.466310393415618	0.431513135101171	0.863822933131723	1.06866242062426	0.285466788749572	0.248649899136817	0.284090436359231	0.223159735793982
Osi21	0	0	0	0	0	0	0	0	0	0	0	0	0
CR43409	0	0	0	0	0	0	0	0	0	0	0	0	0
CR43721	0	0	0	0	0	0	0	0	0	0	0	0	0
CR44583	0	0	0	0	0	0	0	0	0	0	0	0	0
CR44584	0	0	0	0	0	0	0	0	0	0	0	0	0
CR44585	0	0	0	0	0	0	0	0	0	0	0	0	0
CG14926	0.000403358361719678	0	0	0	0	0	0	0	0.000919988592141457	0	0	0	0
CR44586	0	0	0	0	0	0	0	0	0	0	0	0	0
salr	0.0125219744815858	0	0	0	0	0	0	0.0045867188358853	0.0226856238360105	0	0	0	0
CR43681	0	0	0	0	0	0	0	0	0	0	0	0	0
salm	0.0138686197487347	0	0	0	0	0	0	0	0.031631851892662	0	0	0	0
sala	0	0	0	0	0	0	0	0	0	0	0	0	0
CG43355	0.00668724563988266	0	0	0	0	0	0	0.00645575121906306	0.00698374876791872	0	0	0	0
CG6488	0.0744376934100311	0.0637315772490734	0.0915278039986157	0.0719299703415818	0.0294763685269227	0.0436804316240523	0.0676884391061261	0.076813780441135	0.0713943490619733	0.0532943843490203	0.0721591243112281	0.0895014517687052	0.0954494703119751
spz4	0	0.00200772734099	0	0	0	0	0	0	0	0	0.00362887364116827	0	0
Dlg5	0.129139570270824	0.145449777806096	0.127881873402247	0.119360759840113	0.0931704468006388	0.10781749292731	0.10625271622831	0.129842428292153	0.128239334312	0.158576083488656	0.134850897441295	0.124291390345909	0.125287843170428
CG4970	0.0170562545576865	0	0	0	0	0	0	0.0137138833773964	0.0213372368228527	0	0	0	0
CG14929	0	0	0	0	0	0	0	0	0	0	0	0	0
CG14930	0	0	0	0	0	0	0	0	0	0	0	0	0
CG43153	0	0.00169783899053285	0	0	0	0	0	0	0	0	0.00306876488350969	0	0
CG31705	0.0468631277924924	0.571289306605956	0.567193247981764	0.769236778298689	0.702820714908663	0.724785433980376	0.165578767078571	0.0407772331716151	0.0546580750123832	0.436698773509711	0.679964892335843	0.620065252940148	0.510887212521328
CG31706	0	0	0	0	0	0	0	0	0	0	0	0	0
CG34162	0	0	0	0	0	0	0	0	0	0	0	0	0
CR42743	0.000752368342687529	0	0	0	0	0	0	0	0.00171601820626676	0	0	0	0
CG43438	0	0	0	0	0	0	0	0	0	0	0	0	0
CR44494	0	0	0	0	0.00155451489419583	0	0	0	0	0	0	0	0
CR44495	0.0063467305916047	0	0	0	0	0	0	0.00675612738226211	0.00582236620905036	0	0	0	0
kek2	0.00218266119068518	0.00196986289308211	0	0	0.00308028260001217	0.00576066269254397	0	0	0.00497826148286413	0.00342382502884573	0.000795856199608375	0	0
Mst33A	0	0	0	0	0	0	0	0	0	0	0	0	0
CR44496	0	0	0	0	0	0	0	0	0	0	0	0	0
Acp33A	0	0	0	0	0	0	0	0	0	0	0	0	0
spag4	0	0	0	0	0	0	0	0	0	0	0	0	0
CG6614	0	0	0	0	0	0	0	0	0	0	0	0	0
CG12307	0	0	0	0	0	0	0	0	0	0	0	0	0
CG4983	0	0	0	0	0	0	0	0	0	0	0	0	0
CG43167	0	0	0	0	0	0	0	0	0	0	0	0	0
CR44497	0	0	0	0	0	0	0	0	0	0	0	0	0
CR44479	0	0	0	0	0	0	0	0	0	0	0	0	0
CR44480	0	0	0	0	0	0	0	0	0	0	0	0	0
CG44477	0	0	0	0	0	0	0	0	0	0	0	0	0
CR44481	0	0	0	0	0	0	0	0	0	0	0	0	0
CG4988	0	0	0	0	0	0	0	0	0	0	0	0	0
CR44143	0	0	0	0	0.00233398373680132	0	0	0	0	0	0	0	0
CR44145	0	0	0	0	0	0	0	0	0	0	0	0	0
Vha100-5	0	0	0	0	0	0	0	0	0	0	0	0	0
CR44144	0	0	0	0	0	0	0	0	0	0	0	0	0
CG42470	0	0	0	0	0	0	0	0	0	0	0	0	0
CG42471	0	0	0	0	0	0	0	0	0	0	0	0	0
Sfp33A1	0	0	0	0	0	0	0	0	0	0	0	0	0
CG14931	0.733443319732676	0.00121962880353439	0.0122704221321503	0.00566234449889252	0.00165145947731308	0.00556494452413324	0.00505816165153856	0.792133687952754	0.658271409752164	0.00273009216791159	0	0.00745954687728449	0.0157111268152068
CG14932	4.04629337047501	0.0171125108667834	0.00786066688392966	0.00710786617160256	0.0235416328771779	0.0102181851928882	0.0098111938297948	4.1064297505986	3.96926937675507	0.0145533558890669	0.0191789092959954	0	0.0140124931409181
Tsp33B	0	0	0	0	0.00140600801283967	0	0	0	0	0	0	0	0
CG14937	0.0164850066944379	0.0114459642852063	0.018314422312049	0.0180761434032256	0.0388051267447547	0.0361784299621093	0.0145311761314716	0.0201565005644521	0.0117824768746252	0.00178161656760879	0.0192494748646328	0.015518410289871	0.0198278921428896
crol	2.33084698856996	3.45333478837711	3.22813807347747	2.86207198065919	4.24747223853786	3.66392984707401	4.25028592910991	2.04575821204805	2.69599494206035	3.73130725973761	3.22888496678167	3.46819340836603	3.02158645979983
snoRNA:Me18S-A934	0	0	0	0	0	0	0	0	0	0	0	0	0
CycY	0.432136505415858	0.413826399168482	0.400386389327155	0.29265805326834	0.33369469415848	0.352785682911735	0.375243316524321	0.432807346659071	0.431277277248181	0.47042717691526	0.368123907820152	0.458104671212191	0.344845630569579
Pde1c	0.00316905108984499	0.00416480609624533	0	0	0	0	0.00331750331335643	0.00404072015944118	0.00205259824043068	0.00618700851951073	0.00253197184143476	0	0
esc	0.558042622490159	0.18452301718372	0.0636123054032566	0.0802837809765656	0.210297421849928	0.253346170042593	0.279427997914088	0.451835162910671	0.694075464554298	0.214913434018344	0.159984171292408	0.0595942621577273	0.0703929990162732
CG45011	0	0	0	0	0	0	0	0	0	0	0	0	0
CG45012	0	0	0	0	0	0	0	0	0	0	0	0	0
CR45013	0	0	0	0	0	0	0	0	0	0	0	0	0
CR45014	0	0	0	0	0	0	0	0	0	0	0	0	0
Sfp33A4	0	0	0	0	0	0	0	0	0	0	0	0	0
Sfp33A2	0	0	0	0	0	0	0	0	0	0	0	0	0
CR43937	0	0	0	0	0	0	0	0	0	0	0	0	0
Sfp33A3	0	0	0	0	0	0	0	0	0	0	0	0	0
CR43936	0	0	0	0	0	0	0	0	0	0	0	0	0
CG31704	0	0	0	0	0	0	0	0	0	0	0	0	0
CG44008	0	0	0	0	0	0	0	0	0	0	0	0	0
CG14933	0	0	0	0	0	0	0	0	0	0	0	0	0
CG42486	0	0	0	0	0	0	0	0	0	0	0	0	0
Mal-B1	0	0	0	0	0	0	0	0	0	0	0	0	0
Mal-B2	0	0.0244834739397195	0.0136314796530504	0.0136926676112751	0.012585982286389	0.0263730370726683	0.00540793833583357	0	0	0.0152027195642149	0.0319772507646611	0.00878012460752843	0.0170464477492185
CG42751	0	0	0	0	0.0007937871864491	0.00313489451079971	0	0	0	0	0	0	0
Or33a	0	0	0	0	0	0	0	0	0	0	0	0	0
Or33b	0	0	0	0	0	0	0	0	0	0	0	0	0
Or33c	0	0	0	0	0	0	0	0	0	0	0	0	0
Crys	0	0	0	0	0	0	0	0	0	0	0	0	0
CG16964	0	0	0	0	0	0	0	0	0	0	0	0	0
CR43314	0.0156073228157965	0	0	0	0	0	0	0.0159113851854643	0.0152178730683454	0	0	0	0
CG16965	0.00467817026733221	0	0	0	0	0	0	0.00252846415112216	0.00743156097782042	0	0	0	0
CG6686	0.407624086464048	0.251067885760918	0.24638065256592	0.250934673199765	0.315269877759465	0.288431166823129	0.305839683397856	0.395960504548044	0.422563057822217	0.269375418740776	0.236285405715069	0.265203087505383	0.241990239352596
CG34163	0.450711399124302	0.718698829081789	0.301451444652457	0.304616303670895	0.569465348376105	0.530198939289891	0.689613775240353	0.48263593434856	0.409821754693233	0.794969442904273	0.657113861399038	0.312621444907139	0.282437940625918
zuc	0.564241015445772	0.315412113724873	0.0944143300420402	0.0846102520874273	0.259178094047614	0.183732981235561	0.301347383552821	0.468603616728206	0.686735491885395	0.388048529019473	0.256761592058426	0.0735396066328173	0.113780888805987
dgt2	1.34113672206247	0.636731758519253	0.537823499938717	0.603829810856943	0.922446391860224	0.837340329286279	0.966506297426075	1.27083678154433	1.43117842669873	0.653118386211056	0.623500320010343	0.484587079319726	0.577391038831087
escl	0.0447297069389918	0.0505021144157361	0.0967017372676644	0.0940239596500127	0.0492408179732478	0.0807582258993847	0.084407420777501	0.0442675589091522	0.0453216362648822	0.0551044009262189	0.0467859824507499	0.114744306367211	0.0838197758189053
Ada1-2	0.0863703950790945	0.0565249232043926	0.0292452988742334	0.0917255494562446	0.0650468208705496	0.0546713715462172	0.0594670293769003	0.0947545078409589	0.075631839692323	0.0428842246009317	0.0675391518904168	0.0283518448188574	0.0287118348819686
CG18789	0.226723997944824	0.0388707584857181	0.0853213448162099	0.0784803578470658	0.055063305657591	0.0576557264508075	0.0678443846670912	0.218749907086612	0.236937388290617	0.0294584089216331	0.0464707922952277	0.07651393713175	0.102047220641331
Qtzl	0.232613912443887	0.160551486701878	0.240387246587737	0.146638631977392	0.114018348119467	0.209013005421747	0.240913769780029	0.234747965714156	0.229880570241557	0.165068680988675	0.156904062743595	0.272032486195254	0.22679306526456
Ada1-1	0.125329930580308	0.0529887836122463	0.0714794884513529	0.0974676248643883	0.0675953016496381	0.0847748667165366	0.0549169717543266	0.132617709919029	0.115995583071125	0.0644535699532522	0.0437315027157819	0.0661439361738616	0.0760997867862223
CG18787	0.324523838881897	0.109753848567252	0.11134454915885	0.178016876770041	0.143563806382432	0.13612758832554	0.138481293148031	0.305448642525148	0.348955768462115	0.112287333908029	0.107708177174078	0.0921450214542267	0.13220330407786
CG12264	1.05554809975622	0.312876021689148	0.328564030398495	0.384111343503124	0.350155979769831	0.395740424456175	0.376346570412915	0.9866668052122	1.14377277153521	0.29276528803577	0.329114502278832	0.25520137229455	0.400073801831832
CG6746	0.74823165495239	0.357546973139824	0.428756233274407	0.475814860154026	0.511755911648715	0.506759289526108	0.417042539993193	0.706869739329009	0.801208903045352	0.38061768411892	0.338918448746765	0.467542265217264	0.396332629937447
Rh5	0.00824967057129536	0.000765027297321509	0	0	0	0	0.00282488220837989	0.00488073397355087	0.0125646784053928	0.00171248418092738	0	0	0
CR44588	0	0	0	0	0	0	0	0	0	0	0	0	0
CG6734	0.0583670740752272	0.0404164323164874	0.0405779893699632	0.0127253104989871	0.0532917164446843	0.0446127984453139	0.0230066719958017	0.0425578011701742	0.0786159373166307	0.0276983015295376	0.0506857304674407	0.0440923449971147	0.0359105656184049
CR44587	0	0	0	0	0	0	0	0	0	0	0	0	0
dmGlut	0.156674780186169	0.333852268145106	0.166768393209337	0.0384703091068696	0.0269784225762339	0.0177490792226672	0.012299162138133	0.159386654985382	0.153201351504985	0.302016258877084	0.359558362585123	0.215254469131324	0.119463878612507
CG18788	0.00343179512718268	0.00722962158321244	0.00411626327336254	0	0	0	0	0.00187197732686405	0.00542964395361819	0.00758289081601851	0.00694437313436282	0.00888246285304549	0
Tom70	0.562721690803747	0.166174412910916	0.143348444434848	0.179562508679445	0.146122227452003	0.172318197456682	0.247492729079046	0.504665333331754	0.637081545921985	0.199344565369203	0.139391059994287	0.087334299027925	0.196134522007087
CG6766	0.134772266854002	0.192988185669784	0.329283308367049	0.266254141659715	0.242592112962142	0.256945408948027	0.200516970363525	0.134179349039977	0.135531688985664	0.187144664971987	0.197706556419557	0.407683635166075	0.282164622301322
CR46070	0.0136673806450649	0	0	0	0.000866693823073123	0	0	0.0177831982650364	0.00839575122770398	0	0	0	0
CG6785	0.257016319751293	0.0130597291533389	0.0290616229373815	0.00841402497247216	0.00536207568137326	0.00423015161010489	0.0055984994202409	0.254104899713125	0.260745330348125	0.0123158345164167	0.0136603894191767	0.0311029579085819	0.0261117539204167
CG6770	13.7801792506887	5.19123379094493	16.034332975878	14.7273933103805	8.45142352509303	14.1169861981997	8.38704052437032	14.9687367065912	12.2578488105945	3.83754009230067	6.28427839233471	18.1695009670604	13.9860842824732
CR44589	0.0111764819521269	0.00503264935305187	0.00404594920091833	0	0	0	0.00165900440731275	0.0169515822879266	0.00377960686449295	0.00483584696797737	0.00519155811118656	0	0.00721234422772398
Plzf	0.0598265370592856	0.0238146995027369	0.0430033320872888	0.0241237787419702	0.0374354509491414	0.0306944841140231	0.0168675133374647	0.0519325011084524	0.0699373913250788	0.0166882387567396	0.0295689845771447	0.0347237970458318	0.0479732379003494
CG14945	0.0759257169085618	0.0272855611202651	1.91700745838846	1.22536709714202	0.571079788667944	0.642855101837725	0.107154443477025	0.0595426783890038	0.096909471724708	0.0321536705666812	0.0233547895175689	2.05261673394711	1.82200386042904
JhI-21	0.329054697838226	0.364985071318376	0.16828556966398	0.688158225253848	0.491079218017141	0.317778528733526	0.476147143224704	0.282314516639136	0.388920546360348	0.386234816951518	0.347826891614596	0.109977985588811	0.244166512405838
RpL7-like	0.00231997493745472	0	0	0	0	0	0	0.00158102050079159	0.0032664439761945	0	0	0	0
CG34164	0	0	0	0	0	0	0	0	0	0	0	0	0
Rab3-GAP	0.0677801322507207	0.0169757842248315	0.0470242939846931	0.0318715596286557	0.0183911370791666	0.0335813168181313	0.0267205221247603	0.0786788624563646	0.0538207997270535	0.0159249254801496	0.017824303708115	0.0566911316699619	0.0369941109410062
firl	0.0163943861140699	0	0.00737709236441373	0	0.000577742805079977	0	0.000909029756180039	0.0159571778247338	0.0169543720736991	0	0	0.0159189887863665	0
CG14947	0	0	0	0	0	0	0	0	0	0	0	0	0
CR44591	0	0	0	0	0	0	0	0	0	0	0	0	0
CR44590	0	0	0	0	0	0	0	0	0	0	0	0	0
prd	0.000577611656665321	0	0	0	0	0	0	0.00102858118539867	0	0	0	0	0
CR44592	0	0	0	0	0	0	0	0	0	0	0	0	0
CR44593	0	0	0	0	0	0	0	0	0	0	0	0	0
Pex19	1.5417617521515	0.929930415347387	1.10118823786194	1.07776428756507	1.29842390881525	1.49975871886346	1.23104102000387	1.49839082263262	1.59731218927499	1.04772763124522	0.834814650957833	1.26211564203989	0.953208959486402
CR44594	0	0	0	0	0	0	0	0	0	0	0	0	0
CG6712	0.734477242408324	0.581207786271385	0.178478220442341	0.343272432305748	0.545330550015858	0.491527916407537	0.754036499747523	0.771365958683438	0.687229366083349	0.674003755047339	0.506279364278378	0.161340597838452	0.194714807178853
Mt2	0.102355581056142	0.0474918768476285	0.03448783112433	0.0387980874754806	0.0335465113706863	0.0338869138545455	0.0610055484486872	0.102407680165757	0.102288851374649	0.0710988782199792	0.0284303229444882	0.0287028223621274	0.0435715017817632
Ced-12	0.0409364023908008	0.0846771357882288	0.0649664772322608	0.0460904592850042	0.0369226526913061	0.0297001525858534	0.0539835322642512	0.0355606454571001	0.047821789696294	0.107317953332378	0.0663957303177978	0.0914653550818286	0.0402514704333891
Patsas	0.00404178949159793	0.000997656007211057	0	0	0.00439653788907649	0.00643359377164015	0.00133573230855951	0.00452875762604838	0.00341807003171961	0.00223321460075706	0	0	0
ThrRS	1.7026856453851	0.915515146427566	0.547495780457531	0.713267145511398	0.8951844806637	1.00461506903863	1.09858460559866	1.6569895524414	1.76121420278559	1.05633388429819	0.801810575476129	0.54569304555745	0.559919725925048
Rab6	1.06169805213425	0.708677520267514	0.715073323967998	0.666548458363877	0.605628001659774	0.562670739495194	0.430142614499455	1.05255826553351	1.07340449113656	0.786946253190486	0.6454791644912	0.760244501510342	0.688217301665964
Phae1	0.0263935721208652	0	0	0	0	0	0.00109820416164467	0.0235801396088362	0.0299970781465462	0	0	0	0
Phae2	0.0148215040238921	0	0	0	0	0	0	0.0103043842263289	0.0206071300659765	0	0	0	0
CG17211	0.00415139297803999	0	0	0.00374353491520145	0	0.00130382771220611	0	0.00347406760054676	0.00501892616702105	0	0	0	0
rho-6	0	0	0	0	0	0	0	0	0	0	0	0	0
Gr33a	0	0	0	0	0	0	0	0	0	0	0	0	0
CG31760	0.0170890099403757	0	0	0	0	0	0	0.00977195095099375	0.0264608594678717	0	0	0	0
CG31861	0.00689346580150964	0	0	0	0	0	0	0.00856877494502432	0.00474769313139151	0	0	0	0
ZnT33D	0.00134503273710894	0	0	0	0	0	0	0	0.00306778014696766	0	0	0	0
CG17217	0.000524404610670218	0	0	0	0	0	0	0.000933832809375308	0	0	0	0	0
CG6583	0.0748913296906122	0.0670235466235897	0.0488648490346918	0.0817490931381811	0.116234354914242	0.0925471089799935	0.149546231401463	0.0743124960109171	0.0756327125543312	0.0413938307766185	0.0877183482391564	0.067219953671333	0.0315773778550885
crok	0.216753602587572	0.473131069406392	0.146506837443151	0.358741973367009	0.499509598545709	0.454650406809361	0.656910650744631	0.195263036200351	0.244279191042438	0.532851423678426	0.424909665335805	0.154762624317094	0.139544169999218
CR43356	0.250945101241012	0	0	0	0.00185025001503328	0	0	0.210902109863449	0.302233042252002	0	0	0	0
bru1	8.40651077307651	0.0275166168173795	0.0412962800111425	0.0182884297949888	0.0225435539281116	0.0341963492102034	0.0184413408671306	8.56594454339369	8.20230450561546	0.0368540866960416	0.0199770448656648	0.0550039971966717	0.028177023205221
atilla	0.000589575538039266	0	0	0.0193144339389858	0.0157577783825503	0.0089430202443505	0.000660626339832795	0.00104988585116083	0	0	0	0	0
CG31759	0.0901238266339552	0.0722951180139781	0.052527450597556	0.0921654474633059	0.0931776696898962	0.12135213177769	0.0989120309869226	0.0792780082569052	0.104015388527848	0.0581260726586047	0.0837359620897454	0.021596030000519	0.0757956914995624
CR45282	0	0	0	0	0	0	0	0	0	0	0	0	0
CR45283	0	0	0	0	0	0	0	0	0	0	0	0	0
CG31862	0	0	0	0	0	0	0	0	0	0	0	0	0
CG43813	0	0	0.0951629820215653	0	0	0	0	0	0	0	0	0.205351698046536	0
bru2	0.0173965018471553	0.0880828862821474	2.14326041445394	2.01212466298002	1.19351902269979	0.966518963632469	0.394607619102788	0.00499178858047936	0.0332847304832401	0.10155453970775	0.0772051537024682	2.4689253512969	1.90716415227074
CG17010	0	0	0	0	0	0	0	0	0	0	0	0	0
Pkd2	0	0	0.0034608965488292	0.0106572998426677	0.00247253630301427	0.00111847002248684	0.00246268796822353	0	0	0	0	0	0.00616942428269552
vir-1	0.0154158603614296	0.410981348373429	0.729438743019493	0.72592766266803	0.774743324828815	0.484729519089415	0.141412240778466	0.00542456283130079	0.0282129332253616	0.396635934013173	0.422564602204691	0.636334831254267	0.79579204970494
CG6405	0.177434412161803	0.00378502711404173	0.00416470971930874	0	0.0101173065966469	0	0	0.153945769885785	0.207519180008485	0	0.00684126018749158	0	0.00742404776050688
CG5446	1.67647694212479	1.05822820919833	1.05673018173363	1.01839958358733	0.973749730407045	1.03032192232175	0.945466247777991	1.65715262033415	1.70122795702101	1.14874129071648	0.985143112320313	1.11119888307876	0.994301208645814
CG6388	0.241264922485703	0.24961370901776	0.110181367547066	0.182030065749073	0.209375655064048	0.219283790033332	0.265687770869632	0.230567052359911	0.254966989016683	0.272215243849626	0.231364022507558	0.114845517623488	0.101537879764498
[truncated: 15,434 more rows]
